# Supplementary material for: Identification of regulatory network hubs that control lipid metabolism in Chlamydomonas reinhardtii
Source: J Exp Bot. 2015 May 28;66(15):4551–66. doi: 10.1093/jxb/erv217 (PMC4507760; doi:10.1093/jxb/erv217)
Supplement: Supplementary Data [file supp_erv217_jexbot130534_file002.xlsx]

## Sheet: TF Gene Expression
The transcript and protein levels of transcription factors (TFs) and transcriptional regulators (TRs) identified under nitrogen starvation.
This sheet lists the log2-fold change of transcript levels for transcription factors (TFs).
Phytozome 10	TF family	Gene name	Fold change							P value							FDR P value correction
			0.5h	1h	2h	4h	6h	12h	24h	0.5h	1h	2h	4h	6h	12h	24h	0.5h	1h	2h	4h	6h	12h	24h
Cre13.g562400	ABI3/ VP1	ABI3	0.245	0.152815	0.658299	0.596335	0.837758	0.492611	0.829104	0.0945021	0.173904	0.0107798	0.00552263	0.260494	0.0545687	0.0212438	0.266241	0.378415	0.171073	0.0896935	0.674701	0.191184	0.0991766
Cre16.g661650	AP2-EREBP	AP2.1	-0.204981	-0.0373423	0.272539	-0.384949	-0.424717	-0.415418	-0.52049	0.191634	0.411703	0.681037	0.0892924	0.334978	0.160611	0.064878	0.389648	0.607773	0.814842	0.241744	0.685941	0.318863	0.166925
Cre06.g275500	AP2-EREBP	AP2.2	0.544952	-0.991115	-0.138827	-0.219625	0.0419202	0.333444	0.521749	0.136965	0.0996055	0.941647	0.866597	0.725298	0.189916	0.0445814	0.322592	0.286571	0.97631	0.917472	0.860602	0.350194	0.139896
Cre08.g364400	AP2-EREBP	AP2.3	-0.454469	-0.574582	-0.421599	-0.0678947	0.24767	0.259732	0.591621	0.0351371	0.0636156	0.241166	0.323116	0.721468	0.325976	0.00428781	0.173543	0.235307	0.480397	0.494037	0.858291	0.487051	0.0594543
Cre16.g649433	AP2-EREBP	AP2.4	1.34634	-0.68673	-1.37881	-1.71156	-0.586466	1.04647	1.31682	0.0688572	0.869489	0.0333466	0.0372172	0.447281	0.0440589	0.0252798	0.231217	0.930484	0.225075	0.162876	0.71175	0.176824	0.106298
Cre08.g383000	AP2-EREBP	AP2.5	-0.0613443	0.322905	0.725279	0.687705	2.22692	1.45515	0.81625	0.19143	0.593908	0.0178184	0.216392	0.275758	0.0225003	0.0381462	0.389395	0.745911	0.190142	0.389454	0.67672	0.143672	0.129913
Cre16.g674890	AP2-EREBP	AP2.6	0.855851	0.88486	0.845623	0.2503	0.537216	0.279507	0.595678	0.181057	0.160474	0.240785	0.820543	0.801035	0.752019	0.316222	0.376682	0.362123	0.480066	0.884818	0.904215	0.834711	0.443888
Cre19.g750947	AP2-EREBP	AP2.7	-0.371679	-0.692051	-0.787487	-0.165501	-0.2246	-0.00731598	0.152968	0.13383	0.0883914	0.0779435	0.279706	0.246655	0.384165	0.425587	0.318611	0.271249	0.297088	0.453635	0.67062	0.539841	0.540861
Cre03.g209953	AP2-EREBP	AP2.8	0.205224	-0.616044	-0.581019	-0.0325726	0.0790323	0.582082	0.900674	0.123536	0.94991	0.78489	0.25097	0.26833	0.0399763	0.0842649	0.305257	0.980805	0.88062	0.424777	0.674701	0.171146	0.192714
Cre08.g385350	AP2-EREBP	AP2.9	-0.862893	-0.714171	0.0458916	-0.0588427	0.133978	0.152666	0.590327	0.0681359	0.0917182	0.712275	0.743062	0.747673	0.332847	0.0268748	0.230089	0.27552	0.834393	0.830364	0.872782	0.493573	0.10926
Cre10.g441300	AP2-EREBP	AP2.10	-0.410182	-0.573619	-0.602579	-0.0458786	-0.137741	0.0457211	0.209278	0.298912	0.224696	0.173649	0.9477	0.911605	0.722404	0.507772	0.502163	0.433962	0.415485	0.9722	0.964445	0.813073	0.614436
Cre10.g441350	AP2-EREBP	AP2.11	-0.29812	-0.327087	-0.150157	0.221114	0.397732	0.11242	0.298992	0.815601	0.800815	0.918448	0.137097	0.508949	0.130121	0.27305	0.894997	0.888393	0.962593	0.30102	0.740843	0.286577	0.400913
Cre01.g023100	AP2-EREBP	AP2.12	0.0735503	-0.21736	-0.604835	0.111142	-0.102774	0.146364	0.0969004	0.529412	0.92012	0.443717	0.644622	0.902042	0.343397	0.554631	0.695948	0.962852	0.638868	0.757903	0.959423	0.503712	0.655242
Cre01.g009650	AP2-EREBP	AP2.13	-0.606799	-0.573982	-0.576518	0.00932906	-0.0779318	0.462974	0.670631	0.0283721	0.0383763	0.0862597	0.95209	0.670259	0.248169	0.0614921	0.161385	0.193699	0.309698	0.975188	0.828999	0.411057	0.162282
Cre14.g620500	AP2-EREBP	AP2.14	-0.82137	-0.570256	-0.333612	-0.0168062	-0.0437006	0.024154	-0.0207631	0.0047014	0.0257181	0.0315245	0.31971	0.556728	0.580445	0.0102017	0.0991448	0.166108	0.221259	0.490768	0.764574	0.699438	0.0770934
Cre16.g667900	AP2-EREBP	AP2.15	0.762999	0.987841	0.938166	1.19635	2.03202	1.88962	2.23553	0.0260993	0.100808	0.0131016	0.0484166	0.195462	0.0315309	0.0172542	0.157607	0.287877	0.179805	0.180336	0.656023	0.158406	0.0924021
Cre07.g353500	AP2-EREBP	AP2.16	0.458559	-0.530852	-0.328576	-0.067447	0.0101829	0.163097	0.528062	0.00296658	0.0216122	0.0491247	0.838716	0.970313	0.30914	0.0262533	0.0888196	0.158613	0.252422	0.897797	0.992281	0.470607	0.108134
Cre05.g243000	ARR-B	ARR-B	0.376973	0.109782	-0.199996	0.051844	0.336004	0.147791	0.561629	0.0186161	0.116054	0.92908	0.0844833	0.598237	0.0811333	0.00987814	0.140538	0.307749	0.969692	0.234546	0.786068	0.227192	0.0763268
Cre07.g332250	bHLH	bHLH1	1.17471	0.434777	-0.919489	-0.035883	-0.525922	0.607715	1.31487	0.0347608	0.0299766	0.0389437	0.385927	0.449896	0.0370048	0.038884	0.172696	0.175791	0.236176	0.553345	0.712844	0.166875	0.131195
Cre07.g349152	bHLH	bHLH2	-0.914922	-1.23262	-1.15915	-0.57103	-0.45555	0.0444942	0.269763	0.0183316	0.00764669	0.00605634	0.0211281	0.253405	0.212009	0.0215165	0.139967	0.117781	0.155986	0.130857	0.674191	0.37391	0.0995016
Cre01.g011150	bHLH	bHLH3	1.98247	2.31542	2.05167	1.91178	2.57172	2.04449	2.75874	0.115323	0.0210539	0.0568706	0.10716	0.055344	0.128988	0.0281191	0.295127	0.156808	0.26665	0.2643	0.541641	0.285357	0.111178
Cre02.g109683	bHLH	bHLH4	0.809618	1.30577	1.07598	0.972861	1.21677	0.910832	1.18983	0.0556658	0.00468827	0.00228595	0.0277804	0.1159	0.0999179	0.00477568	0.210096	0.105777	0.131396	0.145318	0.62852	0.251695	0.0615501
Cre14.g620850	bHLH	bHLH5	-0.348533	-0.838454	-0.557633	-0.489132	-0.432443	-0.301232	0.0680831	0.00347867	0.00108233	0.0440405	0.0190051	0.181645	0.0920371	0.128862	0.0922798	0.0828789	0.243054	0.126205	0.653566	0.241692	0.247583
Cre07.g353555	bHLH	bHLH6	0.777063	2.31359	2.42622	1.69851	1.9728	1.35171	1.7332	0.0127833	0.0735996	0.0951851	0.0161637	0.191554	0.00398879	0.0329299	0.126634	0.250525	0.320824	0.120067	0.656023	0.0997472	0.120614
Cre05.g241636	bHLH	bHLH7	0.665944	-0.33737	-0.921329	-0.582846	-0.494555	-0.0963991	0.524037	0.0662144	0.11152	0.000418511	0.0605447	0.225034	0.604529	0.102671	0.22736	0.302705	0.1038	0.199703	0.665089	0.718521	0.21677
Cre04.g224600	bHLH	bHLH8	0.179576	-0.626174	-1.21551	-0.461475	-0.668411	-0.341997	-0.17749	0.241868	0.0562865	0.0108726	0.0884995	0.104446	0.0664332	0.0372229	0.443157	0.222546	0.171263	0.240618	0.614853	0.208733	0.128623
Cre04.g216200	bHLH	bHLH9	1.58388	2.81703	4.223	3.82468	4.92156	3.97354	4.52581	0.0348544	0.0428096	0.031862	0.0211876	0.120768	0.0443796	0.000159826	0.172696	0.200257	0.222143	0.130857	0.634523	0.177478	0.038284
Cre04.g216204	bHLH	bHLH10	1.85417	2.11797	1.69625	3.08167	2.92092	3.43124	4.29732	0.00340283	0.00470099	0.0664458	0.031953	0.0178601	0.0730611	0.01041	0.0917546	0.105777	0.280504	0.153803	0.433918	0.21697	0.0773145
Cre10.g466550	BSD	BSD1	-0.138167	-0.119912	0.123052	0.0017573	0.288591	-0.0370923	0.223163	0.986559	0.979729	0.647814	0.526085	0.685175	0.424209	0.489845	1	0.997177	0.791073	0.664831	0.837165	0.567397	0.598388
Cre06.g284000	BSD	BSD2	-0.554873	-0.475378	-0.272672	0.0653677	0.0126777	0.191817	0.0832634	0.0196428	0.000124933	0.117243	0.869604	0.870329	0.806694	0.953454	0.142566	0.0659334	0.348757	0.918938	0.941993	0.875664	0.971308
Cre10.g454850	bZIP	bZIP1	-0.227056	-0.380998	-0.514381	-0.387228	-0.0344275	-0.201775	-0.00975226	0.196796	0.170782	0.014125	0.0150398	0.922605	0.060299	0.686477	0.395225	0.374855	0.182169	0.117944	0.969906	0.19961	0.766913
Cre07.g321550	bZIP	bZIP2	-0.267637	-0.244594	0.0500156	0.139206	0.0181025	0.153533	0.465372	0.186118	0.15371	0.711722	0.206639	0.665212	0.282809	0.0626629	0.383081	0.355036	0.833944	0.379319	0.825949	0.445294	0.163937
Cre13.g568350	bZIP	bZIP3	-0.290216	-0.854449	-1.52333	-2.52662	-2.83217	-1.83774	-0.705098	0.0406906	0.0363855	0.0225637	0.0188018	0.0188736	0.0205659	0.0290548	0.184217	0.188979	0.203132	0.125792	0.436752	0.14036	0.112762
Cre13.g590350	bZIP	bZIP4	-0.585827	-0.523108	-0.518926	-0.469095	-0.67519	-0.573603	-0.270697	0.017212	0.0280276	0.0721694	0.0204302	0.0555589	0.0233618	0.0294134	0.138515	0.170477	0.288874	0.129512	0.541778	0.145569	0.113614
Cre05.g238250	bZIP	bZIP5	-0.558485	-0.449536	-0.493273	-0.307169	-0.556297	-0.353352	-0.0515629	0.218589	0.204546	0.352019	0.447468	0.315335	0.263626	0.807549	0.418866	0.412164	0.576143	0.597126	0.683644	0.426347	0.86255
Cre12.g557300	bZIP	bZIP6	0.321469	0.0988706	0.37152	0.929022	1.34682	1.1782	0.485327	0.105313	0.586175	0.503242	0.0813683	0.0886847	0.107927	0.037432	0.281375	0.740429	0.686885	0.230018	0.591523	0.261101	0.128985
Cre17.g746547	bZIP	bZIP7	-1.17321	-1.55056	-1.54093	-1.09607	-1.15472	-0.799701	-1.055	0.0626694	0.0511349	0.0676378	0.0602871	0.0848693	0.0680829	0.0619113	0.22137	0.213913	0.282348	0.199447	0.586786	0.210953	0.163015
Cre12.g501600	bZIP	bZIP8	-0.683544	-0.751076	-0.396384	-0.123957	-0.121043	-0.0878512	-0.0723394	0.0992052	0.0968547	0.286745	0.422965	0.755655	0.549316	0.517537	0.273096	0.282457	0.520518	0.576191	0.877761	0.673857	0.622295
Cre16.g692250	bZIP	bZIP9	-0.703499	-0.976633	-1.20074	-0.859359	-0.751013	-0.257208	-0.0809709	0.001705	0.0012417	0.00272124	0.00145139	0.0590147	0.0205642	0.00417842	0.0831319	0.0842252	0.137486	0.0712031	0.548652	0.14036	0.0591466
Cre10.g438850	bZIP	bZIP10	-0.502319	-1.20127	-0.624889	-0.390573	-0.532071	-0.424813	-0.530042	0.0324671	0.00301808	0.109636	0.00855066	0.0459045	0.00632228	0.00524323	0.169134	0.0979417	0.340529	0.100551	0.52126	0.108514	0.0628489
Cre16.g675700	bZIP	bZIP11	0.43167	0.442367	-0.150705	0.0170398	0.0812783	0.0980929	-0.108621	0.0518797	0.0338584	0.821744	0.277647	0.344399	0.557771	0.585835	0.203951	0.18454	0.904426	0.451491	0.687814	0.68116	0.681713
Cre12.g510200	bZIP	bZIP12	0.757222	0.476065	0.186186	0.397784	0.731644	0.783338	1.22722	0.0994969	0.178287	0.273416	0.284679	0.166454	0.150784	0.0416012	0.273439	0.384019	0.509549	0.458325	0.650344	0.308566	0.134528
Cre01.g051174	bZIP	bZIP13	-0.442058	-0.703709	-0.361094	0.283872	0.610669	0.881277	1.08943	0.586655	0.0280021	0.177478	0.018311	0.443882	0.0110246	0.00188187	0.740687	0.170477	0.419051	0.125299	0.709555	0.118278	0.0515226
Cre16.g653300	bZIP	bZIP14	0.0174057	-0.564448	-0.70968	-0.52429	-0.594264	-0.542612	-0.350252	0.0161144	0.00221808	0.0229137	0.00280865	0.0774761	0.012199	0.00135726	0.13499	0.0931749	0.204078	0.0766823	0.580291	0.121832	0.0485931
Cre09.g413050	bZIP	bZIP15	-0.458398	-0.752864	-0.706684	-0.109617	-0.217048	0.38507	0.639967	0.0136122	0.0221153	0.00732382	0.0609895	0.560117	0.25244	0.0131868	0.128659	0.160096	0.15864	0.200303	0.766466	0.415448	0.0836718
Cre07.g318050	bZIP	bZIP16	-0.928481	-1.43182	-1.02203	-0.980777	-0.765947	0.108782	0.31227	0.00585727	0.00304424	0.00474875	0.00779263	0.0515757	0.19001	0.766358	0.101639	0.0981542	0.154792	0.0973878	0.531892	0.350302	0.830362
Cre06.g278159	C2C2-CO-like	CO	0.103482	0.189583	0.218846	0.275203	0.443286	0.1467	0.53288	0.0362526	0.0757302	0.206584	0.0153726	0.406929	0.210953	0.0122053	0.175627	0.25355	0.449066	0.118151	0.700433	0.372786	0.0822199
Cre12.g521150	C2C2-Dof	Dof	-0.248147	-0.631215	-0.428225	-0.136429	-0.168093	-0.00858519	0.399045	0.0559981	0.0229015	0.106663	0.203747	0.57669	0.841441	0.0423062	0.210822	0.160883	0.336378	0.376655	0.775367	0.90155	0.135867
Cre03.g160600	C2C2-GATA	GATA1	-0.250038	0.383771	0.465543	0.342835	0.528924	0.151061	-0.0455477	0.606397	0.297715	0.267338	0.390226	0.407808	0.683954	0.990066	0.75479	0.507614	0.502836	0.557371	0.700433	0.783781	0.997722
Cre11.g467581	C2C2-GATA	GATA2	0.745691	-0.266942	-0.317473	-0.335665	0.35278	0.550049	0.747983	0.979527	0.25395	0.972393	0.656023	0.546215	0.569926	0.652695	0.99863	0.465255	0.994908	0.766714	0.758935	0.691567	0.739028
Cre10.g435450	C2C2-GATA	GATA3	-0.362789	-0.613553	-0.558104	-0.280593	-0.466035	-0.253051	0.144005	0.00499717	0.00290684	0.0799291	0.0131128	0.119836	0.0709117	0.22739	0.100712	0.0969097	0.301375	0.113191	0.633086	0.214386	0.354504
Cre12.g538550	C2C2-GATA	GATA4	-1.15203	-1.01233	-1.06973	-0.296282	-0.454406	-0.244982	0.127326	0.0297441	0.0726694	0.0787722	0.195482	0.321618	0.126334	0.585255	0.164375	0.249612	0.298968	0.367758	0.68471	0.282709	0.68128
Cre05.g242600	C2C2-GATA	GATA5	-0.544588	-0.535289	-0.257829	-0.173783	-0.205919	-0.082551	0.0365252	0.00750639	0.00764254	0.316205	0.0901951	0.336025	0.270105	0.207924	0.107459	0.117781	0.545265	0.242837	0.685941	0.432834	0.334668
Cre06.g266950	C2C2-GATA	GATA6	-1.00983	-0.613563	-0.906059	-0.269898	-0.332562	-0.116604	0.197284	0.0848834	0.125048	0.0825517	0.400646	0.598164	0.518331	0.6288	0.253847	0.318985	0.304109	0.566575	0.786068	0.648716	0.718111
Cre08.g378800	C2C2-GATA	GATA7	-0.659797	-1.48287	-0.332698	-0.356917	-0.482862	-0.483111	-0.628611	0.135167	0.0397973	0.570693	0.14075	0.256789	0.100262	0.0895964	0.320483	0.195618	0.737002	0.304976	0.674191	0.252002	0.199599
Cre03.g160700	C2C2-GATA	GATA8	0.102796	-0.416828	-0.458964	0.312955	0.271408	0.0617782	-1.36121	0.79455	0.581574	0.666529	0.374912	0.653353	0.820201	0.0655641	0.880224	0.736616	0.804888	0.543169	0.819325	0.885304	0.167525
Cre01.g025050	C2C2-GATA	GATA9	0.292106	-0.278994	-0.893121	-0.347965	-0.397351	-0.304173	0.148938	0.186446	0.0797991	0.0358021	0.109128	0.388891	0.212372	0.81293	0.383513	0.25899	0.229957	0.267572	0.700433	0.374324	0.866739
Cre08.g378450	C2C2-GATA	GATA10	0.0787194	-0.755933	-0.869387	-0.683099	-0.173751	-0.517981	-0.0432749	0.979046	0.065436	0.120271	0.100959	0.896182	0.145465	0.637758	0.998503	0.238604	0.351537	0.255996	0.956409	0.302937	0.725804
Cre06.g266850	C2C2-GATA	GATA11	-0.180789	-0.0926564	0.113236	0.116561	0.175044	0.272464	0.450173	0.751235	0.465427	0.304295	0.328445	0.565671	0.24418	0.00468174	0.852917	0.642569	0.535074	0.499148	0.769204	0.406855	0.0610746
Cre07.g319701	C2C2-GATA	GATA12	-0.183009	-0.49091	-0.607197	-0.428984	-0.414813	-0.207775	0.174993	0.192981	0.0989751	0.0963106	0.0821659	0.406686	0.259514	0.81081	0.391296	0.285577	0.322315	0.231356	0.700433	0.4226	0.865044
Cre03.g185950	C2H2	C2H2.1	-1.48361	-0.857163	-1.06928	-0.76798	-1.02718	-1.10261	-1.23779	0.0258719	0.0490867	0.0487014	0.0412932	0.0379712	0.0242507	0.0251347	0.157452	0.210637	0.251875	0.168787	0.498164	0.146556	0.105959
Cre03.g201250	C2H2	C2H2.2	-0.717556	-0.678931	-0.928387	-0.338202	-0.75204	-0.587716	-0.569449	0.388735	0.480038	0.295575	0.719496	0.553535	0.437772	0.588874	0.590527	0.655443	0.527605	0.814194	0.763101	0.578824	0.684436
Cre09.g389750	C2H2	C2H2.3	0.188276	0.0302335	-0.591915	-0.220053	-0.54502	-0.199246	0.0704252	0.610731	0.416087	0.133218	0.247478	0.140698	0.279014	0.42635	0.757875	0.607795	0.368289	0.421226	0.643281	0.441552	0.541585
Cre06.g305200	C2H2	C2H2.4	0.421984	0.104652	-0.201231	-0.0403372	-0.028893	-0.175248	-0.0394234	0.219372	0.940079	0.227062	0.48926	0.650482	0.340444	0.361767	0.419873	0.975459	0.469476	0.633611	0.817892	0.50118	0.487739
Cre05.g240650	C2H2	C2H2.5	0.169965	-0.571597	-0.817611	-0.302462	0.0206019	-0.213091	0.36052	0.60393	0.242331	0.142033	0.678393	0.857747	0.834135	0.310404	0.752963	0.452938	0.378651	0.783649	0.935277	0.896101	0.43798
Cre01.g035150	C3H	C3H.1	-0.223749	-0.438863	-0.633961	-0.305607	-0.449174	-0.254047	0.0800432	0.0390901	0.0329016	0.0382193	0.0354555	0.207563	0.15158	0.195668	0.181591	0.183178	0.235373	0.160273	0.662	0.309567	0.321327
Cre04.g229948	C3H	C3H.2	0.963388	-0.00113466	-0.112022	0.323347	0.708983	0.519038	0.950376	0.173384	0.209403	0.471405	0.361764	0.4113	0.079669	0.171719	0.367761	0.417252	0.661059	0.530694	0.700433	0.225556	0.295606
Cre03.g145407	C3H	C3H.3	-0.775394	-1.00563	-0.704444	-0.459605	-0.595442	-0.489031	-0.492123	0.106351	0.0805168	0.224413	0.236172	0.297157	0.115208	0.185801	0.282849	0.259825	0.467301	0.410068	0.680048	0.27005	0.311091
Cre03.g146267	C3H	C3H.4	-1.949	-1.74097	-1.90889	-1.40089	-1.40963	0.127222	0.0440677	0.00830184	0.00407507	0.00967833	0.00617916	0.013198	0.220323	0.112597	0.1107	0.102085	0.166571	0.0927488	0.42613	0.381517	0.229061
Cre02.g075650	C3H	C3H.5	-0.0153053	-0.210664	-0.460574	-0.233669	-0.440026	-0.422666	-0.27955	0.222946	0.0676513	0.247005	0.129931	0.163251	0.00997991	0.011376	0.423535	0.242102	0.484981	0.29329	0.649229	0.115419	0.0801397
Cre03.g172800	C3H	C3H.6	0.407975	0.407555	0.54254	0.740334	0.928265	0.612147	0.8051	0.339418	0.3219	0.162825	0.267282	0.207802	0.208265	0.113564	0.543374	0.529602	0.403869	0.440445	0.662	0.370036	0.23036
Cre01.g014050	C3H	C3H.7	0.254052	-0.658992	-1.10748	-0.423015	-0.339683	-0.166559	0.271421	0.270575	0.068748	0.0192994	0.0668326	0.361186	0.114588	0.178646	0.472571	0.243562	0.194013	0.210232	0.693688	0.269112	0.303229
Cre06.g293750	C3H	C3H.8	1.19597	0.879845	1.26514	1.40263	1.49516	0.579129	-0.361474	0.330335	0.00150832	0.0282054	0.0430619	0.0329163	0.181744	0.014945	0.534022	0.0871755	0.214434	0.171923	0.480544	0.341472	0.0872918
Cre06.g250950	C3H	C3H.9	0.377178	0.0263698	-0.427628	-0.138866	-0.31467	-0.578517	-0.373686	0.0987601	0.423158	0.253344	0.0633988	0.412273	0.0158835	0.0262078	0.272522	0.60824	0.489765	0.204476	0.700433	0.131602	0.1081
Cre12.g523000	C3H	C3H.10	0.857382	0.303951	-0.670959	-0.348081	-0.411083	0.325229	0.835053	0.130262	0.626975	0.311247	0.417897	0.303188	0.576201	0.106998	0.314446	0.768883	0.540758	0.575881	0.680048	0.696036	0.222162
Cre10.g460400	C3H	C3H.11	-0.0764256	-0.647628	0.499867	0.177648	0.118669	-0.323748	0.0431382	0.846344	0.513888	0.273794	0.840399	0.769634	0.573108	0.944279	0.915511	0.685274	0.509798	0.899009	0.884844	0.693753	0.964752
Cre02.g097850	C3H	C3H.12	-0.0896734	0.206708	0.643037	0.178165	0.919213	0.482466	0.412473	0.470742	0.196455	0.353468	0.0906727	0.369571	0.0251621	0.0998333	0.649261	0.403406	0.577574	0.24342	0.696501	0.147991	0.213119
Cre11.g476200	C3H	C3H.13	0.147698	-0.31772	-0.109992	-0.0160114	0.239245	-0.0323813	0.0188138	0.028054	0.0238185	0.746026	0.459695	0.729612	0.888736	0.73931	0.161021	0.16184	0.857632	0.607533	0.862932	0.935258	0.808112
Cre13.g566200	C3H	C3H.14	-0.212526	-0.305895	-0.64817	-0.435109	-0.72717	-0.433535	-0.507743	0.0456583	0.0225498	0.0159524	0.00881333	0.0135246	0.0286367	0.00761118	0.193313	0.160626	0.187254	0.101207	0.42613	0.154326	0.0702127
Cre03.g154900	C3H	C3H.15	0.0125629	0.0603102	-0.56332	0.393449	0.614739	0.541239	0.814473	0.399509	0.222019	0.648496	0.1326	0.456263	0.0399575	0.178511	0.600167	0.430916	0.791511	0.295987	0.717056	0.171146	0.303131
Cre16.g689535	C3H	C3H.16	1.35406	1.16548	0.618727	1.04823	1.39256	1.20838	1.62932	0.0648685	0.0345712	0.145202	0.0816082	0.172102	0.118392	0.0227422	0.225079	0.1857	0.38294	0.230315	0.650344	0.273793	0.101483
Cre04.g231124	C3H	C3H.17	0.231769	0.0709584	0.37935	0.254379	0.43839	-0.0572211	0.0845623	0.181992	0.431867	0.437908	0.227635	0.486627	0.363221	0.305316	0.377882	0.615522	0.634368	0.401441	0.729661	0.521665	0.43339
Cre07.g330050	C3H	C3H.18	-0.221473	0.458756	0.877219	0.778245	1.1821	0.362764	0.7015	0.251355	0.11958	0.240462	0.0639596	0.378163	0.0353564	0.167269	0.452835	0.312175	0.479868	0.205675	0.698996	0.16424	0.290998
Cre06.g278136	C3H	C3H.19	0.794416	-0.117765	0.235466	0.388527	0.841814	0.223296	0.936129	0.261715	0.370938	0.414173	0.401905	0.403604	0.134267	0.286836	0.4637	0.572751	0.622941	0.567659	0.700433	0.29088	0.415133
Cre06.g254650	C3H	C3H.20	0.072033	0.124	0.0290911	0.279739	0.367924	0.115794	0.430761	0.384569	0.601784	0.675138	0.327261	0.594078	0.303863	0.33294	0.586943	0.751635	0.810975	0.497735	0.784137	0.465744	0.46027
Cre11.g476250	C3H	C3H.21	0.2198	-0.0265732	-0.341407	-0.104558	-0.326407	0.15861	0.38653	0.462832	0.500225	0.109307	0.434016	0.152899	0.848802	0.170323	0.641913	0.673252	0.340247	0.585585	0.648852	0.907008	0.294144
Cre17.g718300	C3H	C3H.22	-0.0803506	-0.268891	-0.227086	-0.0546825	0.101909	-0.0502785	0.11819	0.615125	0.0749058	0.422013	0.918732	0.787635	0.936568	0.312655	0.761046	0.252777	0.622941	0.952073	0.896112	0.965834	0.440458
Cre07.g341800	NF-YB	YB.1	0.350882	0.314398	0.648481	0.677941	0.870003	0.276871	-0.062246	0.00585277	0.058805	0.264904	0.0530873	0.255579	0.191346	0.0191093	0.101639	0.226876	0.501052	0.188227	0.674191	0.351767	0.095537
Cre17.g739450	NF-YB	YB.2	0.0984187	-0.00344753	-0.144778	-0.0723259	-0.223875	-0.109179	0.154443	0.255102	0.953907	0.242745	0.745807	0.532363	0.697699	0.46455	0.457192	0.982423	0.481974	0.832275	0.751651	0.794804	0.57584
Cre04.g226400	NF-YC	YC.1	-0.0305186	0.376511	0.856723	0.614753	0.979623	0.672013	0.721948	0.0476659	0.00120489	0.105831	0.0372104	0.178961	0.0826964	0.0194428	0.196714	0.0834612	0.335316	0.162876	0.653566	0.229228	0.0961253
Cre03.g193900	NF-YC	YC.2	0.68723	0.550572	0.913629	1.04876	1.32948	0.310693	-0.920208	0.00400427	0.033136	0.107901	0.0655863	0.132512	0.272037	0.00403942	0.0961954	0.183556	0.338047	0.208768	0.641234	0.434864	0.0588119
Cre16.g680050	NF-YC	YC.3	-0.110058	-0.403009	-0.461625	-0.0786831	-0.0595993	0.0969519	0.505361	0.89964	0.0955492	0.249858	0.97159	0.96135	0.276455	0.0282312	0.949736	0.280448	0.486887	0.988739	0.98868	0.43892	0.111284
Cre02.g079200	NF-YB	YB.3	0.228809	0.226882	0.0738437	0.149855	-0.0993609	-0.0505671	-0.195459	0.309166	0.0309228	0.56634	0.154924	0.84495	0.983729	0.159501	0.512934	0.178082	0.733869	0.322259	0.928919	0.995717	0.282627
Cre12.g556400	NF-YC	YC.4	0.959872	0.830868	0.605609	0.567264	0.277092	0.135943	-0.0412717	0.00127894	0.0847264	0.00954579	0.0315491	0.0318619	0.29237	0.244328	0.0785926	0.265276	0.166362	0.152877	0.47958	0.455083	0.372092
Cre12.g550250	CPP	CPP.1	0.155265	-0.0749884	0.117264	0.508752	0.77964	0.050531	-0.994546	0.273026	0.823334	0.697475	0.0336297	0.251537	0.458697	0.0684458	0.475661	0.902776	0.824893	0.157439	0.673525	0.597067	0.171704
Cre08.g361400	CPP	CPP.2	0.326373	0.297306	0.314758	0.324244	0.608564	-0.0510191	-0.309327	0.280026	0.144464	0.521156	0.0935807	0.48396	0.998408	0.133306	0.483371	0.343805	0.699839	0.246574	0.728226	1	0.252556
Cre11.g481800	CPP	CPP.3	0.636149	0.406154	1.08657	0.924096	1.52561	0.737599	0.822324	0.0759982	0.0288603	0.13767	0.0758626	0.178798	0.224018	0.0169738	0.240769	0.172996	0.373643	0.222925	0.653566	0.38528	0.0916382
Cre06.g268600	CSD	CSD.1	0.0181066	-0.595199	-1.2338	-0.513628	-1.02594	-1.67345	-2.94715	0.0499671	0.0271191	0.0513653	0.0271705	0.0954904	0.0149345	0.0111812	0.200718	0.16896	0.255912	0.143729	0.603643	0.129845	0.0794725
Cre02.g078831	CSD	CSD.2	0.101485	-0.292818	0.336876	0.474648	0.35756	0.58152	0.933374	0.169083	0.305035	0.523865	0.0141399	0.166059	0.0739456	0.00181899	0.362264	0.514757	0.70208	0.115712	0.650344	0.218147	0.051207
Cre07.g323000	E2F-DP	E2F.1	0.358639	0.43561	0.315092	0.562171	0.782609	0.440503	0.633578	0.0330326	0.0115403	0.277103	0.0391149	0.335205	0.0539412	0.0086038	0.170271	0.132276	0.51212	0.165917	0.685941	0.190421	0.0726552
Cre01.g052300	E2F-DP	E2F.2	0.698515	0.570372	0.460697	0.473495	0.75925	0.359839	0.655003	0.0144974	0.0193242	0.0865156	0.0922248	0.343595	0.113018	0.0201803	0.130724	0.152797	0.31006	0.244995	0.687487	0.267183	0.0974129
Cre13.g572950	E2F-DP	E2F.3	0.307546	0.308963	0.239826	0.306733	0.272755	-0.210302	0.0767179	0.567113	0.388136	0.481318	0.533824	0.671826	0.640225	0.835479	0.725935	0.587131	0.669108	0.670632	0.829775	0.749005	0.882906
Cre02.g082550	FHA	FHA.1	0.551554	0.79041	1.17274	1.13288	1.71897	0.92003	1.14844	0.0583358	0.131773	0.0822983	0.0160206	0.248243	0.0072102	0.0388075	0.21439	0.327869	0.304054	0.1195	0.671741	0.109042	0.13112
Cre02.g119800	FHA	FHA.2	-0.0067689	-0.0786866	0.201859	0.338275	0.793054	0.260788	-0.251386	0.152296	0.906471	0.672453	0.133697	0.492564	0.023591	0.832796	0.341899	0.953354	0.809164	0.297104	0.732266	0.145838	0.881063
Cre03.g189850	FHA	FHA.3	-0.532627	-0.831238	-1.00598	-0.437953	-0.96794	-1.26193	-0.90181	0.817646	0.701956	0.502707	0.94109	0.557689	0.433762	0.620119	0.896453	0.819367	0.686641	0.967934	0.765037	0.575191	0.710723
Cre07.g316600	FHA	FHA.4	0.502032	0.290563	0.141062	0.420946	0.523069	0.389678	0.288492	0.06197	0.307058	0.543298	0.0164046	0.322206	0.0186706	0.103576	0.220352	0.516586	0.717142	0.120725	0.68471	0.13609	0.217947
Cre12.g516050	FHA	FHA.5	0.245418	0.200438	-0.341136	0.380538	0.265158	-0.013297	-1.17564	0.503513	0.708046	0.203716	0.0827421	0.471621	0.765615	0.00904052	0.675173	0.823044	0.445452	0.23184	0.723714	0.845399	0.073658
Cre16.g671900	FHA	FHA.6	0.136937	0.552445	0.456896	0.955639	0.485673	0.108344	-0.392207	0.105492	0.0103879	0.0873559	0.000874283	0.0146898	0.0195308	0.344149	0.281701	0.12698	0.311046	0.0660843	0.42755	0.137819	0.470851
Cre12.g548250	FHA	FHA.7	-0.163306	-0.374962	-0.516634	0.178203	-0.584243	-0.20202	0.525924	0.621369	0.805552	0.941331	0.399124	0.992739	0.637049	0.357488	0.765504	0.891656	0.976138	0.565508	1	0.746092	0.483934
Cre09.g402350	FHA	FHA.8	0.794592	0.760751	0.804389	1.2829	0.989715	0.491761	-0.842441	0.00957881	0.0356475	0.172799	0.0178248	0.00379047	0.126284	0.0487966	0.1172	0.18747	0.414714	0.124492	0.414011	0.282709	0.145537
Cre12.g534450	FHA	FHA.10	0.0751096	-0.189887	-1.41428	-0.711325	-1.48696	-2.11134	-3.20737	0.011422	0.000926462	0.0199212	0.000291875	0.000237064	0.00145128	0.000248535	0.122151	0.0822432	0.195588	0.0578787	0.294834	0.0895496	0.038284
Cre04.g212050	FHA	FHA.11	-0.11864	-0.466978	-0.271447	0.248349	0.417044	0.240955	-0.537435	0.156377	0.0802755	0.315017	0.674187	0.656208	0.839267	0.056433	0.346646	0.259635	0.544639	0.780401	0.82056	0.899812	0.15637
Cre03.g152450	FHA	FHA.12	1.20357	0.741186	0.83339	1.04422	1.39845	1.06847	1.25564	0.183703	0.228306	0.223332	0.169907	0.404	0.170173	0.0263773	0.380183	0.437874	0.46614	0.340143	0.700433	0.328785	0.108333
Cre09.g390430	FHA	FHA.13	0.159748	-0.237618	-0.435337	0.438781	0.576867	0.40065	0.571986	0.76284	0.449036	0.294828	0.356447	0.584177	0.162063	0.231688	0.861006	0.628801	0.526895	0.52545	0.779224	0.320449	0.359205
Cre16.g648800	FHA	FHA.14	1.57979	1.8005	1.51639	1.6094	1.09344	0.955228	0.41324	0.00172342	0.00508044	0.0362629	0.00146338	0.0112776	0.00717407	0.0501748	0.0831319	0.107435	0.231626	0.0712031	0.42613	0.109042	0.147403
Cre17.g696750	G2-like	G2.1	-0.392112	-0.402664	-0.144125	-0.27447	-0.00245512	0.0735061	0.49572	0.857462	0.838138	0.78434	0.945505	0.728122	0.39778	0.152065	0.922549	0.912272	0.88027	0.970913	0.862423	0.553184	0.274562
Cre06.g275350	G2-like	G2.2	-0.984728	-1.65684	-1.26716	-1.09533	-0.777573	0.516218	0.315226	0.0116652	0.00264157	0.0233448	0.00262009	0.0170196	0.560117	0.855302	0.12295	0.0958681	0.205504	0.0754565	0.433918	0.683047	0.897035
Cre12.g495100	G2-like	G2.3	-0.193385	-0.0157505	0.311349	0.275931	0.564332	0.173139	0.456394	0.683445	0.463083	0.414396	0.0185847	0.521889	0.0834524	0.0501007	0.808774	0.640693	0.622941	0.125457	0.747195	0.230027	0.147349
Cre02.g083750	G2-like	G2.4	-0.376236	-0.361325	-0.691717	-0.575566	-0.211622	0.436211	0.13182	0.240962	0.0838361	0.178847	0.0241387	0.684087	0.304222	0.682169	0.442268	0.263964	0.420124	0.137356	0.836775	0.46602	0.763143
Cre09.g410450	G2-like	G2.5	-0.92519	-1.05957	-0.866093	-0.948614	-0.609877	0.526343	0.480873	0.0818861	0.0658877	0.198652	0.0802575	0.228598	0.11786	0.374415	0.249489	0.239229	0.441346	0.228443	0.665089	0.273034	0.499772
Cre02.g109650	HB	HB.1	1.45076	1.47511	0.680304	2.10263	2.13802	1.59302	2.45834	0.0306961	0.0124799	0.0071682	0.0837602	0.104684	0.0124102	0.0987228	0.166042	0.136215	0.158421	0.233487	0.615333	0.122464	0.211527
Cre08.g375400	HB	HB.2	0.00352505	0.54391	2.91581	2.78244	3.74	4.0598	4.3792	0.352081	0.117077	0.0983088	0.137924	0.00201983	0.0973152	0.0286324	0.555033	0.308933	0.325917	0.301841	0.382049	0.248568	0.112025
Cre09.g387150	HSF	HSF.1	-0.323932	-0.76507	-0.914636	-0.484314	-0.490215	-0.199376	-0.117829	0.0147538	0.00988757	0.0117065	0.0240558	0.0668543	0.119471	0.0222716	0.131511	0.125616	0.175326	0.137043	0.562943	0.274972	0.100735
Cre07.g354500	HSF	HSF.2	-0.833095	-0.90846	-1.0018	-0.642823	-0.610953	-0.336411	-0.0744054	0.00633671	0.00507379	0.0119965	0.010328	0.0838898	0.0515903	0.0281736	0.102693	0.10741	0.175393	0.10532	0.586786	0.187213	0.111207
Cre06.g253250	MADS	MADS.1	-0.078343	0.353358	0.128923	0.246669	0.367021	0.33207	0.346117	0.284382	0.0338043	0.305503	0.155233	0.428578	0.0649809	0.16137	0.487996	0.184381	0.535956	0.322577	0.702731	0.206731	0.284662
Cre11.g467577	MADS	MADS.2	0.178838	-0.0152519	0.220338	0.523321	0.604068	0.572826	0.66745	0.0494439	0.133861	0.210577	0.112461	0.188729	0.191941	0.02766	0.199754	0.330668	0.45372	0.271532	0.656023	0.352471	0.110319
Cre12.g560750	mTERF	mTERF.1	0.498275	0.356031	0.862409	0.956843	1.31605	0.52193	1.1873	0.0106591	0.000164348	0.101052	0.00191424	0.208724	0.0217194	0.0198168	0.120244	0.0662483	0.329578	0.0712635	0.662395	0.142571	0.0966839
Cre10.g427000	mTERF	mTERF.2	0.197232	0.196433	0.385049	0.482196	0.279562	-0.417263	-0.570357	0.281068	0.641833	0.593052	0.11742	0.66912	0.120041	0.385099	0.484168	0.778579	0.752844	0.277871	0.828339	0.275739	0.510143
Cre09.g408051	mTERF	mTERF.3	0.865638	1.56983	1.2976	1.28264	1.73248	1.3454	2.01919	0.00492719	0.157775	0.145145	0.0467301	0.282808	0.0690048	0.0419477	0.100129	0.358742	0.38294	0.178146	0.679037	0.21169	0.13514
Cre12.g542500	mTERF	mTERF.4	0.231572	1.10057	0.788206	0.509235	0.365898	-0.276666	-0.539136	0.0758181	0.235282	0.304833	0.0359641	0.427529	0.906619	0.0940645	0.240535	0.444854	0.5355	0.160933	0.70229	0.946296	0.205362
Cre10.g430750	Myb	Myb.1	-0.27064	-0.297264	-0.624827	-0.548654	-0.573492	-0.316816	0.163351	0.0729847	0.0734124	0.00545225	0.0446873	0.0576191	0.111958	0.343755	0.236199	0.250235	0.155986	0.174634	0.54718	0.266219	0.470542
Cre08.g364050	Myb	Myb.2	1.17101	1.01948	1.3823	1.1958	1.37647	0.982842	1.1253	0.00535357	0.00332527	0.00725478	0.00276862	0.153733	0.036743	0.019166	0.101253	0.0984818	0.15864	0.0764598	0.649229	0.166498	0.095537
Cre06.g264400	Myb	Myb.3	0.501602	0.454959	0.660041	0.63697	0.900407	0.93449	1.07332	0.0173148	0.023563	0.158542	0.0888596	0.188847	0.0263547	0.00753518	0.138694	0.16173	0.399198	0.241198	0.656023	0.15074	0.0700058
Cre17.g714229	Myb	Myb.4	0.0635682	0.176486	0.173814	0.0877808	0.403346	0.136685	0.530046	0.566267	0.510435	0.554788	0.606478	0.595876	0.465255	0.37388	0.725525	0.681937	0.725954	0.727455	0.784502	0.602842	0.49933
Cre02.g103450	Myb	Myb.5	-0.643131	-0.986837	-1.00565	-0.606776	-0.599723	-0.291642	-0.350188	0.00644461	0.00608756	0.00652809	0.00741663	0.0121253	0.0846322	0.0188362	0.102878	0.111897	0.155986	0.0965577	0.42613	0.231774	0.0951695
Cre06.g249050	Myb	Myb.6	0.425514	0.30616	0.1322	0.723966	1.16015	0.391835	-0.856614	0.373233	0.597373	0.721426	0.00276658	0.352161	0.0382749	0.0812809	0.575377	0.74861	0.840033	0.0764598	0.690756	0.168949	0.188743
Cre07.g345350	Myb	Myb.7	-0.241297	-0.993318	-1.11388	-0.206504	0.438598	0.805756	0.821928	0.494501	0.0488863	0.0356955	0.71974	0.369423	0.218862	0.0696067	0.668485	0.210597	0.229498	0.814282	0.696501	0.380185	0.173466
Cre03.g197100	Myb	Myb.8	0.374676	-0.886598	-0.00676291	0.295692	1.05595	1.23955	1.9593	0.0546079	0.774685	0.0752299	0.226768	0.171275	0.0784892	0.0134501	0.208511	0.870244	0.293596	0.400589	0.650344	0.224112	0.0843448
Cre02.g108350	Myb	Myb.9	-0.248443	-0.758789	-1.40565	-0.811737	-1.07192	-0.750248	-1.14447	0.0187311	0.0133678	0.0045479	0.00910926	0.029387	0.00911658	0.00488543	0.140641	0.138503	0.154792	0.101981	0.467285	0.113396	0.0616602
Cre09.g399552	Myb	Myb.10	2.6921	2.95515	3.05738	3.05131	3.37311	2.1283	2.60547	0.0464748	0.001072	0.0177168	0.0262264	0.0888291	0.0979714	0.00351164	0.194902	0.0828789	0.190142	0.141853	0.591681	0.249301	0.0567742
Cre09.g399067	Myb	Myb.11	-0.674073	-0.602006	-0.823993	-0.0437493	-0.0567375	0.486772	0.34429	0.0410563	0.136348	0.189629	0.555831	0.888361	0.406534	0.252758	0.184848	0.333604	0.432143	0.688499	0.951458	0.561578	0.380898
Cre01.g003376	Myb	Myb.12	1.72412	0.597158	0.159091	0.670622	1.34914	1.01664	1.6898	0.00413497	0.110612	0.0292065	0.00624481	0.247975	0.0159267	0.000985317	0.0963827	0.301325	0.216966	0.0929971	0.671741	0.131692	0.0466387
Cre03.g197350	MYB-related	MYBL1	0.0891474	-0.225418	-0.555548	-0.202851	-0.488153	-0.482019	-0.255668	0.77687	0.862456	0.562524	0.892771	0.632386	0.420409	0.721528	0.868931	0.926196	0.731079	0.934832	0.806999	0.565736	0.794122
Cre14.g632176	MYB-related	MYBL2	0.728916	0.170747	-0.0453273	0.425782	0.934456	0.570285	0.914448	0.0750483	0.142195	0.441574	0.225601	0.377438	0.101824	0.110508	0.239501	0.341055	0.637095	0.399282	0.698689	0.254109	0.226575
Cre03.g144747	MYB-related	MYBL3	0.0468596	-0.495926	-1.08077	0.0361487	0.0183011	-0.218718	-1.7952	0.886011	0.101564	0.0765136	0.513351	0.697695	0.206828	0.0203255	0.941483	0.288854	0.29552	0.653939	0.844231	0.368362	0.0977235
Cre14.g609350	MYB-related	MYBL4	-0.215029	-0.254098	-0.359902	-0.379566	-0.377567	-0.295189	-0.106549	0.0906955	0.0182071	0.00871881	0.0579345	0.278324	0.183858	0.0229846	0.26183	0.150572	0.164026	0.195707	0.678304	0.343593	0.10179
Cre16.g677382	MYB-related	MYBL5	-0.751352	0.0572956	0.259238	0.054728	0.409464	0.956119	1.50836	0.178717	0.32338	0.609058	0.383324	0.176743	0.134477	0.0355416	0.37403	0.530567	0.76555	0.551097	0.653566	0.290987	0.12522
Cre02.g089150	MYB-related	MYBL6	0.505269	0.409341	0.490039	0.459383	0.609917	0.333339	0.490856	0.0619588	0.0382266	0.0439683	0.0917211	0.24088	0.209407	0.035814	0.220352	0.193382	0.242983	0.244177	0.668677	0.371405	0.125593
Cre02.g113450	MYB-related	MYBL7	-0.775566	-0.932757	-1.14666	-0.991717	-0.905529	-0.466228	-0.282284	0.000190187	0.0027776	0.00139052	0.00292376	0.0445445	0.0389497	0.000390162	0.0558486	0.0958681	0.124184	0.0772452	0.516339	0.170036	0.0383667
Cre12.g507500	MYB-related	MYBL8	-0.371053	0.723141	0.494108	0.704814	0.500019	0.384305	0.230363	0.90456	0.18778	0.0709201	0.13188	0.254494	0.037964	0.0477128	0.953143	0.394539	0.286369	0.295197	0.674191	0.168564	0.143924
Cre09.g411950	MYB-related	MYBL9	-0.155492	-0.118031	-0.444491	-0.470698	-0.313606	-0.260106	0.00879531	0.0752834	0.091653	0.00480339	0.109417	0.49552	0.171247	0.0473447	0.239741	0.27552	0.154792	0.268012	0.734121	0.330117	0.143409
Cre12.g522400	MYB-related	MYBL10	-0.46044	-0.515491	0.247844	0.446704	1.01964	0.795215	0.140836	0.292872	0.0860257	0.534563	0.165606	0.252588	0.199955	0.0104962	0.496946	0.267176	0.710664	0.334781	0.674191	0.361732	0.0774398
Cre03.g198800	MYB-related	MYBL11	-0.435264	-0.282528	-0.39082	-0.0896154	-0.388847	-0.433876	-0.624995	0.00207912	0.0344981	0.0221373	0.113098	0.00516811	0.0285537	0.0127474	0.0842795	0.1857	0.20186	0.272379	0.414011	0.154326	0.0828403
Cre16.g695600	MYB-related	MYBL12	0.975031	0.944117	0.682973	0.711585	0.895188	0.291904	0.562322	0.0633695	0.00288883	0.00749514	0.0439622	0.246414	0.121049	0.00663465	0.222568	0.0969097	0.159365	0.173463	0.670456	0.277113	0.0670407
Cre01.g034350	MYB-related	MYBL13	0.345211	1.17801	0.605267	1.57839	1.14743	2.02284	2.69123	0.00209937	0.0771848	2.89358e-05	0.0666064	0.160552	0.000365218	0.00956502	0.0842795	0.255152	0.0985384	0.20977	0.649229	0.0830813	0.0754236
Cre03.g149201	MYB-related	MYBL14	-0.303055	-1.19064	-1.58044	-0.245756	-0.134864	0.226206	-1.45119	0.331414	0.0909032	0.0606757	0.256205	0.394394	0.714148	0.0632475	0.535287	0.274235	0.271908	0.429999	0.700433	0.807582	0.164785
Cre12.g514400	MYB-related	MYBL15	-0.688463	0.0123447	-0.488076	-0.102327	-0.49801	-0.848023	0.432378	0.970575	0.994671	0.539919	0.566885	0.522218	0.263858	0.840907	0.993358	1	0.714751	0.697024	0.747339	0.426447	0.886396
Cre03.g176651	MYB-related	MYBL16	0.350562	-0.201802	-0.241032	0.154181	0.499238	0.222037	0.257396	0.235307	0.870488	0.963862	0.384161	0.525049	0.137221	0.260483	0.436398	0.93079	0.990178	0.551903	0.748346	0.293634	0.388721
Cre03.g163200	NF-X1	NF-X1	0.126798	-0.0395989	0.0428846	-0.200638	-0.333851	-0.363543	-0.244029	0.883545	0.0197847	0.821134	0.184722	0.330739	0.147258	0.00207243	0.939677	0.154088	0.904005	0.355637	0.685941	0.305037	0.0526242
Cre01.g038050	Orphans	Orphans.1	-0.575946	-0.640441	-0.304673	-0.268982	0.057642	-0.175714	0.111781	0.128775	0.109892	0.291987	0.329744	0.885111	0.498744	0.673976	0.312828	0.300197	0.524247	0.500501	0.950002	0.632399	0.756481
Cre02.g074150	Orphans	Orphans.2	0.30308	-0.0270803	-0.250562	0.120622	-0.149873	-0.304068	-0.116451	0.0663649	0.137716	0.0976889	0.504321	0.469419	0.385653	0.135045	0.227678	0.335277	0.324796	0.645651	0.722832	0.541157	0.254474
Cre03.g180800	Orphans	Orphans.3	-0.21816	-0.837457	-0.817648	-0.260695	-0.437125	-0.19804	-0.0654032	0.0276604	0.000643237	0.0512822	0.00409275	0.233178	0.0300137	0.0800049	0.161021	0.0822432	0.255886	0.0826264	0.666109	0.155568	0.186981
Cre06.g278200	Orphans	Orphans.4	-0.674997	-0.661679	-0.50455	-0.473532	-0.339985	-0.0343344	0.0482648	0.139856	0.146887	0.283868	0.219442	0.691697	0.733156	0.931251	0.326389	0.346805	0.517981	0.392708	0.841347	0.82126	0.954775
Cre07.g329900	Orphans	Orphans.5	0.120423	0.122479	0.161882	0.0424934	0.0330301	0.0452594	0.284922	0.879201	0.864161	0.812764	0.931527	0.844556	0.899982	0.36392	0.936453	0.926957	0.899173	0.961243	0.928616	0.942333	0.489596
Cre13.g602700	Orphans	Orphans.6	0.953157	0.722404	1.2608	0.91863	1.04809	0.6376	1.21434	0.0722326	0.0372274	0.0619109	0.00528342	0.19664	0.0114343	0.0152263	0.235559	0.190689	0.273115	0.0882958	0.656636	0.119865	0.087776
Cre10.g446450	Orphans	Orphans.7	0.704103	0.552077	0.224938	0.33627	0.621198	0.639314	0.926042	0.0443621	0.0524805	0.0288979	0.134718	0.192547	0.116839	0.00420831	0.191242	0.215948	0.216363	0.298205	0.656023	0.271972	0.0592813
Cre13.g572450	Orphans	Orphans.8	1.86987	1.14977	0.0048127	0.546166	0.0473006	0.556719	0.418297	0.0327307	0.0590692	0.974312	0.312715	0.962773	0.262253	0.431731	0.169686	0.227403	0.996007	0.484712	0.989512	0.424906	0.546684
Cre11.g469400	Orphans	Orphans.9	-0.158526	-0.299355	-0.743542	-0.607672	-0.584165	-0.475157	0.14305	0.0563869	0.0362274	0.017863	0.055379	0.0763307	0.0672294	0.215805	0.211591	0.188623	0.190142	0.191688	0.579068	0.210024	0.34265
Cre16.g678900	Orphans	Orphans.10	-0.805887	-1.05682	-0.82794	-1.00018	-0.347859	0.800985	0.997311	0.0746498	0.0104295	0.149735	0.0812587	0.37198	0.0756719	0.118681	0.238765	0.12698	0.388517	0.229858	0.697257	0.220457	0.235571
Cre12.g534100	Orphans	Orphans.11	-0.58592	-0.992317	-0.564317	-0.410148	-0.28003	-0.190823	0.386365	0.0383512	0.0183058	0.0293515	0.105998	0.296908	0.186787	0.98144	0.179985	0.150572	0.217124	0.262784	0.680048	0.34661	0.991097
Cre13.g571200	Orphans	Orphans.12	-0.407405	-0.711825	-0.902602	-0.489598	-0.673939	0.482866	0.506966	0.0765001	0.0928984	0.129604	0.0649468	0.133644	0.574975	0.219123	0.241511	0.276978	0.363039	0.207423	0.642717	0.695111	0.345907
Cre15.g635100	Orphans	Orphans.13	0.331128	-0.811354	-1.51844	-0.197682	0.261743	1.82119	2.47636	0.0380322	0.839198	0.0903709	0.295334	0.270729	0.0371922	0.00273246	0.179088	0.912919	0.315614	0.468743	0.674947	0.167105	0.0550507
Cre16.g675100	Orphans	Orphans.14	-0.688926	-1.39057	-1.48212	-0.758123	-0.818933	-0.257498	0.517782	0.0585059	0.0265282	0.0257687	0.0473545	0.263901	0.138602	0.24679	0.214584	0.167623	0.209227	0.178914	0.674701	0.295292	0.374909
Cre07.g351550	Orphans	Orphans.15	0.0319892	0.445065	0.15384	0.397099	0.569579	0.385677	0.844476	0.533896	0.128344	0.286044	0.244344	0.398087	0.280516	0.0473374	0.699742	0.323422	0.519823	0.418455	0.700433	0.443035	0.143409
Cre16.g650400	PLATZ	PLATZ.1	0.205237	0.75684	-0.361824	0.383616	0.113779	-0.149565	0.694041	0.331098	0.203628	0.731642	0.33552	0.648272	0.76291	0.0144298	0.535035	0.411147	0.847308	0.506016	0.816767	0.843314	0.0862354
Cre12.g502251	PLATZ	PLATZ.2	-0.480503	-0.72731	-0.617088	-0.341169	-0.220188	-0.166239	0.0834826	0.140847	0.0860927	0.0804506	0.214193	0.703963	0.472109	0.88622	0.327694	0.267333	0.302024	0.387416	0.847499	0.608678	0.921328
Cre10.g453500	RWP-RK	RWP.1	0.614034	0.901803	2.92047	2.24077	3.08985	3.07295	3.42266	0.531639	0.553957	0.267188	0.065554	0.102625	0.0574521	0.0045241	0.697852	0.716575	0.502754	0.208768	0.61222	0.195747	0.060589
Cre03.g149400	RWP-RK	RWP.2	-0.379979	-0.396717	0.457271	0.609572	0.721903	0.708229	0.82839	0.354017	0.345411	0.426742	0.0323621	0.207161	0.128172	0.0184954	0.557141	0.549956	0.62667	0.154617	0.662	0.284456	0.0948912
Cre03.g184600	RWP-RK	RWP.3	-0.18116	-0.295187	-0.0892412	0.264774	0.434157	0.267589	0.362148	0.548298	0.161395	0.753676	0.242148	0.416539	0.272269	0.155421	0.711044	0.363491	0.862834	0.416168	0.700433	0.435051	0.278214
Cre04.g218050	RWP-RK	RWP.4	0.660936	0.017433	-0.115411	0.48405	0.555016	0.391371	0.345185	0.128724	0.409902	0.355746	0.106363	0.258885	0.133929	0.0449021	0.312764	0.606392	0.57959	0.263295	0.674701	0.290425	0.140423
Cre06.g291500	RWP-RK	RWP.6	-0.664541	-0.981133	-0.949908	-0.832834	-0.939842	-0.814832	-0.640956	0.0577589	0.0464881	0.0492434	0.0536572	0.144786	0.0502466	0.0638388	0.213753	0.207209	0.252847	0.188841	0.645642	0.185426	0.165562
Cre03.g153050	RWP-RK	RWP.7	0.211753	0.115818	0.0507319	0.0709838	0.158024	-0.0113355	0.364271	0.0318294	0.0603228	0.463741	0.0807475	0.565003	0.494943	0.0148379	0.168151	0.229335	0.655187	0.229239	0.768726	0.628953	0.0871641
Cre03.g177700	RWP-RK	RWP.8	0.528034	0.703005	-0.46142	0.182288	-0.258546	0.453687	0.994181	0.116939	0.260603	0.508234	0.440994	0.97974	0.180969	0.0273127	0.29689	0.472188	0.69112	0.591583	0.99724	0.340737	0.109844
Cre09.g387850	RWP-RK	RWP.9	-0.186206	0.0995213	0.310551	0.28079	0.510606	0.228597	0.317523	0.62707	0.104594	0.202547	0.0515205	0.424941	0.188061	0.0293925	0.769144	0.293471	0.444967	0.185752	0.701118	0.348183	0.113578
Cre03.g149350	RWP-RK	RWP.10	-1.18754	-0.17597	2.17115	2.49234	2.75868	2.63829	2.87303	0.346999	0.743171	0.266425	0.0173671	0.0122958	0.0614419	0.00121849	0.550451	0.847955	0.502427	0.123288	0.42613	0.20145	0.0472999
Cre01.g004600	RWP-RK	RWP.11	-0.568387	-0.427297	-0.398045	-0.233138	-0.361412	-0.107438	-0.361637	0.155019	0.225	0.238018	0.367832	0.395998	0.427246	0.212616	0.345204	0.434293	0.478073	0.536064	0.700433	0.570097	0.339379
Cre14.g612100	RWP-RK	RWP.12	0.398004	0.658645	0.595337	0.657374	1.18146	1.11499	1.58008	0.379365	0.128207	0.150814	0.303781	0.211799	0.135107	0.0313557	0.581353	0.323422	0.390116	0.476404	0.664129	0.291675	0.117536
Cre06.g275550	RWP-RK	RWP.13	0.790086	0.172647	-0.284332	0.0701911	0.317347	0.249517	0.661606	0.00278499	0.0346807	0.990906	0.146241	0.45172	0.166958	0.00597473	0.0885366	0.186004	1	0.31147	0.713601	0.325839	0.0650864
Cre01.g000050	RWP-RK	RWP.14	0.644235	-0.0577481	0.568654	0.74014	1.08422	0.978411	1.48303	0.00331156	0.223353	0.406729	0.24587	0.471711	0.181283	0.116289	0.0912037	0.432447	0.622705	0.419912	0.723714	0.341013	0.233107
Cre06.g275600	RWP-RK	RWP.15	-0.531414	-0.330838	-0.317492	-0.109093	0.102107	0.467256	0.96771	0.102634	0.152206	0.00485157	0.724403	0.578604	0.147712	0.00470515	0.27793	0.352808	0.154792	0.817905	0.776024	0.305225	0.0611717
Cre06.g297150	RWP-RK	RWP.16	-0.127946	0.313047	-0.155612	-0.300077	-0.53565	-0.513576	-0.328939	0.691799	0.574775	0.788521	0.447517	0.581569	0.115046	0.370568	0.815132	0.731692	0.882976	0.597146	0.778245	0.269832	0.495886
Cre03.g193400	S1Fa-like	S1Fa.1	-0.42308	-0.745091	-0.305871	-0.0286088	-0.128414	-0.0902864	0.0797024	0.483984	0.169904	0.634659	0.937782	0.949274	0.808997	0.676214	0.660647	0.373756	0.783847	0.96536	0.983639	0.877678	0.758126
Cre03.g194950	S1Fa-like	S1Fa.2	0.32593	-0.0483717	0.432027	0.786926	0.717141	0.494293	0.732168	0.26627	0.374546	0.266457	0.0915076	0.220126	0.0452547	0.0941952	0.468438	0.575959	0.502427	0.244017	0.665089	0.178833	0.205512
Cre09.g390023	SBP	SBP.2	-0.419798	-0.693731	-0.700305	-0.253405	-0.199629	-0.0604455	0.120847	0.0479266	0.0179253	0.0034916	0.135192	0.46436	0.39471	0.401121	0.196961	0.150166	0.145919	0.298778	0.72058	0.550163	0.525535
Cre01.g043550	SBP	SBP.3	0.226556	-0.515589	-1.35251	-0.666239	-0.905573	-0.420592	-0.559209	0.274127	0.114673	0.0527505	0.0878344	0.0669062	0.142021	0.0839181	0.477017	0.306713	0.257872	0.239773	0.562943	0.299201	0.192223
Cre02.g085150	SBP	SBP.4	-0.253225	-0.0277536	-0.701115	-0.0839258	0.415167	0.00808173	0.688826	0.0187413	0.385049	0.0212327	0.436363	0.442957	0.453126	0.895301	0.140641	0.584445	0.198694	0.58719	0.709555	0.592293	0.928111
Cre02.g104700	SBP	SBP.5	-0.896729	-0.695596	-0.989571	-0.830407	-0.992583	-0.747336	-0.349631	0.0243336	0.0287311	0.0233189	0.0274054	0.0505361	0.027109	0.0465724	0.154137	0.172607	0.205504	0.144416	0.531135	0.15142	0.142722
Cre02.g112750	SBP	SBP.6	-0.667615	-0.640217	-0.575671	-0.424525	-0.470556	-0.401077	-0.129325	0.156022	0.195204	0.275489	0.247518	0.481566	0.212972	0.54762	0.346298	0.402105	0.510894	0.421226	0.72719	0.374798	0.649111
Cre10.g433350	SBP	SBP.7	1.14535	0.697937	0.0676166	-0.100395	0.284782	0.038359	0.0416127	0.24609	0.223575	0.972325	0.846271	0.961503	0.998134	0.904414	0.447713	0.432509	0.994908	0.902975	0.988688	1	0.935431
Cre06.g300600	SBP	SBP.8	-0.346709	-0.78989	-1.31179	-1.56556	-1.69971	-2.02965	-1.65986	0.014664	0.0238662	0.022863	0.00729269	0.0129773	0.00848375	0.00732093	0.13138	0.161873	0.203959	0.0965577	0.42613	0.11237	0.069435
Cre16.g686100	SBP	SBP.9	0.253226	-0.322461	-0.27639	-0.0771151	0.204484	0.156873	0.547074	0.00958965	0.191307	0.491547	0.856047	0.68078	0.519565	0.00362209	0.1172	0.39881	0.677732	0.910136	0.835231	0.649763	0.0571381
Cre07.g345050	SBP	SBP.10	0.0672106	-0.073862	0.524645	0.491163	0.887722	0.476311	0.7072	0.21682	0.568103	0.245164	0.0136293	0.195206	0.172641	0.0068327	0.41678	0.727118	0.483495	0.114621	0.656023	0.331519	0.0681289
Cre07.g335150	SBP	SBP.11	0.670403	0.41512	0.039863	0.532335	0.65844	0.666586	1.15957	0.023661	0.0282134	0.136668	0.132412	0.168869	0.153559	0.00351288	0.152336	0.171109	0.37277	0.29577	0.650344	0.311802	0.0567742
Cre10.g421550	SBP	SBP.12	0.682733	-0.0177017	0.319949	0.596675	0.897222	0.0387255	1.20252	0.280853	0.571895	0.237326	0.262675	0.425689	0.596741	0.0328198	0.484087	0.729874	0.4776	0.436189	0.70138	0.712071	0.120526
Cre05.g233551	SBP	SBP.13	-0.08358	0.134568	0.134428	-0.26752	-0.228376	-0.465196	-0.0492595	0.566446	0.858259	0.651798	0.124506	0.623353	0.20615	0.235453	0.725659	0.924115	0.793861	0.286567	0.801696	0.367679	0.363185
Cre04.g212700	SBP	SBP.14	-0.496333	-0.41437	-0.177012	-0.118057	0.046879	0.017822	0.408417	0.0918617	0.127855	0.290646	0.396395	0.915784	0.767863	0.128686	0.263182	0.322958	0.523275	0.562756	0.966411	0.847165	0.247356
Cre16.g673250	SBP	NRR	3.01488	4.29219	4.23082	2.68482	3.29318	2.72719	3.25608	0.0181011	0.0379794	0.00580139	0.00570147	0.122029	0.0675541	0.00280463	0.139967	0.192828	0.155986	0.0903257	0.634995	0.210366	0.0552
Cre07.g325738	SBP	SBP.16	-0.104934	0.772823	0.705516	0.143929	0.275163	0.216451	0.410625	0.22302	0.111726	0.0107615	0.00374219	0.529711	0.0406096	0.0564363	0.423535	0.302968	0.171073	0.0806773	0.750466	0.171752	0.15637
Cre17.g698233	SBP	SBP.17	-0.289856	-0.528555	-0.753589	-0.1849	0.196608	-0.233231	0.171266	0.194196	0.188796	0.151357	0.191605	0.83793	0.0402518	0.553103	0.392937	0.395874	0.390865	0.363498	0.924936	0.171494	0.653989
Cre01.g070932	SBP	SBP.18	0.0257644	-0.275613	-0.356502	-0.11169	0.00995314	0.101214	0.6969	0.619673	0.989656	0.903195	0.753268	0.777656	0.341564	0.173268	0.764472	1	0.954414	0.83733	0.889225	0.502113	0.297136
Cre01.g012200	SBP	SBP.19	0.263965	-0.0652708	0.212622	0.122998	-0.0563896	0.611185	0.734009	0.10211	0.121885	0.107042	0.311418	0.199987	0.229375	0.674955	0.277347	0.315576	0.336759	0.483314	0.657446	0.390961	0.757176
Cre16.g683953	SBP	SBP.20	0.082545	0.0266695	-0.0323082	0.126898	-0.0113671	0.0152425	-0.110696	0.817274	0.809056	0.749611	0.932442	0.698693	0.675607	0.344783	0.89634	0.893919	0.859995	0.961882	0.844302	0.777134	0.471521
Cre16.g692500	SBP	SBP.21	-0.34239	-1.16628	-1.23587	-0.700295	-0.614282	-0.569656	-0.254337	0.0450082	0.0232649	0.0244332	0.0342615	0.0639574	0.0484976	0.0528618	0.19237	0.161525	0.207401	0.158739	0.55621	0.183152	0.151521
Cre02.g110150	SBP	SBP.22	-0.351321	-0.479881	-0.420359	-0.375824	-0.681616	-0.49598	-0.560525	0.0872607	0.0686107	0.147797	0.0677695	0.170949	0.0637616	0.0781594	0.257238	0.243346	0.385766	0.211756	0.650344	0.205073	0.184148
Cre01.g033900	SBP	SBP.23	0.401454	-0.192244	-0.25357	0.102749	0.136841	0.472971	0.741091	0.418011	0.121861	0.1211	0.238716	0.289539	0.587265	0.949991	0.608535	0.315576	0.352425	0.41295	0.680048	0.704841	0.96872
Cre09.g399289	SBP	SBP.24	0.154303	0.0641246	0.218112	-0.0255238	0.0319195	0.0423965	0.0181013	0.444193	0.0757179	0.350102	0.964156	0.918171	0.923892	0.881155	0.625944	0.25355	0.574643	0.983881	0.967621	0.957851	0.917591
Cre08.g358563	Sigma70-like	Sigma70.1	0.126664	-0.268689	-0.178389	-0.0169195	0.206175	0.0983425	0.408406	0.150408	0.204808	0.743227	0.316126	0.731041	0.0832117	0.00244202	0.339277	0.412181	0.855272	0.487592	0.863705	0.229908	0.0541984
Cre12.g489600	Sigma70-like	Sigma70.2	-0.213158	-0.71957	-0.798906	-0.502412	-0.273959	-0.351874	-0.240506	0.0430782	0.0062275	0.0251888	0.000140795	0.319973	0.00297688	0.00300682	0.188918	0.112226	0.208618	0.0544655	0.68471	0.0964115	0.0552
Cre03.g212641	TAZ	TAZ.1	1.40376	1.42916	0.780327	0.926126	1.26837	0.851965	1.38215	0.00103324	0.0288857	0.19709	0.0100124	0.286334	0.0351062	0.054988	0.0738117	0.173058	0.439941	0.104456	0.679476	0.163854	0.154343
Cre03.g189650	TAZ	TAZ.2	0.0127552	-0.0453836	0.0781678	0.316522	0.448365	0.605665	0.904593	0.65067	0.934216	0.685576	0.145166	0.395967	0.0653575	0.0223798	0.78582	0.972205	0.817578	0.310485	0.700433	0.206779	0.100969
Cre03.g212977	TAZ	TAZ.3	5.3244	5.20865	4.77075	4.43834	4.83713	3.95705	4.28336	0.00681052	0.0190449	0.0110731	0.0202343	0.0629369	0.0676919	0.0191014	0.105041	0.152258	0.172023	0.128878	0.553998	0.21048	0.095537
Cre11.g467665	TIG	TIG.1	-0.00911802	0.36628	0.0381106	-0.43169	-0.124484	-0.0200075	0.507115	0.501041	0.211624	0.309283	0.795487	0.862004	0.377719	0.0889247	0.673333	0.419207	0.539177	0.868018	0.938176	0.534038	0.19879
Cre07.g340450	TIG	TIG.2	-0.586231	-0.211203	-0.031426	-0.460648	-0.703839	-0.787755	-0.384577	0.200175	0.57588	0.922681	0.369016	0.401983	0.150651	0.334886	0.399515	0.732332	0.965129	0.537072	0.700433	0.308398	0.462145
Cre10.g436800	TIG	TIG.3	-0.830654	-0.531625	-1.03443	-1.05688	-1.27182	-0.849358	0.0417144	0.0612169	0.0989448	0.0692158	0.0438766	0.0847601	0.0852496	0.867493	0.21914	0.285577	0.28409	0.173327	0.586786	0.232554	0.906716
Cre12.g520650	TUB	TUB.1	0.0768508	0.060644	-0.263243	-0.116485	-0.232392	-0.36152	-0.277964	0.790959	0.830822	0.472555	0.533538	0.647304	0.119232	0.161585	0.877981	0.907281	0.662251	0.670527	0.815861	0.274776	0.284715
Cre16.g667450	TUB	TUB.2	-1.03404	-1.45317	-1.40204	-1.26566	-1.79619	-1.2877	-1.01529	0.0185172	0.0162473	0.0186094	0.0170558	0.0177973	0.0172078	0.0185602	0.140422	0.146564	0.190925	0.122606	0.433918	0.134517	0.0948912
Cre03.g155450	TUB	TUB.3	-1.33329	-1.18483	-0.902615	-0.629662	-0.416818	-0.185972	0.0611507	0.0128883	0.0135058	0.0475689	0.0162637	0.413204	0.0585818	0.140457	0.126742	0.138768	0.250401	0.120242	0.700433	0.197455	0.261083
Cre09.g393654	VARL	VARL.1	0.489613	0.158936	-0.039021	0.0133394	0.24994	-0.206546	0.678025	0.41874	0.353888	0.928856	0.830065	0.836902	0.671149	0.0334744	0.608535	0.557298	0.969571	0.891689	0.924479	0.77355	0.121441
Cre14.g617151	VARL	VARL.2	0.33739	-0.0935275	-0.250401	0.207993	0.439888	0.592053	1.1447	0.00237064	0.484797	0.35427	0.0787485	0.416548	0.0841969	0.000725958	0.0852105	0.659445	0.578343	0.226449	0.700433	0.231322	0.0425
Cre17.g734612	VARL	VARL.3	0.703822	0.375413	-0.00392837	0.0874036	0.428582	0.695013	1.24226	0.011914	0.160263	0.433586	0.0488341	0.36836	0.00826097	0.00112752	0.123812	0.361917	0.630906	0.181134	0.696501	0.11162	0.0466387
Cre09.g393284	VARL	VARL.4	0.352445	0.369326	-0.244689	0.428595	0.110813	1.1372	1.42918	0.0530627	0.0880747	0.935932	0.0766994	0.244915	0.0189405	0.00542747	0.205896	0.270677	0.973268	0.223807	0.669893	0.136755	0.0634701
Cre06.g302150	VARL	VARL.5	0.473166	0.410924	0.515721	0.494138	0.771979	0.377197	0.563228	0.0715835	0.00163096	0.0702107	0.004948	0.357466	0.124592	0.00952462	0.234972	0.0890574	0.285778	0.0864377	0.691915	0.280762	0.0752625
Cre01.g010750	VARL	VARL.6	-1.66044	-1.52673	-1.17014	-0.806561	-0.459625	-0.396836	0.0114654	0.0861389	0.0832125	0.111581	0.13621	0.442873	0.214604	0.524321	0.255755	0.262972	0.341999	0.300015	0.709555	0.376454	0.628217
Cre17.g709800	VARL	VARL.7	-0.266672	-0.590533	-0.46204	-0.500016	-0.502454	-0.203956	0.0300153	0.123561	0.0431154	0.0368239	0.0640526	0.0924375	0.195309	0.157936	0.305257	0.200901	0.232907	0.205773	0.596742	0.35622	0.280703
Cre15.g643700	VARL	VARL.8	0.949451	0.370282	0.820137	0.451914	1.20586	2.06147	2.38535	0.374811	0.952025	0.860775	0.602369	0.485942	0.151653	0.0387067	0.57673	0.981444	0.93071	0.724566	0.72926	0.309673	0.130935
Cre10.g418600	VARL	VARL.9	-0.088255	1.01833	1.37202	1.30355	1.89324	1.54481	2.05872	0.228754	0.0082848	0.00226682	0.00987715	0.121217	0.0549524	0.000220879	0.42972	0.12002	0.131396	0.103968	0.634818	0.191815	0.038284
Cre06.g304250	VARL	VARL.10	-0.298883	0.226705	0.99586	0.288748	0.598501	0.446124	0.546377	0.756163	0.0608628	0.05348	0.0246165	0.328757	0.109685	0.0034698	0.856174	0.230268	0.259305	0.138279	0.685941	0.263404	0.0567599
Cre17.g738600	VARL	VARL.11	-0.694406	0.308953	0.485535	0.280674	0.644316	0.355002	0.789054	0.503042	0.0695965	0.0331667	0.220175	0.352045	0.381305	0.0125591	0.674953	0.244805	0.224816	0.393455	0.69068	0.537488	0.0826027
Cre14.g617200	VARL	VARL.12	-1.05065	0.260869	1.88676	2.27499	2.50363	2.59619	3.68376	0.84474	0.105428	0.0332252	0.0118468	0.0587019	0.00329108	0.0225408	0.914431	0.294822	0.224861	0.110426	0.548652	0.0969118	0.101157
Cre02.g091550	Whirly	Whirly.1	-0.266891	-0.051434	-0.178881	0.21677	-0.0837	-0.300041	-0.372989	0.894373	0.776906	0.952124	0.517875	0.845485	0.844164	0.700027	0.946469	0.871962	0.982938	0.658018	0.929195	0.902987	0.778148
Cre04.g228400	WRKY	Whirly.2	-0.206168	-0.239997	-0.341225	-0.250199	0.293021	0.0334504	-0.22016	0.655031	0.58569	0.73762	0.786981	0.623196	0.466724	0.479039	0.788055	0.739964	0.851264	0.861469	0.801661	0.604146	0.588846

## Sheet: TR Gene Expression 
The transcript and protein levels of transcription factors (TFs) and transcriptional regulators (TRs) identified under nitrogen starvation.
This sheet lists the log2-fold change of transcript levels for transcriptional regulators (TRs).
Phytozome 10	TF family	Gene name	Fold change*							P value							FDR P value correction
			0.5h	1h	2h	4h	6h	12h	24h	0.5h	1h	2h	4h	6h	12h	24h	0.5h	1h	2h	4h	6h	12h	24h
Cre12.g508050	ARID	ARID.1	0.0470362	-0.596061	-0.693633	0.16715	0.0641297	0.320929	0.27167	0.658946	0.53611	0.521884	0.493962	0.711567	0.159784	0.374737	0.791115	0.70325	0.700296	0.637846	0.852548	0.318128	0.500117
Cre12.g514250	ARID	ARID.2	0.026523	-0.28805	-0.30988	-0.16315	-0.0668849	-0.114439	0.0390251	0.744171	0.156426	0.461706	0.130246	0.905915	0.469271	0.874	0.847548	0.357622	0.653517	0.293613	0.961278	0.606443	0.911864
Cre10.g429880	ARID	ARID.3	0.261083	0.475892	0.222927	0.339987	0.519693	0.215823	-0.292846	0.0570595	0.086817	0.68171	0.869681	0.293784	0.453846	0.361313	0.212772	0.268646	0.815249	0.918938	0.680048	0.592998	0.487461
Cre13.g571050	ARID	ARID.4	0.6253	0.291861	0.520846	0.717718	1.18755	0.877107	0.989823	0.0574397	0.138409	0.114656	0.00779218	0.265855	0.0587542	0.0116904	0.213175	0.336058	0.345626	0.0973878	0.674701	0.197528	0.0809203
Cre07.g325722	coactivator p15	P15	-0.0145863	-0.0222942	-0.519181	0.282918	0.599861	0.183966	0.411451	0.36014	0.534846	0.905269	0.314057	0.335756	0.360833	0.177533	0.56276	0.702156	0.955936	0.485909	0.685941	0.519542	0.301994
Cre05.g247000	DDT	DDT.1	0.748068	0.159809	-0.0947463	0.107836	0.556763	0.302165	0.307925	0.0113962	0.113325	0.589406	0.230125	0.48382	0.0366772	0.0545047	0.122151	0.304709	0.750658	0.403899	0.728226	0.166393	0.153757
Cre03.g174500	DDT	DDT.2	0.517357	0.00818287	0.10984	0.269438	0.379806	0.0271548	0.115548	0.0114429	0.140225	0.333179	0.0502603	0.48646	0.351227	0.0631989	0.122176	0.338692	0.560396	0.183884	0.729572	0.510992	0.164701
Cre17.g702500	DUF	Tab2	2.57543	2.36692	2.06429	1.76153	1.20665	0.937981	1.60322	0.00784435	0.0196625	0.021652	0.00621921	0.200693	0.0197445	0.00182285	0.10863	0.153686	0.200115	0.0929085	0.658337	0.138713	0.051207
Cre06.g278108	GNAT	GNAT.1	1.48245	2.01523	2.32268	2.53584	3.04141	2.58286	3.08315	0.912145	0.289928	0.246956	0.420914	0.1994	0.237031	0.819387	0.957676	0.499865	0.484981	0.575881	0.657216	0.3995	0.87064
Cre05.g236400	GNAT	GNAT.2	0.328828	0.526296	0.670936	0.894949	1.29595	0.90584	1.44689	0.116787	0.261636	0.0150446	0.0182128	0.321931	0.00875686	0.0685217	0.296839	0.472924	0.185932	0.125299	0.68471	0.112729	0.171747
Cre11.g475100	GNAT	GNAT.3	0.31802	0.650545	0.879812	1.07853	0.490333	0.630311	0.727464	0.177821	0.190101	0.210112	0.116993	0.195352	0.0683815	0.0857686	0.373057	0.397334	0.453115	0.27762	0.656023	0.21108	0.194755
Cre08.g383150	GNAT	GNAT.4	0.528279	0.18469	-0.0316189	0.336881	0.449911	-0.11872	0.525742	0.187447	0.290736	0.302018	0.148129	0.414724	0.529292	0.253287	0.384888	0.500793	0.533052	0.313717	0.700433	0.657514	0.381233
Cre12.g516150	GNAT	GNAT.5	-0.265338	-0.211546	-0.0435452	-0.0195862	0.0562875	-0.0110576	0.383824	0.986074	0.89557	0.681161	0.494409	0.719238	0.455044	0.24085	1	0.947137	0.81494	0.638187	0.856939	0.594166	0.369032
Cre05.g236850	GNAT	GNAT.6	1.22735	1.35903	1.24587	1.34399	1.57238	1.16581	0.99373	0.135514	0.258249	0.203718	0.253596	0.363789	0.106053	0.200809	0.320892	0.469931	0.445452	0.427561	0.694523	0.259088	0.326677
Cre05.g236878	GNAT	GNAT.7	0.969706	1.27008	1.80851	1.92493	2.33711	1.91165	2.47866	0.0316104	0.183532	0.111559	0.0773353	0.321992	0.0476591	0.107301	0.167884	0.3899	0.341999	0.224631	0.68471	0.181941	0.222428
Cre06.g282250	GNAT	GNAT.8	1.34266	0.499436	0.346752	0.620956	0.739224	0.721357	1.07641	0.021858	0.0796803	0.0210212	0.0155537	0.335214	0.0877814	0.147603	0.14815	0.258862	0.198355	0.118613	0.685941	0.235723	0.269536
Cre02.g144800	GNAT	GNAT.9	0.854648	1.35838	1.15349	0.967095	0.961033	0.735273	1.27576	0.0339945	0.10838	0.119109	0.0537918	0.206445	0.00366739	0.00276661	0.171922	0.298773	0.350363	0.189178	0.661807	0.0971336	0.0551765
Cre06.g256200	GNAT	GNAT.10	0.214307	0.0558319	0.112983	0.357643	0.564225	0.400196	0.541228	0.405999	0.542947	0.626779	0.300765	0.414026	0.124378	0.1912	0.6056	0.708567	0.778085	0.473718	0.700433	0.28067	0.316936
Cre07.g331450	GNAT	GNAT.11	0.599916	1.59895	1.24603	1.29133	1.72802	1.30312	2.05078	0.0587896	0.178984	0.114191	0.112425	0.257862	0.0065665	0.0486384	0.21513	0.38497	0.345279	0.271527	0.674634	0.109042	0.145322
Cre07.g354100	GNAT	GNAT.12	0.64625	0.553235	0.829928	0.785102	1.03551	0.853913	1.39031	0.332598	0.238049	0.323434	0.226107	0.385241	0.165612	0.168863	0.53631	0.447707	0.552202	0.399782	0.700433	0.324227	0.292734
Cre13.g586450	GNAT	GNAT.13	-0.649087	0.15728	-0.0903467	0.0716198	-0.118844	0.0253186	-0.0883591	0.20603	0.397341	0.877303	0.437174	0.92032	0.529714	0.812097	0.405747	0.594603	0.940642	0.587867	0.96849	0.657755	0.866134
Cre07.g351850	GNAT	GNAT.14	0.552305	0.622852	0.589336	0.748987	0.557293	0.231508	0.245974	0.042812	0.0068368	0.0822152	0.0215375	0.205507	0.0585454	0.0313642	0.188449	0.11497	0.303944	0.131483	0.661426	0.197455	0.117536
Cre13.g572150	GNAT	GNAT.15	-0.000616657	-0.0630062	0.677391	0.0936196	0.489526	0.208606	0.774687	0.0509016	0.340414	0.319414	0.00924086	0.442397	0.0296684	0.0686421	0.2021	0.545286	0.548289	0.10218	0.709555	0.15506	0.171895
Cre16.g657150	GNAT	GNAT.16	0.550664	0.557861	0.289334	0.602835	-0.137737	-0.221923	-0.540582	0.0893806	0.057185	0.414562	0.139973	0.603757	0.723981	0.646817	0.260254	0.224469	0.622941	0.304147	0.789223	0.814475	0.733728
Cre10.g431450	GNAT	GNAT.17	-0.00786198	-0.56697	-0.737802	-0.416016	-0.478683	-0.367697	-0.507284	0.831104	0.202481	0.211386	0.207909	0.372895	0.216759	0.239261	0.905056	0.409918	0.454513	0.380758	0.697493	0.378245	0.367315
Cre02.g084550	GNAT	GNAT.18	-0.0101753	-0.114903	-0.485677	-0.0420799	-0.180147	0.0683033	0.305968	0.727155	0.455488	0.0171907	0.116705	0.434216	0.750034	0.168948	0.838511	0.634473	0.190142	0.277037	0.706101	0.833234	0.292781
Cre06.g269100	GNAT	GNAT.19	-0.11787	-0.188118	-0.0446301	0.366977	0.481391	-0.142418	0.276874	0.761965	0.656555	0.517336	0.151211	0.486295	0.547756	0.247254	0.860415	0.789356	0.697524	0.317426	0.729535	0.672617	0.375309
Cre16.g662650	GNAT	GNAT.20	1.78762	2.18752	1.65099	2.04159	1.34438	1.39596	1.3934	0.0103144	0.00113767	0.00336779	0.0207769	0.0796931	0.00347728	0.00657117	0.119858	0.0834612	0.14448	0.130081	0.583163	0.0969118	0.0669317
Cre10.g464750	GNAT	GNAT.21	0.530674	0.500415	0.289851	0.667009	0.542035	0.819997	1.39578	0.116538	0.179457	0.407702	0.0855538	0.506962	0.0583694	0.0364119	0.296464	0.385397	0.622941	0.23618	0.740315	0.197041	0.127075
Cre14.g614750	GNAT	GNAT.22	0.431918	0.523736	-0.0419564	0.414289	-0.0185982	0.000984842	0.377185	0.30382	0.240098	0.639537	0.286109	0.714247	0.446184	0.258698	0.507306	0.450167	0.787503	0.459834	0.854264	0.586623	0.386856
Cre03.g184151	GNAT	GNAT.23	0.694118	0.571374	0.585852	0.495742	0.353625	0.326255	0.319577	0.00421028	0.0128279	0.126356	0.0479449	0.245437	0.0565538	0.00672622	0.0967201	0.137129	0.358459	0.179706	0.669893	0.19425	0.0677565
Cre14.g623800	GNAT	GNAT.24	0.559502	0.250692	-0.294225	-0.179229	-0.191178	-0.442999	0.135002	0.0628276	0.384772	0.765958	0.973954	0.981425	0.460384	0.290343	0.221661	0.584298	0.870894	0.990168	0.998086	0.598628	0.418409
Cre02.g101850	GNAT	GNAT.25	0.925262	0.86933	-0.110716	0.0936641	-0.290489	-0.585998	-0.544592	0.0943932	0.0169854	0.993081	0.161031	0.564795	0.0459166	0.0360582	0.26609	0.147993	1	0.329681	0.768692	0.179815	0.126268
Cre08.g364450	GNAT	GNAT.26	0.605377	0.60462	-0.0899257	0.0304052	-0.326501	-0.549011	-0.27572	0.011869	0.00847692	0.960412	0.294538	0.377177	0.0386928	0.208246	0.123752	0.121174	0.987773	0.46801	0.698689	0.169534	0.334994
Cre17.g705950	GNAT	GNAT.27	0.793017	0.915511	-0.100767	0.356833	0.828305	0.472396	-0.0892262	0.587726	0.171519	0.539252	0.119158	0.629402	0.586268	0.436467	0.741385	0.376052	0.714302	0.279878	0.805109	0.704055	0.551389
Cre17.g729750	GNAT	GNAT.28	0.505426	0.32393	0.196239	0.321409	0.102436	0.00242071	0.150275	0.0586702	0.0232035	0.541018	0.0899583	0.732656	0.0364083	0.0237837	0.214854	0.161525	0.715645	0.242796	0.864748	0.166068	0.103492
Cre12.g560200	GNAT	GNAT.29	0.604546	0.893696	0.983727	1.14601	1.08615	0.477604	0.793035	0.0793436	0.00668893	0.034208	0.00955064	0.127579	0.0739729	0.0262905	0.246079	0.113741	0.226749	0.103404	0.638843	0.218147	0.108226
Cre01.g009550	GNAT	GNAT.30	-0.811894	-1.32626	0.642071	-0.880912	0.889215	-0.603494	-0.434038	0.079277	0.0729455	0.92264	0.063352	0.770869	0.102492	0.121065	0.246079	0.249881	0.965129	0.204359	0.88505	0.254808	0.238396
Cre09.g392300	GNAT	GNAT.31	0.370228	0.608216	0.703064	1.12616	0.851873	0.34591	0.412626	0.0716247	0.241293	0.259872	0.131443	0.240068	0.10479	0.413883	0.234989	0.451644	0.496517	0.294814	0.668207	0.257643	0.538128
Cre01.g002250	GNAT	GNAT.32	1.27285	0.989847	1.13088	1.25552	1.22476	1.10223	2.03889	0.163739	0.0949314	0.0995379	0.141965	0.266514	0.0425384	0.039319	0.355891	0.279821	0.327265	0.306288	0.674701	0.175048	0.131698
Cre01.g048800	GNAT	GNAT.33	0.466028	0.725743	0.64734	0.738419	0.634581	0.280417	0.45024	0.00316559	0.000258026	0.0562216	0.000407936	0.141999	0.0438995	0.0228463	0.0907084	0.0733055	0.265058	0.0600115	0.643281	0.176756	0.101601
Cre13.g581150	GNAT	GNAT.34	1.15483	0.844095	0.48677	0.771103	0.763634	0.507372	0.681886	0.0265236	0.0545102	0.23048	0.0658081	0.304158	0.145143	0.0859331	0.158536	0.219598	0.472395	0.208839	0.680048	0.302588	0.194837
Cre13.g583217	GNAT	GNAT.35	0.996523	0.68882	1.01121	0.95875	1.13448	0.689943	1.30629	0.174749	0.0128647	0.179242	0.0173204	0.327929	0.0489559	0.0321119	0.369468	0.137129	0.420424	0.123151	0.685852	0.183601	0.119086
Cre07.g331475	GNAT	GNAT.36	1.13315	1.6658	1.7096	1.46849	1.46893	1.83087	2.04691	0.00242125	0.0126607	0.012543	0.0798506	0.0208939	0.0347624	0.00586203	0.0856111	0.136873	0.176765	0.227824	0.444717	0.163495	0.06474
Cre10.g442850	HMG	HMG.1	-0.599873	-0.767405	-0.422095	0.201067	0.413139	-0.00253206	0.634187	0.903317	0.731341	0.931719	0.539099	0.550784	0.628546	0.367065	0.952694	0.839997	0.971313	0.675145	0.761275	0.739422	0.492645
Cre01.g029450	HMG	HMG.2	0.360997	-0.0856047	-0.225361	0.215216	0.3151	-0.0658666	0.198816	0.0601898	0.955975	0.6556	0.242705	0.643191	0.782389	0.296497	0.217668	0.98383	0.796661	0.416824	0.814133	0.858119	0.424314
Cre11.g481050	HMG	HMG.3	0.709503	-0.347095	-1.09627	-0.517212	-0.597985	-0.763138	-1.14542	0.405387	0.0331391	0.0190444	0.0174742	0.0964585	0.0283312	0.010275	0.604963	0.183556	0.193434	0.123424	0.604307	0.154314	0.077173
Cre12.g558950	HMG	HMG.4	0.00737917	-0.0518776	0.457365	0.793439	1.02225	0.751698	0.978552	0.163354	0.415249	0.48143	0.248224	0.323691	0.0810078	0.0884635	0.355463	0.607795	0.669135	0.421841	0.685018	0.227116	0.198326
Cre16.g672300	HMG	HMG.5	-0.138699	-0.132216	-0.0501139	0.49921	0.19494	-0.113838	-0.5906	0.869891	0.927197	0.936917	0.265536	0.554395	0.948968	0.128626	0.930659	0.968088	0.973865	0.438969	0.763531	0.973773	0.247324
Cre17.g702650	HMG	HMG.6	0.247591	0.175916	0.235814	0.577405	0.651914	0.32512	0.170253	0.0982748	0.294045	0.474467	0.019949	0.199601	0.0337708	0.0664972	0.271846	0.504195	0.664023	0.128534	0.657216	0.162297	0.169006
Cre11.g480950	HMG	HMG.7	-0.304048	-0.1383	0.210775	0.762118	0.351799	0.478239	-0.175599	0.100068	0.485679	0.0401618	0.133028	0.198899	0.0550814	0.757912	0.274051	0.660247	0.23696	0.29647	0.657216	0.191938	0.822957
Cre10.g441000	IWS1	IWS1	-0.00640991	-0.433161	-0.706933	-0.452798	-0.473619	-0.636897	-0.40484	0.964709	0.51037	0.369187	0.469498	0.6769	0.274137	0.469378	0.989533	0.681897	0.589586	0.615705	0.832459	0.436974	0.579933
Cre03.g169950	Jumonji	Jumonji.1	1.43233	1.43249	1.10501	0.986335	1.52647	0.878972	1.10855	0.00193739	0.0353636	0.00462042	0.00513848	0.204927	0.0280511	0.00435708	0.0842795	0.186764	0.154792	0.0874078	0.661191	0.153385	0.0599895
Cre07.g327150	Jumonji	Jumonji.2	-0.942199	-1.27002	-1.23083	-0.744551	-0.856779	-0.142467	-0.0945887	0.135736	0.118235	0.171289	0.250891	0.337747	0.612754	0.704314	0.321163	0.310567	0.412758	0.42468	0.68623	0.725702	0.781587
Cre02.g078700	Jumonji	Jumonji.3	-0.17724	-0.405129	-0.283245	0.167784	0.546265	0.484092	0.496982	0.99817	0.190949	0.782304	0.0428462	0.442871	0.103647	0.00779839	1	0.398454	0.879077	0.171389	0.709555	0.256313	0.0703587
Cre10.g446850	Jumonji	Jumonji.4	0.370642	0.0170463	0.144526	0.15095	0.376426	0.272941	0.372606	0.440723	0.656469	0.557295	0.499043	0.586186	0.28507	0.326303	0.623462	0.789305	0.727745	0.641574	0.780439	0.447547	0.453782
Cre12.g485950	Jumonji	Jumonji.5	1.43344	-0.11156	-0.328897	0.323493	0.851665	0.859942	1.32161	0.0321079	0.13454	0.351425	0.111431	0.388063	0.0106371	0.0185402	0.168377	0.331498	0.575714	0.270501	0.700433	0.117608	0.0948912
Cre17.g709550	Jumonji	Jumonji.6	-0.103293	-0.163533	-0.413816	-0.180305	-0.125442	-0.075257	0.194955	0.7496	0.472528	0.143004	0.426075	0.89677	0.850803	0.229229	0.851602	0.649167	0.379698	0.579103	0.956701	0.908255	0.356464
Cre16.g654550	Jumonji	Jumonji.7	-0.0470916	-0.916742	-0.51907	-0.195716	-0.0123445	-0.126494	0.0326749	0.992435	0.135175	0.541983	0.600575	0.915114	0.684944	0.829367	1	0.332282	0.715936	0.722984	0.966113	0.784525	0.878241
Cre12.g517350	LSD1	LSD1	-0.321138	-0.22818	-0.547392	-0.29642	-0.506071	-0.254082	-0.242285	0.000563786	0.068259	0.00560888	0.00772075	0.00320324	0.0107356	0.00485732	0.0689351	0.242846	0.155986	0.0972685	0.392221	0.117772	0.0616602
Cre02.g108450	MBF1	MBF1	0.359194	-0.175909	-1.16984	-0.668005	-0.813189	-0.582931	-0.566863	0.249225	0.0838933	0.00359893	0.00132096	0.00955017	0.00342711	0.000800506	0.450572	0.264059	0.146673	0.0699499	0.419758	0.0969118	0.0434725
Cre01.g062902	MED7	MED1	0.450225	0.493169	0.633361	0.580256	0.597191	0.246463	0.519711	0.0649248	0.131797	0.112565	0.135327	0.272831	0.0871914	0.147271	0.225169	0.327869	0.343656	0.298943	0.676642	0.23492	0.269252
Cre02.g142306	PHD	PHD.1	0.438644	0.347941	-0.429514	0.229192	0.715087	0.86527	1.29518	0.323633	0.288167	0.914356	0.388418	0.295941	0.132567	0.0259552	0.527363	0.498935	0.960499	0.555899	0.680048	0.289092	0.107751
Cre08.g373352	PHD	PHD.2	0.576405	0.0139634	0.0584205	0.537116	1.56437	0.518489	1.66006	0.00602832	0.536105	0.223876	0.285729	0.286561	0.0818823	0.0238453	0.1021	0.70325	0.466788	0.459488	0.679476	0.228144	0.103619
Cre02.g142927	PHD	PHD.3	-1.13404	0.847035	0.776584	0.765997	0.791705	0.751052	-0.315815	0.141379	0.151292	0.0875669	0.104222	0.0283831	0.177749	0.689514	0.328372	0.351921	0.311046	0.260283	0.464983	0.33705	0.76934
Cre09.g398141	PHD	PHD.4	0.885908	0.805875	0.424443	1.21751	1.23215	1.12799	0.6635	0.210682	0.37405	0.499281	0.000290986	0.202379	0.00193996	0.127999	0.410781	0.575507	0.683894	0.0578787	0.659949	0.0923034	0.246626
Cre10.g455600	PHD	PHD.5	0.795009	0.55814	0.473472	1.01653	1.61182	0.663945	-0.404062	0.0973011	0.391079	0.431373	0.017298	0.263212	0.000374248	0.67438	0.270192	0.589672	0.629432	0.123128	0.674701	0.0830813	0.756763
Cre17.g733450	PHD	PHD.6	-0.468314	-0.277723	0.180505	1.1765	1.38568	1.2381	0.939771	0.841956	0.810023	0.589694	0.322589	0.422159	0.266943	0.245739	0.912728	0.894535	0.750878	0.493616	0.700433	0.429524	0.373717
Cre10.g446600	PHD	PHD.7	0.195758	0.913866	1.58554	2.83036	3.31219	3.23828	3.1552	0.528323	0.523967	0.251015	0.0647865	0.29487	0.0903123	0.0825324	0.695314	0.693069	0.488054	0.207124	0.680048	0.239296	0.190497
Cre02.g095045	PHD	PHD.8	0.206815	-0.107258	-0.118785	0.243398	0.325972	0.267677	0.592492	0.432298	0.772825	0.77909	0.45503	0.610234	0.249966	0.268477	0.616046	0.868724	0.877002	0.60376	0.7937	0.412743	0.396591
Cre03.g148250	PHD	PHD.9	0.653628	0.739137	0.717132	0.743088	0.77738	0.725145	0.840083	0.0166434	0.0050936	0.0427338	0.208662	0.412136	0.0270461	0.11775	0.136568	0.107481	0.241091	0.381789	0.700433	0.151222	0.234588
Cre06.g262800	PHD	PHD.10	-0.348359	-0.797139	-0.933274	-0.392887	-0.703588	-0.232059	-0.735135	0.146607	0.0198647	0.0664521	0.0599482	0.0550536	0.0449403	0.057817	0.334685	0.154281	0.280504	0.199047	0.541045	0.178414	0.158019
Cre09.g388600	PHD	PHD.11	0.810279	0.593772	0.798649	0.745891	0.797217	0.47345	0.693831	0.026193	0.149364	0.207353	0.113132	0.376736	0.0355249	0.0592253	0.157794	0.349822	0.449826	0.272379	0.698676	0.164499	0.159346
Cre12.g500900	PHD	PHD.12	0.916027	0.57977	0.646588	0.648102	1.21141	0.800368	1.15899	0.0153386	0.00611996	0.00192741	0.00230115	0.247674	0.0288066	0.000489345	0.133164	0.111897	0.128514	0.0724534	0.671741	0.154457	0.0397664
Cre16.g679050	PHD	PHD.13	-0.657614	-0.236614	0.166127	0.20295	0.902787	0.840797	0.912662	0.843464	0.348474	0.0768729	0.254726	0.240074	0.0367836	0.138711	0.913757	0.552359	0.296153	0.42867	0.668207	0.166555	0.25909
Cre12.g515050	PHD	PHD.14	1.23233	1.45231	1.28799	0.582908	0.826986	-0.0564706	0.294156	0.0186883	0.189053	0.197666	0.114077	0.405782	0.114319	0.0514702	0.140538	0.396153	0.44018	0.273447	0.700433	0.26895	0.149284
Cre14.g612350	PHD	PHD.15	1.1862	0.779014	0.854866	0.879562	1.45714	1.38664	1.92499	0.113565	0.26672	0.250731	0.25503	0.178952	0.154087	0.0266419	0.292845	0.477451	0.487752	0.428944	0.653566	0.312297	0.108856
Cre16.g668200	PHD	PHD.16	0.483086	0.366687	0.269156	0.535214	0.686574	0.254003	0.253556	0.00110299	0.100935	0.232188	0.00992322	0.271962	0.0327353	0.0111648	0.0758278	0.287937	0.473554	0.103968	0.67587	0.160267	0.0793932
Cre10.g441050	PHD	PHD.17	0.186451	0.0924196	-0.0862753	0.0425248	-0.0450262	-0.149333	-0.0668817	0.4412	0.894246	0.261555	0.805637	0.71717	0.455852	0.313732	0.623638	0.946181	0.49813	0.873742	0.855932	0.594826	0.441341
Cre06.g278269	PHD	PHD.18	0.349453	0.699283	0.616076	0.761032	1.00646	0.604807	0.48543	0.0883835	0.186348	0.160975	0.114144	0.274871	0.0612717	0.31983	0.258506	0.392761	0.401782	0.273468	0.67672	0.201186	0.447168
Cre08.g358543	PHD	PHD.19	-0.705063	-0.336136	0.367979	1.36694	2.08927	1.34748	1.01941	0.948768	0.805222	0.40889	0.0241837	0.306703	0.0329764	0.0742773	0.979962	0.891466	0.622941	0.137478	0.680137	0.160805	0.179335
Cre16.g675246	PHD	PHD.20	0.395669	0.665097	0.410621	0.421857	0.279493	0.125733	0.194475	0.0671529	0.0659834	0.0198333	0.103047	0.0753249	0.329853	0.211573	0.22866	0.239355	0.195588	0.258846	0.577257	0.49075	0.338458
Cre12.g492200	PHD	PHD.21	0.166112	-0.368762	-0.347503	0.141376	0.409791	-0.00958851	0.168921	0.21539	0.702401	0.758432	0.37894	0.594671	0.393382	0.269936	0.41549	0.819598	0.865852	0.546866	0.784137	0.548898	0.397921
Cre13.g578501	PHD	PHD.22	1.53523	1.1598	1.24337	1.36544	1.96655	1.21	1.22012	0.0050038	0.0104742	0.0978367	0.0317997	0.171221	0.00576857	0.0164079	0.100712	0.12698	0.32512	0.153529	0.650344	0.106312	0.090333
Cre07.g320950	PHD	PHD.23	0.232081	0.261807	0.193504	0.440085	0.240028	0.269286	0.0691621	0.0982796	0.194998	0.422372	0.131575	0.120041	0.315163	0.573037	0.271846	0.402105	0.622941	0.294984	0.633373	0.476671	0.671002
Cre02.g094150	Pseudo ARR-B	Pseudo ARR-B.1	0.838071	0.754882	0.253999	0.0762757	0.10016	0.136495	0.63719	0.00325339	0.000488157	0.160789	0.00782662	0.602913	0.201942	0.0211411	0.0907084	0.0814664	0.401537	0.0973878	0.788821	0.36392	0.0990033
Cre16.g676421	Pseudo ARR-B	Pseudo ARR-B.2	-1.11686	-1.41872	-1.37994	-1.13445	-0.918739	-0.0179144	-0.134616	0.0063938	0.00621871	0.00871693	0.00557749	0.0362442	0.0409173	0.0233306	0.102693	0.112226	0.164026	0.0901891	0.49332	0.172532	0.102545
Cre17.g746647	Pumilio	Pumilio	-0.542681	-0.505208	-0.0707113	0.0183671	0.539605	0.242823	-0.184178	0.06659	0.119174	0.349505	0.251904	0.767511	0.678769	0.267908	0.22825	0.311741	0.574103	0.42576	0.884719	0.779627	0.395973
Cre06.g255450	RB	RB	0.591705	0.566924	0.320808	0.477288	0.549176	0.184212	0.0527767	0.0446441	0.00499665	0.234531	0.0355441	0.275842	0.162845	0.0979403	0.191753	0.106773	0.475432	0.160389	0.67672	0.321299	0.21061
Cre12.g540400	Rcd1-like	Rcd1-like.1	0.591705	0.566924	0.320808	0.477288	0.549176	0.184212	0.0527767	0.227046	0.383787	0.671714	0.18636	0.916767	0.419013	0.00104326	0.428065	0.583705	0.808622	0.357633	0.966724	0.565736	0.0466387
Cre10.g429200	SET	SET.1	1.10075	0.948212	0.471329	0.612531	0.400629	0.230849	0.29648	0.175537	0.0870481	0.261004	0.221793	0.47814	0.346174	0.290089	0.370285	0.268979	0.497903	0.395014	0.726396	0.506278	0.418235
Cre12.g541777	SET	SET.2	0.846945	-0.669155	-0.858885	-0.163817	0.0602064	0.357098	1.14998	0.119561	0.793532	0.381803	0.604857	0.615359	0.130412	0.0317742	0.30025	0.883289	0.601561	0.72664	0.796629	0.28692	0.118439
Cre02.g089200	SET	SET.3	1.03847	0.740784	1.1644	0.893014	1.36002	0.681302	1.08837	0.0122854	0.0127408	0.0242159	0.00598633	0.222787	0.0314426	0.00217883	0.125568	0.136966	0.207113	0.0920421	0.665089	0.158246	0.0532563
Cre03.g164650	SET	SET.4	0.903509	0.150083	-0.0990599	0.162656	1.00613	0.600183	0.88119	0.175028	0.0619908	0.646671	0.170223	0.416093	0.0785335	0.171807	0.369744	0.232368	0.790515	0.340463	0.700433	0.224112	0.295665
Cre03.g197700	SET	SET.5	0.461422	0.214473	0.130093	0.549304	0.866487	0.112451	-0.505077	0.229671	0.555085	0.589677	0.143967	0.394681	0.119845	0.683525	0.430836	0.717282	0.750878	0.30874	0.700433	0.275483	0.764268
Cre06.g283200	SET	SET.6	0.00244677	0.137038	-0.148606	0.109747	-0.0508148	-0.0557498	-0.07749	0.53484	0.863011	0.227524	0.864488	0.481277	0.60841	0.331806	0.700646	0.92645	0.469814	0.915989	0.727071	0.721647	0.459123
Cre07.g321200	SET	SET.7	1.37362	1.66785	1.11004	1.82825	0.0460455	1.21382	1.46825	0.0713683	0.0114993	0.0344307	0.00240418	0.711595	0.0107871	0.00319913	0.234462	0.132276	0.227254	0.0734108	0.852548	0.117804	0.0557941
Cre07.g352600	SET	SET.9	0.964281	0.772658	0.831239	0.765324	0.835617	0.446494	0.52957	0.125887	0.0955398	0.238616	0.187438	0.302959	0.0703978	0.147205	0.308664	0.280448	0.478428	0.358857	0.680048	0.213383	0.26922
Cre11.g475950	SET	SET.10	-0.0183093	-0.780965	-0.443173	-0.230444	-0.0657788	0.157682	0.578308	0.985879	0.863959	0.566759	0.712787	0.473043	0.733766	0.0764969	1	0.926842	0.734144	0.808861	0.723836	0.821756	0.182208
Cre12.g503800	SET	SET.11	-0.607175	-0.63464	-0.800456	-0.638144	-0.701519	-0.509729	-0.155984	0.861668	0.756036	0.733954	0.866321	0.815461	0.911459	0.862182	0.925347	0.857275	0.848506	0.917278	0.912361	0.949947	0.902368
Cre17.g732901	SET	SET.12	0.955262	0.293762	0.12603	1.09892	1.52533	0.88283	1.1914	0.163738	0.322365	0.247256	0.151154	0.267028	0.0602555	0.0776737	0.355891	0.529967	0.485036	0.317415	0.674701	0.199559	0.18376
Cre17.g742700	SET	SET.13	0.0170977	0.156904	0.272882	0.554826	0.608591	0.640011	0.442988	0.22798	0.337894	0.201186	0.19227	0.175115	0.124729	0.113154	0.428977	0.543508	0.444027	0.364233	0.653117	0.28091	0.229909
Cre17.g702351	SET	SET.14	0.175484	-0.0881732	-0.535495	-0.397451	-0.370182	-0.383637	0.201632	0.388858	0.43172	0.0666083	0.260918	0.627869	0.242551	0.360588	0.590547	0.615421	0.280862	0.434569	0.804284	0.404916	0.486819
Cre10.g437829	SET	SET.15	1.36404	0.928133	0.445478	1.01069	0.855283	0.978914	0.749967	0.134874	0.243169	0.244988	0.0948169	0.326064	0.0330494	0.0657736	0.320296	0.453597	0.483355	0.247595	0.685536	0.160999	0.167838
Cre12.g503450	SET	SET.16	-0.368931	-0.185302	0.436628	0.650728	0.517339	0.092522	-0.112067	0.103428	0.427995	0.235972	0.0187651	0.283077	0.542833	0.502185	0.279115	0.612344	0.47637	0.125703	0.679062	0.668956	0.610123
Cre06.g281000	SET	SET.17	0.150362	0.508893	0.636705	0.764912	0.532637	0.112833	-0.383549	0.508773	0.307634	0.442705	0.280349	0.416248	0.460565	0.986578	0.679624	0.5172	0.637927	0.454189	0.700433	0.598784	0.995325
Cre17.g746247	SET	SET.18	0.905504	0.79985	0.771461	0.822149	1.51193	0.520924	0.618414	0.00563144	0.18919	0.168844	0.00446066	0.320749	0.00383503	0.0452218	0.101639	0.396228	0.410624	0.0849653	0.68471	0.0983962	0.140779
Cre17.g702451	SET	SET.19	0.0105419	0.518592	0.861869	1.2344	1.88689	1.27087	1.31511	0.563229	0.368294	0.402142	0.277415	0.421689	0.309011	0.236808	0.722578	0.570048	0.618574	0.451413	0.700433	0.470536	0.364577
Cre13.g573000	SET	SET.20	1.41208	-0.0787792	-0.489151	0.667726	0.0905924	0.801715	1.08587	0.208553	0.502017	0.809462	0.290605	0.592743	0.0393239	0.06421	0.40854	0.674964	0.897404	0.464357	0.783833	0.170621	0.166122
Cre08.g377200	SNF2	SNF2.1	0.939726	0.54235	0.540272	1.04358	1.02329	0.997208	1.47095	0.16428	0.312413	0.255665	0.179662	0.394059	0.0844485	0.105945	0.356395	0.521299	0.492002	0.350648	0.700433	0.231618	0.220802
Cre16.g647602	SNF2	SNF2.2	0.665436	0.610762	0.870717	1.34489	1.68594	1.17521	1.01589	0.00760553	0.172473	0.110261	0.00895379	0.131897	0.0276382	0.0392932	0.107842	0.376955	0.340656	0.101516	0.641184	0.152789	0.131698
Cre11.g479300	SNF2	SNF2.3	0.730477	0.044788	0.0118188	1.25379	1.74344	0.575125	1.35431	0.032155	0.118818	0.0919181	0.187609	0.415371	0.0703884	0.0072017	0.168477	0.311222	0.317348	0.359011	0.700433	0.213383	0.0689919
Cre12.g537671	SNF2	SNF2.4	0.917314	0.299193	0.998308	0.789907	1.01084	0.749601	0.713558	0.043292	0.00856322	0.251663	0.0011517	0.339087	0.00967068	0.000616159	0.189347	0.121465	0.488534	0.0674466	0.686845	0.11494	0.0418021
Cre03.g199350	SNF2	SNF2.5	0.149229	0.214642	0.015158	0.738222	1.12322	0.373266	-0.703004	0.472327	0.67308	0.84445	0.130574	0.298391	0.00086098	0.110569	0.65067	0.800671	0.920318	0.293942	0.680048	0.0895496	0.226652
Cre02.g087600	SNF2	SNF2.6	1.63964	1.16003	1.07803	1.19655	1.51048	1.16412	1.55045	0.00265033	0.0490167	0.0813225	0.000758449	0.153278	0.0116502	0.0068638	0.086779	0.210597	0.303231	0.0651935	0.648852	0.120159	0.0682308
Cre03.g158550	SNF2	SNF2.7	0.974053	0.687894	1.12475	1.23255	1.63011	0.929664	0.835783	0.0281233	0.194656	0.164404	0.0319489	0.240651	0.00966133	0.0683396	0.161021	0.401871	0.405946	0.153803	0.668677	0.11494	0.171597
Cre03.g179300	SNF2	SNF2.8	0.292976	0.0414541	0.189651	0.317822	0.390136	0.494815	0.736423	0.0718535	0.295068	0.284341	0.0330418	0.475278	0.00292074	0.0112087	0.235211	0.505276	0.518554	0.156378	0.724637	0.0964115	0.0794948
Cre03.g183350	SNF2	SNF2.9	0.274914	-0.0472586	-0.0930698	0.41728	0.629354	0.269761	-0.0988532	0.39681	0.833647	0.774395	0.196748	0.427928	0.0342448	0.798239	0.598083	0.908949	0.875661	0.369182	0.702343	0.163248	0.855263
Cre03.g189000	SNF2	SNF2.10	0.434437	0.255404	-0.113656	0.249974	0.472328	-0.0778035	-0.571015	0.256108	0.503866	0.774083	0.45144	0.521084	0.54938	0.784633	0.457945	0.676249	0.87555	0.600704	0.746661	0.673894	0.845211
Cre06.g270850	SNF2	SNF2.11	-0.448616	-1.00247	-0.921744	-0.294885	-0.345276	-0.361036	-0.0117409	0.0775233	0.0181833	0.022599	0.108533	0.565766	0.0697827	0.440303	0.243093	0.150572	0.203132	0.266789	0.76928	0.212698	0.554602
Cre06.g287950	SNF2	SNF2.12	0.0547417	-0.550588	-0.41693	-0.0112786	0.0487343	-0.251513	-0.432561	0.869008	0.248185	0.377018	0.96216	0.898317	0.260338	0.247614	0.929898	0.45899	0.596986	0.982509	0.957688	0.423503	0.375579
Cre09.g390000	SNF2	SNF2.13	1.32237	1.298	1.18115	1.30298	1.70793	1.22512	1.56038	0.00470378	0.0499767	0.101665	0.0150578	0.242155	0.00421323	0.0340379	0.0991448	0.21178	0.330177	0.117944	0.668777	0.100615	0.122298
Cre10.g430950	SNF2	SNF2.14	0.255435	-0.169847	0.319798	0.379882	0.745911	0.42823	-0.605809	0.210273	0.899529	0.455316	0.0445288	0.364815	0.0478796	0.215884	0.410432	0.949823	0.647859	0.174451	0.694823	0.181967	0.342726
Cre12.g508150	SNF2	SNF2.15	0.27764	-0.0346947	0.0501878	0.467105	0.42014	0.45293	0.652715	0.0570026	0.654231	0.5206	0.044125	0.328367	0.127785	0.0112299	0.212767	0.787839	0.699665	0.173738	0.685941	0.284057	0.0795441
Cre10.g455750	SNF2	SNF2.16	1.08878	0.913133	1.38879	1.05058	1.39313	0.585983	0.702884	0.0129478	0.102387	0.204375	0.0815131	0.314727	0.0106572	0.0518427	0.126924	0.289843	0.446441	0.230212	0.683449	0.117616	0.150026
Cre14.g614400	SNF2	SNF2.17	0.722949	0.17237	-0.136249	0.133436	0.378697	-0.355978	-0.266266	0.0994065	0.259393	0.952694	0.299877	0.558472	0.125684	0.375848	0.273382	0.471171	0.983344	0.473004	0.765308	0.282026	0.501139
Cre07.g325700	SNF2	SNF2.18	0.449013	0.0823463	-0.279388	0.384962	-0.0363798	0.626288	0.92144	0.321254	0.725141	0.854366	0.288824	0.871275	0.0306895	0.0640213	0.525014	0.835933	0.926796	0.462681	0.942292	0.156876	0.165787
Cre01.g046237	SNF2	SNF2.19	0.522898	0.326274	0.7769	0.535186	0.728165	0.349101	0.821593	0.0524079	0.259556	0.108705	0.00315445	0.399166	0.0709525	0.00439731	0.204906	0.471266	0.338837	0.078319	0.700433	0.214386	0.0599953
Cre14.g618860	SNF2	SNF2.20	0.403911	0.0335776	-0.178239	0.428306	0.467667	0.48771	0.780905	0.0473254	0.633707	0.756569	0.0461349	0.578591	0.0292004	0.0596534	0.196069	0.773461	0.864575	0.176919	0.776024	0.154844	0.159985
Cre05.g236950	SNF2	SNF2.21	0.54267	0.195645	0.159413	0.623441	0.775703	0.773185	0.839422	0.00355888	0.173965	0.00632705	0.0385616	0.148608	0.0494237	0.0138917	0.092802	0.378428	0.155986	0.165139	0.646179	0.18422	0.084933
Cre16.g687301	SNF2	SNF2.22	0.350864	-0.268931	0.268613	0.232529	0.506948	0.0603273	0.321876	0.0296158	0.984944	0.0427305	0.127953	0.414908	0.263721	0.113474	0.16417	1	0.241091	0.291185	0.700433	0.426369	0.230296
Cre02.g143800	SNF2	SNF2.23	-0.805844	-1.04409	-0.805742	-0.0566816	0.369638	-0.139203	-0.366253	0.299475	0.224428	0.300668	0.976937	0.6879	0.841897	0.609873	0.502847	0.433694	0.531756	0.992331	0.839136	0.901842	0.70181
Cre13.g603400	SNF2	SNF2.24	0.879039	0.188116	0.17137	0.751845	0.936087	0.696491	0.955989	0.116467	0.344183	0.340234	0.0389448	0.310089	0.0155138	0.104715	0.296458	0.548538	0.566719	0.165766	0.681705	0.131028	0.219195
Cre12.g520850	SOH1	SOH1	0.511025	0.873188	1.18574	1.00311	0.889832	0.440603	0.449062	0.0211775	0.0497716	0.017971	0.0113998	0.0282201	0.0609397	0.00147632	0.146511	0.21154	0.190142	0.109117	0.464983	0.200546	0.0489013
Cre10.g448700	SWI/SNF-BAF60b	BAF60b.1	0.511025	0.873188	1.18574	1.00311	0.889832	0.440603	0.449062	0.403428	0.466527	0.538581	0.251294	0.512028	0.208618	0.174512	0.603418	0.643674	0.713996	0.425142	0.742018	0.370497	0.298592
Cre02.g118250	SWI/SNF-BAF60b	BAF60b.2	0.0167061	-0.166947	-0.353004	0.0713934	-0.135004	-0.313739	-0.374936	0.248592	0.0706521	0.173466	0.193093	0.30655	0.080558	0.020578	0.449928	0.24644	0.4154	0.364924	0.680118	0.226763	0.0980975
Cre06.g278184	TRAF	TRAF.1	0.91422	0.737672	0.342052	0.644716	0.181084	0.101239	-0.121059	0.0111167	0.0979715	0.0389463	0.0459157	0.0871899	0.154167	0.791182	0.121573	0.284313	0.236176	0.176518	0.589276	0.312333	0.85035
Cre09.g401219	TRAF	TRAF.2	0.0589551	-0.2657	-0.0726259	-0.153643	-0.226766	-0.249639	0.271648	0.508282	0.0869787	0.887305	0.213012	0.703177	0.0959957	0.384163	0.679153	0.268807	0.946861	0.386351	0.847142	0.246891	0.50935
Cre04.g219400	TRAF	TRAF.3	0.309646	0.172676	0.104695	0.00721904	0.303474	-0.0178432	0.431539	0.0556362	0.115682	0.177259	0.206312	0.49807	0.233894	0.0922483	0.210096	0.307154	0.419019	0.378793	0.735493	0.396057	0.202801
Cre14.g610631	TRAF	TRAF.4	0.0210137	-0.0810894	0.389774	0.70278	0.437508	0.060625	0.047467	0.455611	0.599446	0.340496	0.0658316	0.2939	0.200924	0.27527	0.635909	0.750284	0.566909	0.208839	0.680048	0.36278	0.403297
Cre13.g580450	TRAF	TRAF.5	0.959673	0.532986	0.31936	0.408801	0.657819	0.314055	0.624409	0.030604	0.00340094	0.0688425	0.101862	0.259087	0.219859	0.0324096	0.165977	0.0988736	0.283529	0.257089	0.674701	0.381133	0.11976
Cre04.g220250	TRAF	TRAF.6	-0.821277	-0.806963	-0.607181	-0.236942	-0.161084	-0.550965	-0.485912	0.00398395	0.0032982	0.00380468	0.0253818	0.287039	0.016846	0.0370437	0.0961954	0.0984818	0.149465	0.140237	0.679476	0.133843	0.128308
Cre16.g653258	TRAF	TRAF.7	0.26309	0.16859	0.469938	0.00074844	0.329306	-0.165282	-0.157174	0.108523	0.232647	0.103113	0.52498	0.19146	0.864709	0.765422	0.285456	0.442344	0.332346	0.663748	0.656023	0.91825	0.829485
Cre03.g151050	TRAF	TRAF.8	0.805531	1.90459	2.04014	1.55443	1.90544	1.50403	2.00006	0.0990614	0.012363	0.0153314	0.00824151	0.174232	0.00538674	0.00446634	0.272861	0.135871	0.186212	0.0994205	0.652327	0.106312	0.0603665
Cre03.g173165	TRAF	TRAF.9	-0.884878	-0.868992	-0.787515	-0.534167	-0.517165	-0.0918476	0.113498	0.123607	0.0877529	0.186036	0.320086	0.286989	0.458658	0.937347	0.305257	0.270235	0.428096	0.491243	0.679476	0.597056	0.95932
Cre14.g614500	TRAF	TRAF.10	-0.0174641	0.0226184	0.322156	0.135886	0.209982	-0.108607	-0.0368888	0.729576	0.28282	0.252005	0.354419	0.634659	0.944664	0.5426	0.839066	0.493858	0.488968	0.523664	0.808689	0.97079	0.644916
Cre03.g158850	TRAF	TRAF.11	-0.370974	-0.311605	0.156755	0.375541	0.23449	0.395828	0.720533	0.231771	0.507451	0.379722	0.135608	0.43079	0.00730896	0.0240391	0.433282	0.679478	0.599525	0.299486	0.704354	0.109042	0.103911
Cre07.g335950	TRAF	TRAF.12	-0.120409	-0.146824	0.105893	0.267626	0.202639	-0.0574531	0.0676179	0.13924	0.356516	0.844648	0.277624	0.776938	0.551911	0.62891	0.32564	0.560059	0.920374	0.451491	0.888839	0.675856	0.718194
Cre02.g101550	TRAF	TRAF.13	0.73244	0.836427	0.837734	0.775888	1.02851	0.512871	0.867829	0.03127	0.0248284	0.121718	0.00870089	0.269615	0.0597187	0.0510016	0.166968	0.163818	0.353224	0.100865	0.674701	0.198822	0.148609
Cre03.g144284	TRAF	TRAF.14	-0.0614488	-0.563735	-0.717372	-0.251852	-0.279637	-0.185714	-0.0497582	0.09108	0.0302798	0.0200439	0.0527218	0.278899	0.136424	0.0927807	0.262218	0.176395	0.195588	0.187774	0.678304	0.29279	0.203717
Cre02.g096700	TRAF	TRAF.15	1.22234	0.614729	0.884824	1.05358	1.45923	0.737067	0.871151	0.0144794	0.000929852	0.0864537	0.0763208	0.150762	0.108628	0.00702012	0.130681	0.0822432	0.31006	0.223334	0.647811	0.261931	0.0683634
Cre01.g001600	TRAF	TRAF.16	-1.26019	-0.741932	-0.442293	-0.255719	-0.504479	-0.477257	-0.914977	0.172616	0.336618	0.59004	0.562783	0.513222	0.349793	0.239057	0.366575	0.542287	0.751097	0.693388	0.74288	0.509472	0.367174
Cre01.g022950	TRAF	TRAF.17	-0.00914005	-0.016308	0.513634	0.571606	0.457226	0.358032	0.00252498	0.161239	0.27734	0.0887797	0.019598	0.116032	0.204161	0.157751	0.352608	0.488507	0.312986	0.127423	0.62852	0.365762	0.280463
Cre03.g174150	TRAF	TRAF.18	-0.127688	-0.489849	0.0265854	-0.0788013	0.0604415	0.0272546	0.263506	0.250075	0.104038	0.932262	0.588697	0.910859	0.609845	0.0158312	0.451443	0.292606	0.971313	0.714344	0.964215	0.72301	0.0893471
Cre04.g215450	TRAF	TRAF.19	0.362068	0.442232	0.414014	0.126685	0.159678	-0.0360691	0.33453	0.0731635	0.0226384	0.0669141	0.211291	0.509379	0.27728	0.0230316	0.236592	0.160677	0.281122	0.384509	0.741173	0.439735	0.10187
Cre06.g286700	TRAF	TRAF.20	-0.132914	0.19466	0.722301	0.491445	0.756815	0.411343	0.559798	0.475642	0.064856	0.0336961	0.0777876	0.18965	0.247798	0.0391274	0.653536	0.237513	0.225746	0.225194	0.656023	0.410789	0.131406
Cre02.g101150	TRAF	TRAF.21	0.971969	-0.175166	0.527815	0.498692	-0.0993239	-0.346907	0.314135	0.293177	0.964312	0.0844303	0.500731	0.889945	0.903077	0.168242	0.49718	0.988232	0.307009	0.642692	0.952166	0.944114	0.292095
Cre04.g219600	TRAF	TRAF.22	-0.614182	-0.000722218	0.113599	0.00834199	-0.143301	-0.360578	-0.515611	0.0671841	0.83877	0.780605	0.767762	0.674076	0.236436	0.0884058	0.228727	0.912656	0.877734	0.846767	0.830437	0.398731	0.198263
Cre03.g179650	TRAF	TRAF.23	0.436691	0.522512	0.813236	0.866982	1.38245	0.649411	0.445926	0.0258479	0.0876319	0.00644653	0.095623	0.237878	0.0757103	0.0509484	0.157452	0.269932	0.155986	0.248805	0.667018	0.220457	0.148609
Cre13.g583150	TRAF	TRAF.24	0.0929432	0.304084	0.212274	0.453187	0.682095	0.126058	0.479889	0.138587	0.0560477	0.373434	0.0314492	0.309096	0.211784	0.0321055	0.324656	0.222184	0.593275	0.152637	0.68075	0.373716	0.119086
Cre04.g213650	TRAF	TRAF.25	0.977809	0.877196	0.598085	0.557701	0.798942	0.703821	0.910671	0.0439704	0.0344896	0.205596	0.0184757	0.253524	0.00264094	0.0119929	0.190613	0.1857	0.44781	0.125457	0.674191	0.0961124	0.0817649
Cre01.g048501	TRAF	TRAF.26	0.50274	0.916584	0.996705	1.11335	0.843254	0.449386	0.203207	0.0688238	0.0415659	0.0269402	0.0468225	0.200236	0.0476674	0.161376	0.231203	0.198066	0.212348	0.178301	0.657823	0.181941	0.284662
Cre14.g610550	TRAF	TRAF.27	0.200616	-0.120333	-0.50853	-0.189973	-0.332015	-0.344197	-0.0664091	0.580469	0.883409	0.400845	0.787521	0.686513	0.361822	0.987864	0.736297	0.938836	0.617891	0.861836	0.838017	0.520534	0.996102
Cre04.g219500	TRAF	TRAF.28	0.353615	0.254996	-0.313252	0.219551	0.124652	0.291811	0.391285	0.0379311	0.0218446	0.365348	0.441475	0.676723	0.013982	0.117535	0.178827	0.15919	0.587282	0.591985	0.83239	0.126772	0.234507
Cre04.g218400	TRAF	TRAF.29	0.433115	0.161355	0.476356	0.49734	0.91845	0.682589	0.837643	0.170504	0.0908158	0.0995242	0.175169	0.0919273	0.201271	0.0279745	0.364452	0.274055	0.327265	0.345873	0.596706	0.363111	0.111082
Cre12.g532900	TRAF	TRAF.30	-0.111358	-0.831197	0.075671	-0.225186	-0.413899	-0.288627	-0.13368	0.937642	0.276806	0.7993	0.925363	0.819588	0.902227	0.961809	0.972537	0.487926	0.890295	0.957351	0.913901	0.943675	0.977517
Cre17.g700600	TRAF	TRAF.31	-0.162762	0.0179076	0.701044	0.668432	0.422543	0.26116	0.15749	0.420129	0.179718	0.331593	0.149567	0.112865	0.0397258	0.137381	0.608535	0.385624	0.558969	0.315468	0.623786	0.170954	0.257589
Cre17.g700550	TRAF	TRAF.32	-0.324219	-0.314875	-0.190167	0.0321134	-0.307836	-0.372401	-0.451733	0.44551	0.249715	0.716246	0.943768	0.550845	0.186837	0.102554	0.627395	0.460523	0.836845	0.969739	0.761275	0.346651	0.216671
Cre11.g479800	TRAF	TRAF.33	0.673988	0.729252	0.99087	1.01196	1.12879	0.363843	0.35577	0.035575	0.000337417	0.0958533	0.01089	0.169446	0.0339265	0.000965708	0.174411	0.0764587	0.321804	0.10682	0.650344	0.162567	0.0466387
Cre04.g211700	TRAF	TRAF.34	0.516149	0.583427	0.879966	1.01659	0.912192	0.38447	-0.589183	0.0102752	0.181689	0.310122	0.0410125	0.127463	0.150019	0.0269454	0.119858	0.388065	0.539658	0.168379	0.638843	0.307778	0.109293
Cre02.g101300	TRAF	TRAF.35	0.709244	0.783879	0.659178	0.760504	1.21582	0.550992	0.715525	0.123521	0.0391538	0.0618952	0.0969022	0.227359	0.215015	0.122269	0.305257	0.195	0.273115	0.250462	0.665089	0.376779	0.239676
Cre03.g174200	TRAF	TRAF.36	-0.0533087	0.191376	0.720172	0.381693	0.537226	0.195126	0.222484	0.209268	0.0997094	0.0774003	0.0357561	0.357859	0.162704	0.121957	0.409328	0.286641	0.296242	0.160763	0.69208	0.3211	0.23945
Cre04.g212100	TRAF	TRAF.37	-0.816955	-1.02821	-0.779295	-0.660044	-0.519702	-0.444124	-0.0416884	0.0884476	0.072809	0.116308	0.105025	0.393585	0.167716	0.407537	0.258543	0.249786	0.347613	0.261335	0.700433	0.326716	0.531505

## Sheet: TF & TR proteins
The transcript and protein levels of transcription factors (TFs) and transcriptional regulators (TRs) identified under nitrogen starvation.
This sheet compares protein levels to transcript levels for those TRs or TFs that were identified in the proteomics data.
Phytozome 10	TF or TR family	Transcriptome (Fold change)								Proteome (Ratio)						Description of candidates ( only those presents higly protein identity with Arabidopsis thaliana)
		0.5h	1h	2h	4h	6h	12h	24h		1 h	2 h	4 h	6 h	12 h	24 h
Cre17.g702500	DUF	2.6	2.4	2.1	1.8	1.2	0.9	1.6			1.2	1.1	1	0.8	0.7
Cre02.g087600	SNF2	1.6	1.2	1.1	1.2	1.5	1.2	1.6		0.8			1.1		1.1
Cre04.g229948	C3H	1	0	-0.1	0.3	0.7	0.5	1		0.7	0.9
Cre12.g537671	SNF2	0.9	0.3	1	0.8	1	0.7	0.7			1.2				1.4
Cre17.g734612	VARL	0.7	0.4	0	0.1	0.4	0.7	1.2		1.1	1.1	1.1		1.1	1.3
Cre02.g082550	FHA	0.6	0.8	1.2	1.1	1.7	0.9	1.1		0.9	0.8	1	1.1	1	0.6
Cre01.g048800	GNAT	0.5	0.7	0.6	0.7	0.6	0.3	0.5		1.1	1.1
Cre06.g250950	C3H	0.4	0	-0.4	-0.1	-0.3	-0.6	-0.4					1.1
Cre02.g108450	MBF1	0.4	-0.2	-1.2	-0.7	-0.8	-0.6	-0.6		1		0.9	1.1	1.3	0.7	Many reports demonstrate that MBF1 regulates the network involving salicylic acid-, trehalose- and ethylene-signaling pathway (Suzuki et al., 2005; Suzuki et al., 2008) to enhance tolerance against heat, osmotic and oxidative stress(Pamela Arce et al., 2010).
Cre12.g508150	SNF2	0.3	0	0.1	0.5	0.4	0.5	0.7		1.3	1.2	1.2
Cre02.g079200	NF-YB	0.2	0.2	0.1	0.1	-0.1	-0.1	-0.2							1.3	In plants, Nuclear Factor-Y, subunit B (NF-YB) family has been shown to play important roles in growth, development, and response to environmental stress. Recently, overexpression of NF-YB1 from barley greatly promoted early flowering in Arabidopsis, supporting that NF-YB1may have conserved gene function in flowering time control in Arabidopsis. However, overexpression of NF-YB3 in Arabidopsis ha…
Cre11.g476200	C3H	0.1	-0.3	-0.1	0	0.2	0	0		0.9
Cre16.g671900	FHA	0.1	0.6	0.5	1	0.5	0.1	-0.4		0.9	1.2	1.3	1.1	1	1.3
Cre08.g358563	Sigma70-like	0.1	-0.3	-0.2	0	0.2	0.1	0.4							1.2
Cre03.g197350	MYB-related	0.1	-0.2	-0.6	-0.2	-0.5	-0.5	-0.3		1.1	0.9					TF member of MYB-related family (MYB-related.1, Cre03.g197350.t1.2) was highly accumulated within the first hour following by a decrease for the next hour. Interestingly, this protein was shown a highest similarity only with AtCDC5 (AT1G09770) e-value = e-162 and 43% protein identity. CDC5 protein was reported to be essential for G2 / M transition phase and plays a crucial role in cell division c…
Cre12.g534450	FHA	0.1	-0.2	-1.4	-0.7	-1.5	-2.1	-3.2		1	0.9	0.9		0.9
Cre12.g508050	ARID	0	-0.6	-0.7	0.2	0.1	0.3	0.3				0.7
Cre06.g268600	CSD	0	-0.6	-1.2	-0.5	-1	-1.7	-2.9			0.9	0.8	0.8	0.7	0.7
Cre16.g653300	bZIP	0	-0.6	-0.7	-0.5	-0.6	-0.5	-0.4						0.9
Cre16.g672300	HMG	-0.1	-0.1	-0.1	0.5	0.2	-0.1	-0.6		0.9	0.8	0.8	1.7	1.3	0.7
Cre13.g566200	C3H	-0.2	-0.3	-0.6	-0.4	-0.7	-0.4	-0.5				1.6				Using BLAST search against TAIR database, protein sequence of this TF matching AtTZF1 (AT2G25900) with a similarity of e-value = 1e-45. AtTZF1 is a member of TZF family characterized by a plant-unique tandem zinc finger motif (Pomeranz et al., 2011). It can bind both DNA and RNA in vitro(Pomeranz et al., 2010) and it acts as a positive regulator of ABA/sugar responses and a negative regulator of …
Cre03.g180800	Orphans	-0.2	-0.8	-0.8	-0.3	-0.4	-0.2	-0.1		1.2	1.2	1.1	1.4			The protein level of Orphans.3 (Cre03.g180800.t1.1) was increased steadily during the first 6h. By structure analogy analysis, this protein corresponds to SNL4 protein from Arabidopsis thaliana. Recently, Wang et al. (Wang et al., 2013) demonstrated that SNL1 and SNL2 are components of HDAC-SNL complex modulates the transcription of genes involved in ethylene and ABA pathways by modifying their h…
Cre02.g091550	Whirly	-0.3	-0.1	-0.2	0.2	-0.1	-0.3	-0.4				1.1
Cre07.g321550	bZIP	-0.3	-0.2	0.1	0.1	0	0.2	0.5						1.6	1.9
Cre12.g503450	SET	-0.4	-0.2	0.4	0.7	0.5	0.1	-0.1		0.9		0.9	0.9	1
Cre06.g284000	BSD	-0.6	-0.5	-0.3	0.1	0	0.2	0.1		1.1	1.1
Cre07.g340450	TIG	-0.6	-0.2	0	-0.5	-0.7	-0.8	-0.4				0.9	0.8	0.9	1.2
Cre10.g442850	HMG	-0.6	-0.8	-0.4	0.2	0.4	0	0.6					0.8	0.7	0.5
References
Suzuki N, Bajad S, Shuman J, Shulaev V, Mittler R (2008) The Transcriptional Co-activator MBF1c Is a Key Regulator of Thermotolerance in Arabidopsis thaliana. Journal of Biological Chemistry 283: 9269-9275
Suzuki N, Rizhsky L, Liang H, Shuman J, Shulaev V, Mittler R (2005) Enhanced Tolerance to Environmental Stress in Transgenic Plants Expressing the Transcriptional Coactivator Multiprotein Bridging Factor 1c. Plant Physiology 139: 1313-1322
Pamela Arce D, Verónica Godoy A, Tsuda K, Yamazaki K-i, Marta Valle E, José Iglesias M, Di Mauro MF, Anahí Casalongué C (2010) The analysis of an Arabidopsis triple knock-down mutant reveals functions for MBF1 genes under oxidative stress conditions. Journal of Plant Physiology 167: 194-200
Liang M, Hole D, Wu J, Blake T, Wu Y (2012) Expression and functional analysis of NUCLEAR FACTOR-Y, subunit B genes in barley. Planta 235: 779-791
Lin Z, Yin K, Wang X, Liu M, Chen Z, Gu H, Qu L-J (2007) Virus induced gene silencing of AtCDC5 results in accelerated cell death in Arabidopsis leaves. Plant Physiology and Biochemistry 45: 87-94
Pomeranz M, Zhang L, Finer J, Jang J-C (2011) Can AtTZF1 act as a transcriptional activator or repressor in plants? Plant signaling & behavior 6: 719-722
Pomeranz MC, Hah C, Lin P-C, Kang SG, Finer JJ, Blackshear PJ, Jang J-C (2010) The Arabidopsis Tandem Zinc Finger Protein AtTZF1 Traffics between the Nucleus and Cytoplasmic Foci and Binds Both DNA and RNA. Plant Physiology 152: 151-165
Lin P-C, Pomeranz MC, Jikumaru Y, Kang SG, Hah C, Fujioka S, Kamiya Y, Jang J-C (2011) The Arabidopsis tandem zinc finger protein AtTZF1 affects ABA- and GA-mediated growth, stress and gene expression responses. The Plant Journal 65: 253-268
Wang Z, Cao H, Sun Y, Li X, Chen F, Carles A, Li Y, Ding M, Zhang C, Deng X, Soppe WJJ, Liu Y-X (2013) Arabidopsis Paired Amphipathic Helix Proteins SNL1 and SNL2 Redundantly Regulate Primary Seed Dormancy via Abscisic Acid–Ethylene Antagonism Mediated by Histone Deacetylation. The Plant Cell Online 25: 149-166

## Sheet: R values
Correlation values (Pearson correlation) were calculated for all expressed TFs (417) and (82) metabolites [(32) Organic acids, (18) Fatty acids, (20) Amino acids, (12) sugars)].
The sheet titled "R values" contains the Correlation values. The sheet called "P values" contains the corresponding p-values for each comparison.
The calculation was performed using the relative x-fold change normalized to the average amount (metabolites) respectively the average expression (TFs).
The sheet titled "Correlation lists" shows the set of highly correlated TFs to metabolites or transcripts from metabolism genes using a cut-off > |0.9|.
		Organic acids	2-hydroxyglutaric acid	2-hydroxyvaleric acid	2-isopropylmalic acid	2-ketoisocaproic acid	3-hydroxybutanoic acid	acetohydroxamic acid	alpha ketoglutaric acid	aspartic acid	benzoic acid	capric acid	citramalate	fumaric acid	galacturonic acid	glucuronic acid	glutamic acid	glyceric acid	glycolic acid	icosenoic acid	isocitric acid	isonicotinic acid	isothreonic acid	lactic acid	lauric acid	malate	maleic acid	myristic acid	oxalic acid	pelargonic acid	salicylic acid	stearic acid	succinic acid	threonic acid	Fatty acids	TAG	DAG	MGDG	DGDG	SQDG	PG	OxDG	OxSG	OxTAG	OxPI	OxPA	Betaine	NAA	MAB
Cre13.g562400			-0.5184	-0.5278	-0.7745	0.7263	-0.1709	-0.2306	-0.7432	-0.7802	-0.4226	-0.649	-0.8115	-0.7187	0.2325	0.05683	-0.7503	-0.6159	-0.3989	-0.597	-0.5426	0.2198	-0.762	-0.08158	-0.6683	-0.7463	-0.4314	-0.3489	-0.5405	-0.6928	0.5328	-0.6938	-0.7171	-0.5997		0.868	0.0895	-0.0567	0.795	-0.44	-0.398	0.141	0.659	0.768	0.00641	0.363	-0.928	0.37	-0.512
Cre16.g661650			0.7128	0.6099	0.5507	-0.658	0.1201	-0.01601	0.1498	0.5792	0.5571	0.7489	0.6713	0.328	-0.1897	0.114	0.5913	0.3794	0.4996	0.1897	0.32	-0.5337	0.5232	-0.178	0.8112	0.4491	0.4311	0.4772	0.4231	0.6552	-0.1082	0.7352	0.6662	0.3241		-0.0868	0.994	0.891	0.737	0.543	0.416	0.743	0.0921	-0.389	-0.946	0.87	0.172	0.538	-0.916
Cre06.g275500			-0.0002181	-0.1727	-0.1317	0.4442	-0.3185	0.3963	-0.03739	-0.163	0.2061	-0.2595	-0.3302	0.04348	0.3727	-0.0586	-0.2762	-0.1226	-0.2418	0.1214	0.03565	0.5239	-0.08657	0.7469	-0.4468	-0.04107	0.4446	-0.02316	0.3129	-0.1342	0.1104	-0.1848	-0.1874	-0.06932		-0.177	-0.166	0.149	0.129	0.369	0.54	-0.778	-0.58	-0.0441	0.473	-0.548	-0.163	-0.798	-0.108
Cre08.g364400			-0.5076	-0.6957	-0.4279	0.7494	-0.4021	0.212	-0.1666	-0.6351	-0.5643	-0.7556	-0.8116	-0.3726	-0.0107	-0.2402	-0.624	-0.6398	-0.6444	-0.4253	-0.1658	0.6044	-0.6218	0.02878	-0.8689	-0.4465	-0.1923	-0.707	-0.4713	-0.6348	-0.2351	-0.6966	-0.6354	-0.5354		0.808	-0.678	-0.749	0.0838	-0.82	-0.702	-0.386	0.532	0.946	0.694	-0.32	-0.894	-0.0352	0.289
Cre16.g649433			0.02878	-0.3036	-0.1175	0.2194	-0.5889	0.08115	-0.0006972	-0.003565	0.3964	-0.3703	-0.1322	0.357	0.2794	-0.1513	-0.1744	-0.02316	-0.3995	0.06958	0.2475	0.4399	0.02082	0.7164	-0.2981	0.3353	0.19	-0.198	0.1878	-0.2709	-0.05448	-0.2574	-0.1763	0.09083		-0.891	-0.0551	0.298	-0.47	0.743	0.819	-0.61	-0.998	-0.749	0.218	-0.602	0.694	-0.852	0.217
Cre08.g383000			-0.8301	-0.8242	-0.7615	0.3968	-0.4207	-0.2094	-0.6605	-0.8245	-0.6226	-0.7324	-0.8268	-0.8306	-0.42	-0.5505	-0.7289	-0.7075	-0.7402	-0.6945	-0.7563	-0.2186	-0.9073	-0.4422	-0.7942	-0.6677	-0.4855	-0.6739	-0.5891	-0.6824	0.119	-0.7074	-0.8686	-0.9242		0.924	0.156	-0.161	0.66	-0.641	-0.697	0.563	0.955	0.761	-0.243	0.637	-0.788	0.796	-0.4
Cre16.g674890			0.2157	0.0672	-0.3148	-0.178	-0.1608	-0.5822	-0.6375	0.0972	0.5797	0.002563	0.207	0.1172	0.401	0.2499	0.007655	0.2351	0.1559	-0.09734	0.001501	-0.3138	0.05808	0.2243	0.3598	0.2004	-0.2589	0.3475	-0.07362	-0.1987	0.7601	-0.02175	-0.1003	0.2086		-0.78	0.767	0.878	0.0953	0.921	0.826	0.327	-0.583	-0.935	-0.707	0.341	0.803	-0.0325	-0.461
Cre19.g750947			-0.3194	-0.3967	-0.05937	0.5646	-0.169	0.4606	0.3003	-0.2946	-0.4409	-0.4691	-0.4878	-0.03204	0.05537	-0.1586	-0.3097	-0.3157	-0.3948	-0.00239	0.08166	0.723	-0.2341	0.2485	-0.664	-0.1841	0.06977	-0.4702	-0.1396	-0.2948	-0.4269	-0.4031	-0.294	-0.1789		0.255	-0.959	-0.837	-0.492	-0.553	-0.391	-0.822	-0.0407	0.544	0.993	-0.847	-0.413	-0.576	0.734
Cre03.g209953			-0.3386	-0.4812	-0.3465	0.6983	-0.3647	0.1907	-0.03318	-0.4251	-0.1779	-0.6319	-0.5919	-0.08165	0.3146	-0.05719	-0.5204	-0.3827	-0.5129	-0.1322	-0.03538	0.7396	-0.3453	0.5093	-0.7316	-0.2164	-0.01028	-0.4328	-0.1015	-0.4955	-0.04443	-0.5755	-0.4295	-0.2088		-0.15	-0.72	-0.427	-0.427	-0.0301	0.16	-0.997	-0.517	0.132	0.895	-0.934	-0.13	-0.909	0.523
Cre08.g385350			-0.3342	-0.5208	-0.3786	0.7459	-0.3084	0.1176	-0.2527	-0.6579	-0.5392	-0.5781	-0.7909	-0.5174	-0.05171	-0.07654	-0.6151	-0.755	-0.5196	-0.5919	-0.206	0.4847	-0.6437	-0.2022	-0.7089	-0.575	-0.1459	-0.6474	-0.4596	-0.5085	-0.2013	-0.5707	-0.4664	-0.604		0.93	0.144	-0.0938	0.775	-0.547	-0.554	0.369	0.834	0.788	-0.134	0.529	-0.894	0.605	-0.495
Cre10.g441300			-0.402	-0.4467	-0.156	0.6682	-0.1415	0.3789	0.2184	-0.427	-0.5659	-0.5372	-0.605	-0.1832	0.03567	-0.1159	-0.421	-0.4523	-0.4412	-0.1442	-0.02024	0.7291	-0.3627	0.1129	-0.7369	-0.3406	-0.0429	-0.5557	-0.2549	-0.3757	-0.3969	-0.497	-0.3548	-0.2904		0.546	-0.914	-0.908	-0.313	-0.78	-0.644	-0.608	0.286	0.782	0.9	-0.629	-0.642	-0.288	0.634
Cre10.g441350			-0.6272	-0.6273	-0.4445	0.6658	-0.1248	0.2539	-0.218	-0.6719	-0.7911	-0.6469	-0.8062	-0.5767	-0.1147	-0.2543	-0.5762	-0.5868	-0.4793	-0.3889	-0.354	0.3944	-0.6727	-0.2126	-0.8255	-0.638	-0.2739	-0.5807	-0.5639	-0.559	-0.1188	-0.6236	-0.6818	-0.6107		0.905	-0.577	-0.723	0.174	-0.886	-0.803	-0.191	0.694	0.992	0.55	-0.138	-0.931	0.17	0.206
Cre01.g023100			-0.3752	-0.2143	-0.04163	0.3708	0.0703	0.2925	0.4115	-0.1339	-0.3189	-0.3344	-0.2395	0.09652	0.1771	-0.04354	-0.1804	-0.03648	-0.221	0.2476	0.01738	0.6001	-0.03723	0.3758	-0.4887	-0.07859	-0.03295	-0.2224	0.03165	-0.1765	-0.2161	-0.3067	-0.1642	0.07026		-0.118	-0.947	-0.774	-0.801	-0.347	-0.212	-0.831	-0.307	0.198	0.936	-0.95	-0.00394	-0.692	0.912
Cre01.g009650			-0.4945	-0.5781	-0.3849	0.8072	-0.2966	0.08754	-0.008071	-0.6322	-0.5553	-0.7087	-0.77	-0.3494	0.04711	-0.06569	-0.6483	-0.6874	-0.6292	-0.4356	-0.1675	0.7083	-0.5677	0.01864	-0.8356	-0.4767	-0.2349	-0.7297	-0.3755	-0.5711	-0.2891	-0.6953	-0.4574	-0.4563		0.788	-0.759	-0.894	-0.117	-0.95	-0.869	-0.267	0.625	0.933	0.672	-0.302	-0.781	0.0934	0.478
Cre14.g620500			-0.4879	-0.465	-0.2013	0.5702	-0.09291	0.2443	0.06905	-0.5881	-0.7956	-0.4536	-0.6921	-0.5442	-0.3471	-0.229	-0.4814	-0.6928	-0.4831	-0.455	-0.2845	0.3557	-0.5772	-0.4413	-0.6973	-0.5935	-0.1507	-0.6895	-0.4098	-0.321	-0.4885	-0.4543	-0.3578	-0.6196		0.988	-0.281	-0.553	0.363	-0.889	-0.885	0.229	0.927	0.956	0.18	0.258	-0.896	0.559	-0.015
Cre16.g667900			-0.7652	-0.8107	-0.9448	0.7608	-0.4256	-0.4475	-0.7431	-0.8909	-0.456	-0.9425	-0.9097	-0.6733	0.1416	-0.1089	-0.9068	-0.7269	-0.7309	-0.7194	-0.5956	0.2635	-0.8856	-0.06196	-0.8602	-0.6679	-0.6798	-0.651	-0.6572	-0.9418	0.4157	-0.959	-0.8887	-0.6737		0.849	-0.449	-0.741	0.0172	-0.976	-0.996	0.236	0.894	0.866	0.247	0.139	-0.682	0.557	0.296
Cre07.g353500			-0.02846	-0.1956	-0.1245	0.4785	-0.2434	0.3738	0.03982	-0.1013	0.1482	-0.3354	-0.2828	0.1925	0.5078	0.03567	-0.2261	-0.009856	-0.187	0.2167	0.1748	0.6849	-0.01496	0.8095	-0.4359	0.04227	0.2842	-0.02119	0.1759	-0.2321	0.1167	-0.2599	-0.2279	0.1018		-0.327	-0.455	-0.107	-0.269	0.277	0.459	-0.951	-0.698	-0.0978	0.699	-0.826	0.00754	-0.961	0.277
Cre05.g243000			-0.2693	-0.5215	-0.3962	0.4023	-0.3749	0.05196	-0.2799	-0.2025	-0.02474	-0.6293	-0.3462	0.1541	0.4201	-0.0934	-0.2905	-0.006951	-0.3209	0.013	0.1345	0.5046	-0.2048	0.5411	-0.4638	0.07244	-0.253	-0.2107	-0.3566	-0.624	0.2413	-0.5361	-0.6043	0.03096		-0.702	-0.543	-0.243	-0.831	0.29	0.39	-0.774	-0.809	-0.443	0.599	-0.881	0.552	-0.874	0.7
Cre07.g332250			0.02111	-0.09001	-0.1	0.3052	-0.1735	-0.09311	0.1361	0.05909	0.2777	-0.3031	-0.01243	0.4287	0.5693	0.2626	-0.1123	0.1195	-0.1256	0.1908	0.3113	0.6288	0.1522	0.6864	-0.1589	0.2618	-0.08631	-0.03712	0.07838	-0.2704	0.1187	-0.2772	-0.04053	0.3818		-0.751	-0.497	-0.22	-0.874	0.306	0.382	-0.682	-0.797	-0.508	0.517	-0.822	0.641	-0.804	0.713
Cre07.g349152			-0.2983	-0.4843	-0.1113	0.5954	-0.3439	0.384	0.1945	-0.3789	-0.4167	-0.5294	-0.5727	-0.1071	-0.04667	-0.2208	-0.3949	-0.4769	-0.5289	-0.1938	0.05672	0.6736	-0.3421	0.146	-0.7013	-0.2098	0.06518	-0.6124	-0.1915	-0.3559	-0.4979	-0.4549	-0.3259	-0.321		0.513	-0.87	-0.813	-0.226	-0.671	-0.512	-0.7	0.187	0.75	0.92	-0.666	-0.667	-0.398	0.54
Cre01.g011150			-0.5099	-0.4948	-0.8884	0.4941	-0.224	-0.6898	-0.8632	-0.6262	-0.1147	-0.6647	-0.5517	-0.4907	0.3771	0.1611	-0.6714	-0.3849	-0.3689	-0.5496	-0.5066	0.03621	-0.619	0.02746	-0.4275	-0.4801	-0.7296	-0.2318	-0.5472	-0.7866	0.8001	-0.7261	-0.6868	-0.3467		-0.449	0.471	0.332	-0.228	0.281	0.103	0.687	-0.0152	-0.597	-0.685	0.477	0.718	0.475	-0.029
Cre02.g109683			-0.4873	-0.4194	-0.8348	0.3692	-0.1253	-0.7866	-0.8473	-0.5807	-0.1633	-0.5615	-0.4579	-0.5207	0.2627	0.1852	-0.5918	-0.3638	-0.2891	-0.5892	-0.5263	-0.1216	-0.5921	-0.1909	-0.2919	-0.4842	-0.8159	-0.2126	-0.6028	-0.7157	0.7633	-0.6477	-0.605	-0.3401		0.0532	0.409	0.112	0.00861	-0.143	-0.334	0.885	0.483	-0.138	-0.68	0.692	0.279	0.826	-0.102
Cre14.g620850			0.1622	-0.1661	0.192	0.4118	-0.2904	0.6236	0.2975	-0.004849	-0.01781	-0.2068	-0.2469	0.2549	0.189	-0.07475	-0.06376	-0.1216	-0.1848	0.1359	0.4176	0.7209	0.03761	0.484	-0.3616	0.1204	0.4474	-0.2165	0.09233	-0.07241	-0.4212	-0.1012	-0.05724	0.03612		0.0272	-0.34	-0.0655	0.113	0.131	0.318	-0.824	-0.411	0.19	0.623	-0.602	-0.359	-0.755	-0.00209
Cre07.g353555			-0.3574	-0.2725	-0.6938	0.2638	-0.02903	-0.7816	-0.7974	-0.5361	-0.2032	-0.3643	-0.3815	-0.6008	0.0894	0.2164	-0.4984	-0.4168	-0.1832	-0.6693	-0.5299	-0.2798	-0.5637	-0.4619	-0.1348	-0.5321	-0.743	-0.1907	-0.5799	-0.5373	0.6354	-0.4777	-0.428	-0.3951		0.431	0.575	0.23	0.503	-0.233	-0.403	0.973	0.744	0.164	-0.761	0.927	-0.152	0.991	-0.487
Cre05.g241636			0.2165	-0.05238	0.1195	0.1309	-0.2767	0.256	0.2216	0.2627	0.4104	-0.1618	0.1132	0.6101	0.4828	0.06132	0.1019	0.2981	-0.04309	0.3929	0.5095	0.5772	0.3126	0.8274	-0.07139	0.4852	0.2465	0.08376	0.2175	-0.1032	-0.02821	-0.06115	-0.002505	0.444		-0.794	-0.347	-0.00078	-0.664	0.51	0.613	-0.763	-0.932	-0.574	0.472	-0.803	0.597	-0.924	0.484
Cre04.g224600			0.1708	0.09593	0.3795	-0.01982	-0.00395	0.5147	0.5901	0.3877	0.1956	0.04624	0.2396	0.6231	0.264	-0.03057	0.2899	0.409	0.09254	0.6125	0.5026	0.5207	0.449	0.6751	-0.02346	0.4761	0.3817	0.1405	0.3477	0.1696	-0.3062	0.1404	0.1738	0.4872		-0.551	-0.664	-0.358	-0.781	0.165	0.298	-0.888	-0.739	-0.263	0.747	-0.96	0.361	-0.923	0.722
Cre04.g216200			-0.6669	-0.581	-0.9163	0.6611	-0.1852	-0.5665	-0.8382	-0.8765	-0.4564	-0.7058	-0.8154	-0.8414	0.1128	0.05488	-0.8447	-0.7165	-0.5066	-0.7769	-0.7277	0.02437	-0.8683	-0.297	-0.6472	-0.8158	-0.6887	-0.4597	-0.623	-0.7715	0.5845	-0.7892	-0.733	-0.6927		0.889	0.25	-0.0648	0.718	-0.565	-0.629	0.614	0.931	0.701	-0.326	0.701	-0.752	0.819	-0.483
Cre04.g216204			-0.7021	-0.5946	-0.8915	0.8532	-0.1645	-0.5124	-0.5951	-0.8327	-0.4291	-0.8428	-0.8218	-0.6042	0.3904	0.2045	-0.8776	-0.6435	-0.5468	-0.5964	-0.5501	0.448	-0.7532	0.04991	-0.7735	-0.7093	-0.7111	-0.4969	-0.5543	-0.857	0.5314	-0.9194	-0.7036	-0.4611		0.636	-0.841	-0.975	-0.359	-0.948	-0.886	-0.267	0.549	0.812	0.694	-0.386	-0.584	0.0657	0.675
Cre10.g466550			-0.2849	-0.5887	-0.4359	0.4646	-0.3627	0.1506	-0.572	-0.5209	-0.4322	-0.5376	-0.6553	-0.4565	-0.07543	-0.2608	-0.4367	-0.4764	-0.3692	-0.4893	-0.1707	0.1466	-0.6035	-0.209	-0.5325	-0.4127	-0.1974	-0.4231	-0.6325	-0.5665	0.06916	-0.4777	-0.6917	-0.5621		0.758	0.434	0.235	0.938	-0.247	-0.271	0.463	0.679	0.552	-0.367	0.676	-0.745	0.598	-0.751
Cre06.g284000			-0.5744	-0.5072	-0.3022	0.6724	-0.1248	0.202	0.04508	-0.6675	-0.7646	-0.5403	-0.77	-0.5795	-0.2539	-0.2075	-0.5941	-0.7379	-0.5638	-0.4558	-0.3693	0.4365	-0.6264	-0.2998	-0.8094	-0.6482	-0.1574	-0.707	-0.3409	-0.3821	-0.3979	-0.5469	-0.4041	-0.6413		0.968	-0.44	-0.65	0.279	-0.904	-0.857	0.0116	0.823	0.997	0.378	0.0565	-0.938	0.365	0.0948
Cre10.g454850			-0.1337	-0.5418	0.05757	0.1549	-0.5084	0.5785	0.1327	-0.03075	-0.2086	-0.4275	-0.2701	0.2373	-0.1701	-0.5423	-0.02838	-0.05574	-0.3979	0.07898	0.3356	0.388	-0.1095	0.241	-0.4496	0.245	0.163	-0.4223	-0.2546	-0.3038	-0.5231	-0.2443	-0.4356	-0.1323		-0.665	-0.565	-0.251	-0.792	0.28	0.395	-0.827	-0.811	-0.398	0.644	-0.91	0.489	-0.912	0.681
Cre07.g321550			-0.3113	-0.4101	-0.4233	0.9089	-0.1608	0.01326	-0.2031	-0.66	-0.4858	-0.598	-0.7799	-0.4497	0.2522	0.2127	-0.666	-0.7139	-0.4253	-0.5234	-0.1627	0.7223	-0.577	-0.01575	-0.7025	-0.6135	-0.2259	-0.553	-0.4172	-0.5466	-0.03	-0.6359	-0.3908	-0.4247		0.982	-0.138	-0.349	0.593	-0.713	-0.68	0.152	0.823	0.926	0.142	0.287	-0.977	0.455	-0.252
Cre13.g568350			0.7821	0.4062	0.6224	-0.3373	-0.1582	0.2488	0.4598	0.7148	0.7132	0.3968	0.6242	0.8992	0.274	0.1892	0.5815	0.5288	0.3295	0.4827	0.8606	0.2665	0.7197	0.5437	0.557	0.8373	0.5025	0.3255	0.4243	0.3853	-0.3098	0.481	0.5595	0.7105		-0.985	0.342	0.594	-0.33	0.902	0.882	-0.153	-0.896	-0.976	-0.253	-0.186	0.914	-0.494	-0.0284
Cre13.g590350			0.5266	0.2631	0.6639	-0.002262	0.06591	0.5746	0.6633	0.4153	0.007251	0.2717	0.251	0.5305	0.01282	0.1342	0.4165	0.1607	0.2424	0.2949	0.7404	0.5131	0.4335	0.08427	0.2085	0.3846	0.4348	-0.0155	0.1058	0.3286	-0.7164	0.3292	0.4398	0.3822		0.91	-0.28	-0.599	0.208	-0.924	-0.96	0.365	0.963	0.87	0.0968	0.309	-0.737	0.673	0.101
Cre05.g238250			0.2098	0.008247	0.3497	0.3568	-0.0005317	0.4148	0.5251	0.06299	-0.2381	-0.07272	-0.1045	0.2733	0.0876	0.1747	0.05435	-0.1523	-0.02748	0.04363	0.5145	0.7262	0.1181	0.052	-0.1505	0.08079	0.1715	-0.2953	-0.1008	0.01111	-0.6389	-0.04415	0.1872	0.1582		0.808	-0.591	-0.84	-0.103	-0.998	-0.991	0.0788	0.81	0.877	0.402	-0.0278	-0.674	0.414	0.427
Cre12.g557300			-0.8896	-0.6194	-0.7082	0.4781	-0.12	-0.1341	-0.4357	-0.8012	-0.6473	-0.6172	-0.7809	-0.8385	-0.2413	-0.3668	-0.7274	-0.615	-0.5974	-0.4686	-0.8528	-0.07323	-0.7945	-0.2513	-0.8207	-0.7755	-0.3902	-0.4913	-0.3304	-0.5198	0.2228	-0.6424	-0.7067	-0.7876		0.802	-0.668	-0.729	0.102	-0.798	-0.676	-0.402	0.513	0.939	0.695	-0.325	-0.899	-0.0548	0.269
Cre17.g746547			0.1312	0.01208	0.5556	-0.0641	-0.07514	0.7516	0.7227	0.2415	-0.1704	0.1367	0.06947	0.3067	-0.3437	-0.349	0.2687	0.04699	-0.07586	0.3271	0.3766	0.3129	0.2413	0.09	-0.1297	0.2625	0.5537	-0.1932	0.2713	0.3352	-0.8646	0.2449	0.2328	0.04958		0.176	-0.878	-0.694	-0.4	-0.391	-0.207	-0.91	-0.18	0.462	0.984	-0.875	-0.399	-0.701	0.615
Cre12.g501600			-0.3486	-0.3791	-0.07122	0.5411	-0.1022	0.4651	0.1674	-0.456	-0.656	-0.3607	-0.6117	-0.394	-0.2529	-0.2429	-0.3734	-0.555	-0.3958	-0.2612	-0.1504	0.4457	-0.4329	-0.2014	-0.6605	-0.4663	0.09424	-0.5494	-0.2295	-0.202	-0.5023	-0.3291	-0.2859	-0.5015		0.949	-0.376	-0.528	0.411	-0.779	-0.704	-0.0899	0.721	0.975	0.394	0.0295	-0.992	0.246	-0.0409
Cre16.g692250			-0.03153	-0.3182	0.1606	0.3189	-0.3835	0.4616	0.3986	-0.04417	-0.1396	-0.3229	-0.2467	0.2571	-0.04917	-0.2396	-0.09713	-0.196	-0.3852	0.04304	0.3531	0.6251	-0.02601	0.2925	-0.4245	0.1702	0.2411	-0.4564	-0.005553	-0.1526	-0.6399	-0.2095	-0.09772	-0.03948		-0.418	-0.778	-0.505	-0.801	0.000811	0.141	-0.903	-0.618	-0.112	0.837	-0.988	0.24	-0.88	0.8
Cre10.g438850			0.1401	0.1396	0.4431	0.1221	0.09625	0.8354	0.5661	0.1199	-0.1452	0.2002	-0.05378	0.0978	-0.1095	-0.176	0.1468	0.01198	0.05845	0.3607	0.1905	0.3689	0.1746	0.2575	-0.199	0.004057	0.7026	0.02824	0.4164	0.387	-0.5221	0.2658	0.2174	-0.006377		0.432	-0.418	-0.273	0.271	-0.232	-0.0561	-0.671	-0.00435	0.567	0.646	-0.447	-0.707	-0.473	-0.0264
Cre16.g675700			0.01745	0.1244	0.1054	-0.563	0.04025	-0.2322	0.1124	0.4156	0.3635	0.1726	0.5178	0.4282	-0.004993	-0.1169	0.3578	0.5534	0.1585	0.3957	0.1035	-0.3702	0.378	0.1984	0.3759	0.5062	-0.125	0.3011	0.1889	0.1363	0.1527	0.2024	0.1145	0.4074		-0.85	-0.244	-0.0568	-0.867	0.387	0.381	-0.318	-0.711	-0.697	0.174	-0.53	0.864	-0.514	0.619
Cre12.g510200			-0.4579	-0.6151	-0.7214	0.6475	-0.4367	-0.3166	-0.5384	-0.5345	-0.06532	-0.8059	-0.6031	-0.182	0.4701	0.03912	-0.646	-0.349	-0.5282	-0.3392	-0.2003	0.4855	-0.4977	0.4326	-0.6407	-0.2517	-0.4648	-0.3762	-0.4059	-0.8105	0.4603	-0.7818	-0.6909	-0.2211		-0.744	-0.483	-0.169	-0.797	0.361	0.458	-0.762	-0.851	-0.497	0.553	-0.856	0.586	-0.885	0.645
Cre01.g051174			-0.6261	-0.6973	-0.5531	0.8232	-0.3532	0.08537	-0.2304	-0.7569	-0.5942	-0.7933	-0.8916	-0.5211	0.01483	-0.1906	-0.7529	-0.7317	-0.6947	-0.4972	-0.3535	0.5718	-0.716	0.01483	-0.9425	-0.5968	-0.2605	-0.7175	-0.4293	-0.6646	-0.111	-0.7693	-0.6542	-0.6187		0.812	-0.65	-0.716	0.125	-0.796	-0.676	-0.388	0.524	0.944	0.68	-0.305	-0.908	-0.0403	0.247
Cre16.g653300			0.5576	0.3668	0.6919	-0.3127	0.0403	0.6995	0.6748	0.7107	0.4576	0.3985	0.55	0.8459	0.2268	-0.02133	0.6243	0.664	0.3761	0.8058	0.752	0.3505	0.7372	0.7044	0.3338	0.7381	0.6944	0.421	0.5423	0.4833	-0.3677	0.5182	0.4346	0.6805		-0.67	-0.41	-0.0465	-0.568	0.448	0.584	-0.869	-0.896	-0.435	0.581	-0.856	0.423	-0.984	0.445
Cre09.g413050			-0.3817	-0.494	-0.2874	0.7649	-0.2978	0.1977	0.07778	-0.5098	-0.413	-0.6319	-0.6727	-0.2016	0.1413	-0.04582	-0.5558	-0.5594	-0.5558	-0.2794	-0.055	0.7724	-0.4313	0.2152	-0.7759	-0.3492	-0.08061	-0.6118	-0.2256	-0.4803	-0.2824	-0.5999	-0.376	-0.3258		0.508	-0.886	-0.834	-0.256	-0.687	-0.531	-0.694	0.193	0.749	0.924	-0.672	-0.653	-0.39	0.568
Cre07.g318050			-0.123	-0.4113	-0.07322	0.5533	-0.4759	0.326	0.1511	-0.3126	-0.1707	-0.4581	-0.5015	-0.0235	0.001998	-0.1805	-0.3727	-0.4754	-0.534	-0.2214	0.1282	0.6475	-0.2743	0.258	-0.6015	-0.09903	0.1987	-0.5632	-0.04257	-0.2916	-0.472	-0.3765	-0.2125	-0.2805		0.262	-0.255	-0.0561	0.333	0.00401	0.178	-0.672	-0.177	0.372	0.532	-0.413	-0.57	-0.551	-0.161
Cre06.g278159			-0.4605	-0.6101	-0.7176	0.6771	-0.2108	-0.2374	-0.7028	-0.6406	-0.4426	-0.7417	-0.7101	-0.4592	0.3134	0.08066	-0.6155	-0.4557	-0.3497	-0.5225	-0.2545	0.3486	-0.657	-0.06685	-0.586	-0.522	-0.6159	-0.3882	-0.7954	-0.8351	0.4539	-0.7521	-0.7963	-0.3952		0.948	-0.186	-0.507	0.34	-0.877	-0.913	0.401	0.981	0.879	0.0321	0.386	-0.791	0.703	-0.0293
Cre12.g521150			-0.1655	-0.3658	-0.1449	0.7143	-0.2449	0.3973	0.101	-0.3419	-0.2857	-0.4975	-0.5537	-0.04278	0.2798	0.0186	-0.3909	-0.3755	-0.3575	-0.1019	0.142	0.8356	-0.2674	0.3775	-0.6422	-0.2201	0.106	-0.4069	-0.1588	-0.3737	-0.2291	-0.4427	-0.3093	-0.161		0.4	-0.684	-0.536	-0.0231	-0.391	-0.204	-0.795	-0.0174	0.612	0.851	-0.655	-0.651	-0.558	0.29
Cre03.g160600			-0.4287	-0.2514	-0.3643	-0.05039	0.09099	-0.383	-0.4601	-0.4222	-0.5281	-0.1333	-0.2869	-0.6828	-0.4999	-0.1986	-0.2556	-0.3845	-0.1563	-0.5495	-0.5765	-0.5838	-0.5165	-0.8752	-0.1056	-0.5224	-0.5199	-0.2728	-0.5256	-0.2179	0.1124	-0.2045	-0.329	-0.5741		0.676	0.336	-0.0362	0.487	-0.51	-0.647	0.854	0.915	0.459	-0.531	0.813	-0.413	0.984	-0.355
Cre11.g467581			-0.1726	-0.4665	-0.3202	0.3393	-0.5871	0.1306	-0.2124	-0.19	0.2294	-0.5228	-0.3361	0.1408	0.2899	-0.2468	-0.3263	-0.1013	-0.4665	0.005513	0.05225	0.409	-0.1785	0.7015	-0.4923	0.1319	0.1091	-0.2222	0.04389	-0.4292	0.125	-0.4045	-0.4427	-0.08885		-0.745	-0.173	0.204	-0.392	0.646	0.766	-0.765	-0.959	-0.569	0.386	-0.703	0.484	-0.944	0.215
Cre10.g435450			0.09892	-0.1212	0.1732	0.5262	-0.1158	0.5037	0.3926	-0.04599	-0.1611	-0.2445	-0.262	0.2448	0.287	0.1245	-0.1021	-0.156	-0.1355	0.1101	0.4285	0.8718	0.03509	0.3979	-0.3683	0.0306	0.2501	-0.2603	-0.02081	-0.1272	-0.4237	-0.1874	-0.009723	0.1179		0.303	-0.836	-0.679	-0.264	-0.444	-0.259	-0.861	-0.0758	0.564	0.954	-0.793	-0.528	-0.624	0.516
Cre12.g538550			-0.3118	-0.4129	-0.04353	0.5895	-0.127	0.3932	0.269	-0.3704	-0.6276	-0.461	-0.5473	-0.1638	-0.09749	-0.1261	-0.3283	-0.4701	-0.3949	-0.2036	0.07293	0.6681	-0.3355	-0.09463	-0.6335	-0.3028	-0.05696	-0.6056	-0.348	-0.3202	-0.5608	-0.4207	-0.2822	-0.2965		0.796	-0.734	-0.899	-0.129	-0.976	-0.914	-0.186	0.675	0.927	0.617	-0.244	-0.756	0.172	0.484
Cre05.g242600			-0.2044	-0.3507	-0.06295	0.6113	-0.1952	0.3699	0.1395	-0.4319	-0.521	-0.3796	-0.596	-0.2969	-0.1316	-0.1069	-0.3893	-0.5948	-0.4041	-0.3357	-0.0134	0.5677	-0.3982	-0.135	-0.6034	-0.3929	0.08763	-0.5778	-0.2408	-0.246	-0.5019	-0.3527	-0.2175	-0.4259		0.978	-0.147	-0.35	0.593	-0.707	-0.669	0.129	0.809	0.927	0.159	0.269	-0.982	0.432	-0.25
Cre06.g266950			-0.376	-0.5079	-0.1248	0.5818	-0.206	0.2429	0.1957	-0.4185	-0.6528	-0.5547	-0.574	-0.1797	-0.1451	-0.1518	-0.3781	-0.5255	-0.484	-0.3149	0.0525	0.6241	-0.4028	-0.1893	-0.6474	-0.2939	-0.2165	-0.7135	-0.4739	-0.4321	-0.5685	-0.5152	-0.3512	-0.337		0.677	-0.647	-0.884	-0.28	-0.973	-0.977	0.0618	0.728	0.771	0.422	-0.102	-0.518	0.37	0.565
Cre08.g378800			0.1501	0.1663	0.349	0.1421	0.1175	0.7348	0.3695	0.01553	-0.155	0.239	-0.122	-0.1008	-0.1432	-0.1346	0.06966	-0.0985	0.08128	0.2025	0.04125	0.2187	0.05971	0.1084	-0.1717	-0.1558	0.6798	0.0573	0.3779	0.3863	-0.3802	0.274	0.1971	-0.1467		0.604	-0.0997	-0.0522	0.621	-0.215	-0.0874	-0.334	0.227	0.617	0.32	-0.0595	-0.824	-0.146	-0.373
Cre03.g160700			-0.26	0.1795	0.2396	-0.4621	0.3731	0.3225	0.3563	0.1473	-0.2227	0.3635	0.2195	-0.1597	-0.4985	-0.4101	0.2537	0.2492	0.1465	0.3853	-0.3658	-0.5242	0.1324	-0.2023	0.05863	-0.06029	0.2586	0.2269	0.3842	0.4793	-0.1687	0.3654	0.1458	-0.1024		0.233	-0.921	-0.77	-0.433	-0.482	-0.308	-0.866	-0.0985	0.52	0.993	-0.858	-0.425	-0.634	0.668
Cre01.g025050			0.199	0.01357	0.2661	0.02701	-0.08751	0.3939	0.4042	0.3727	0.2531	-0.0668	0.2171	0.6747	0.4028	0.03777	0.2582	0.4323	0.09164	0.5447	0.581	0.5635	0.4145	0.718	-0.002576	0.5228	0.2289	0.1381	0.1664	-0.00534	-0.1551	0.03455	0.04673	0.5374		-0.674	-0.571	-0.269	-0.827	0.263	0.37	-0.798	-0.796	-0.408	0.631	-0.9	0.516	-0.885	0.71
Cre08.g378450			0.2003	-0.168	0.2729	-0.0353	-0.3238	0.6915	0.2459	0.3166	0.2058	-0.0983	0.08406	0.5533	0.1507	-0.3254	0.256	0.356	-0.02726	0.4827	0.5398	0.3943	0.2811	0.6577	-0.1217	0.5102	0.4626	0.06549	0.1297	-0.007061	-0.2706	0.0808	-0.1509	0.271		-0.662	-0.359	0.0118	-0.497	0.488	0.627	-0.865	-0.905	-0.439	0.552	-0.827	0.399	-0.987	0.373
Cre06.g266850			-0.4993	-0.6382	-0.6342	0.8972	-0.3662	-0.1568	-0.424	-0.8203	-0.5225	-0.781	-0.9145	-0.5995	0.1053	0.02144	-0.8213	-0.8523	-0.6518	-0.7199	-0.3458	0.5499	-0.7798	-0.1236	-0.8312	-0.6747	-0.3855	-0.7251	-0.5482	-0.7305	0.0215	-0.8018	-0.6047	-0.6385		0.964	0.0675	-0.203	0.686	-0.652	-0.668	0.398	0.903	0.835	-0.102	0.516	-0.892	0.658	-0.391
Cre07.g319701			0.1462	-0.2	0.1568	0.3683	-0.3269	0.4414	0.3188	0.06971	0.0656	-0.2868	-0.1498	0.4313	0.2921	-0.007874	-0.03129	-0.01886	-0.2025	0.174	0.5233	0.776	0.1137	0.5619	-0.3006	0.2772	0.2582	-0.236	0.01783	-0.1784	-0.3837	-0.1801	-0.06708	0.201		-0.58	-0.565	-0.223	-0.658	0.287	0.431	-0.916	-0.812	-0.31	0.703	-0.933	0.346	-0.978	0.584
Cre03.g185950			0.2252	0.2159	0.6753	-0.3494	0.2356	0.5152	0.6894	0.3599	-0.3314	0.3974	0.301	0.2247	-0.5577	-0.2141	0.4905	0.1322	0.213	0.2225	0.3716	-0.0604	0.3056	-0.4924	0.2499	0.2252	0.2795	-0.09232	0.01711	0.4721	-0.8756	0.4362	0.3961	0.1007		0.695	-0.19	-0.541	0.0184	-0.831	-0.925	0.546	0.904	0.631	-0.0796	0.39	-0.429	0.777	0.192
Cre03.g201250			0.1488	0.2221	0.636	-0.04597	0.3241	0.6509	0.8751	0.3225	-0.3328	0.2547	0.2001	0.3498	-0.1865	-0.02491	0.3789	0.1737	0.2009	0.4279	0.4454	0.4148	0.3657	-0.05189	0.03431	0.1941	0.3339	-0.05619	0.148	0.3917	-0.7938	0.2883	0.3805	0.279		0.427	-0.944	-0.999	-0.564	-0.837	-0.755	-0.443	0.323	0.661	0.812	-0.59	-0.41	-0.151	0.831
Cre09.g389750			0.3364	0.2427	0.3538	-0.0649	0.06053	0.1202	0.5044	0.4764	0.3704	0.1047	0.4096	0.7467	0.4468	0.2917	0.34	0.4647	0.224	0.5101	0.6247	0.5058	0.5491	0.5959	0.2435	0.5726	0.1272	0.2109	0.2439	0.1234	-0.1448	0.1408	0.328	0.697		-0.739	-0.498	-0.265	-0.93	0.243	0.294	-0.581	-0.722	-0.508	0.467	-0.766	0.682	-0.699	0.765
Cre06.g305200			0.3739	0.3452	0.3593	-0.4715	0.1625	0.2257	0.2617	0.6665	0.5456	0.3409	0.6401	0.7351	0.3768	0.07724	0.578	0.837	0.4807	0.7656	0.4912	-0.005473	0.6681	0.6489	0.4811	0.6844	0.2626	0.6326	0.359	0.2956	0.2167	0.4091	0.2353	0.7366		-0.817	-0.369	-0.0461	-0.748	0.473	0.56	-0.71	-0.906	-0.597	0.453	-0.792	0.659	-0.874	0.556
Cre05.g240650			-0.06952	-0.3306	0.0008873	0.2994	-0.2707	0.5226	0.1394	0.02261	-0.03726	-0.3719	-0.2002	0.3327	0.2923	-0.1863	-0.04244	0.1213	-0.1794	0.2944	0.3518	0.6157	0.03457	0.6206	-0.3959	0.2149	0.1774	-0.1202	-0.07836	-0.2782	-0.1395	-0.2398	-0.3436	0.1403		-0.469	-0.654	-0.327	-0.651	0.17	0.328	-0.956	-0.731	-0.183	0.789	-0.968	0.229	-0.97	0.626
Cre01.g035150			0.1439	-0.08474	0.2617	0.341	-0.1215	0.4847	0.4877	0.1347	-0.03925	-0.1908	-0.0703	0.4607	0.2941	0.08098	0.05594	0.05391	-0.07667	0.2763	0.5526	0.8138	0.2007	0.4921	-0.2374	0.2583	0.2333	-0.1763	0.02853	-0.08007	-0.4451	-0.1102	0.04105	0.2984		-0.314	-0.848	-0.604	-0.804	-0.12	0.0224	-0.897	-0.519	0.000128	0.887	-0.991	0.149	-0.832	0.845
Cre04.g229948			-0.3034	-0.4098	-0.4278	0.4486	-0.2765	0.1118	-0.2782	-0.2607	0.03313	-0.5371	-0.3847	0.01775	0.4752	-0.06262	-0.3605	-0.02815	-0.2864	0.0802	-0.05941	0.4679	-0.2171	0.6733	-0.5178	-0.07031	-0.07338	-0.07461	-0.09845	-0.4926	0.3893	-0.4697	-0.5364	-0.02961		-0.485	-0.548	-0.197	-0.526	0.277	0.441	-0.958	-0.78	-0.222	0.73	-0.921	0.212	-0.996	0.487
Cre03.g145407			0.09713	0.02541	0.4573	0.1555	0.04506	0.7671	0.6085	0.06998	-0.3294	0.1008	-0.1099	0.08882	-0.2512	-0.201	0.1287	-0.113	-0.03419	0.1986	0.269	0.4144	0.09607	-0.000267	-0.2278	-0.004102	0.5171	-0.2002	0.1673	0.2765	-0.7478	0.1675	0.1771	-0.06693		0.783	-0.506	-0.529	0.301	-0.636	-0.502	-0.411	0.439	0.885	0.609	-0.253	-0.934	-0.098	0.0505
Cre03.g146267			-0.2168	-0.4252	-0.03545	0.492	-0.402	0.2348	0.2666	-0.3233	-0.3319	-0.4551	-0.4746	-0.05732	-0.165	-0.2058	-0.3516	-0.5224	-0.5657	-0.2811	0.09434	0.5824	-0.2939	0.01789	-0.5827	-0.1251	0.0464	-0.6837	-0.1398	-0.2819	-0.638	-0.3933	-0.169	-0.3092		0.709	-0.725	-0.926	-0.267	-0.986	-0.959	-0.0736	0.687	0.833	0.54	-0.204	-0.601	0.258	0.582
Cre02.g075650			0.6123	0.5741	0.8034	-0.4555	0.3388	0.5561	0.7936	0.8457	0.3953	0.5781	0.7578	0.9041	0.2397	0.1769	0.7901	0.8125	0.6161	0.8829	0.7982	0.2583	0.8823	0.5037	0.5779	0.7596	0.525	0.558	0.4823	0.6027	-0.3411	0.6406	0.6145	0.8668		-0.647	-0.61	-0.323	-0.859	0.209	0.312	-0.788	-0.757	-0.375	0.65	-0.906	0.504	-0.86	0.754
Cre03.g172800			-0.7119	-0.5864	-0.8729	0.6709	-0.09132	-0.3714	-0.7409	-0.8051	-0.5073	-0.722	-0.7894	-0.7374	0.2175	0.02814	-0.7727	-0.5532	-0.4269	-0.5576	-0.6574	0.1442	-0.7851	-0.1182	-0.6974	-0.7625	-0.6405	-0.3597	-0.6087	-0.7692	0.6147	-0.7813	-0.7988	-0.5749		0.947	-0.48	-0.652	0.276	-0.872	-0.804	-0.0932	0.754	0.998	0.452	-0.0252	-0.958	0.262	0.103
Cre01.g014050			0.01515	-0.1746	0.1162	0.2336	-0.2062	0.4693	0.3229	0.1334	0.09219	-0.2488	-0.05792	0.4518	0.3278	-0.08855	0.03095	0.188	-0.1262	0.3901	0.4019	0.6424	0.1822	0.7015	-0.289	0.3099	0.2519	-0.05486	0.1255	-0.1312	-0.1979	-0.137	-0.1275	0.2766		-0.536	-0.637	-0.314	-0.711	0.2	0.345	-0.922	-0.76	-0.252	0.752	-0.961	0.317	-0.957	0.658
Cre06.g293750			-0.221	0.1945	-0.1552	-0.341	0.4018	-0.1726	-0.2611	-0.02104	-0.05089	0.2727	0.1427	-0.3634	-0.1401	-0.06742	0.0654	0.2047	0.2683	0.1119	-0.535	-0.6688	-0.0405	-0.2306	0.1882	-0.2521	-0.09374	0.4112	0.1263	0.2075	0.5172	0.1999	-0.03437	-0.1142		0.679	-0.356	-0.321	0.427	-0.425	-0.281	-0.448	0.292	0.757	0.531	-0.227	-0.885	-0.191	-0.121
Cre06.g250950			0.5536	0.5895	0.6456	-0.6447	0.3926	0.3573	0.5064	0.8636	0.5013	0.6241	0.8511	0.8237	0.2638	0.149	0.8218	0.9642	0.7189	0.8978	0.6249	-0.07754	0.8639	0.4708	0.7145	0.7548	0.3838	0.7608	0.4385	0.5701	0.02507	0.6722	0.5008	0.868		-0.774	-0.456	-0.154	-0.82	0.373	0.458	-0.714	-0.849	-0.536	0.509	-0.826	0.636	-0.85	0.651
Cre12.g523000			0.1157	-0.09859	-0.04724	0.1743	-0.295	-0.07775	0.101	0.1515	0.4085	-0.2601	0.0731	0.5221	0.5063	0.1656	-0.02791	0.187	-0.1314	0.2098	0.3895	0.5233	0.2103	0.7103	-0.07193	0.4074	-0.01378	-0.01286	0.1119	-0.2362	0.08346	-0.2025	-0.02828	0.4032		-0.883	-0.284	0.00576	-0.784	0.508	0.559	-0.571	-0.888	-0.691	0.323	-0.694	0.779	-0.769	0.55
Cre10.g460400			0.2495	0.2438	0.08192	0.2176	0.2284	0.4099	-0.127	-0.05533	-0.01669	0.2294	-0.1316	-0.223	0.2103	0.195	-0.00399	-0.04161	0.3034	0.062	-0.02867	0.1162	-0.01688	0.1064	0.001148	-0.29	0.4242	0.3123	0.1496	0.2054	0.2247	0.2037	0.06652	-0.07907		0.614	0.18	0.171	0.823	-0.111	-0.0302	-0.0696	0.314	0.534	0.0301	0.225	-0.785	0.0713	-0.618
Cre02.g097850			-0.5637	-0.7001	-0.7096	0.3218	-0.4729	-0.3046	-0.8123	-0.7333	-0.4185	-0.5997	-0.7205	-0.7774	-0.3604	-0.4239	-0.644	-0.6817	-0.6134	-0.7817	-0.6323	-0.3146	-0.8404	-0.4911	-0.5706	-0.5844	-0.4315	-0.5633	-0.5989	-0.6261	0.2111	-0.5839	-0.7592	-0.8651		0.54	0.714	0.455	0.89	-0.0672	-0.177	0.804	0.659	0.25	-0.732	0.937	-0.409	0.827	-0.832
Cre11.g476200			-0.1817	-0.2689	-0.07514	0.1247	-0.159	0.6199	-0.08267	-0.08366	-0.0945	-0.1823	-0.2499	-0.05203	0.03448	-0.4118	-0.06632	0.09027	-0.1136	0.2699	-0.06669	0.1318	-0.106	0.4327	-0.3924	-0.04205	0.3654	0.06605	0.08664	-0.08283	0.0701	-0.06532	-0.4037	-0.1663		-0.0807	-0.405	-0.102	-0.0246	0.164	0.354	-0.891	-0.507	0.112	0.677	-0.701	-0.253	-0.84	0.109
Cre13.g566200			0.5339	0.5144	0.8064	-0.4701	0.2133	0.4374	0.878	0.7487	0.3481	0.5531	0.697	0.7964	-0.01314	0.06549	0.6936	0.5939	0.4064	0.6939	0.6806	0.1693	0.7824	0.3085	0.5096	0.7076	0.5157	0.3247	0.5429	0.6338	-0.5822	0.6063	0.6951	0.6863		-0.728	-0.515	-0.28	-0.931	0.231	0.286	-0.596	-0.718	-0.492	0.486	-0.779	0.666	-0.708	0.773
Cre03.g154900			-0.7191	-0.727	-0.5501	0.6538	-0.2424	-0.00256	-0.176	-0.6072	-0.6307	-0.8294	-0.7168	-0.3241	0.06782	-0.2004	-0.6011	-0.4627	-0.5958	-0.3113	-0.2557	0.5255	-0.5881	0.03299	-0.8363	-0.4162	-0.5097	-0.6372	-0.5844	-0.7426	-0.04281	-0.7948	-0.732	-0.3966		0.112	-0.953	-0.937	-0.802	-0.639	-0.563	-0.524	0.0563	0.38	0.812	-0.725	-0.0974	-0.32	0.967
Cre16.g689535			-0.5491	-0.5259	-0.7963	0.5122	-0.2293	-0.4915	-0.64	-0.5313	-0.111	-0.7131	-0.514	-0.2965	0.4509	0.09518	-0.6088	-0.253	-0.3917	-0.3201	-0.3786	0.2385	-0.5002	0.2804	-0.5177	-0.3405	-0.6318	-0.2261	-0.4447	-0.7715	0.6822	-0.7352	-0.6918	-0.2072		-0.639	-0.622	-0.388	-0.943	0.129	0.203	-0.671	-0.67	-0.376	0.597	-0.848	0.561	-0.739	0.831
Cre04.g231124			-0.007119	0.05914	-0.1768	-0.1206	0.2041	0.07601	-0.4884	-0.04153	-0.02141	0.1305	-0.0157	-0.279	0.07777	-0.02795	0.04715	0.1742	0.2982	0.04824	-0.2431	-0.3901	-0.09763	-0.07342	0.1169	-0.2084	0.008473	0.3967	-0.1266	0.007674	0.567	0.1177	-0.2455	-0.1088		0.496	0.298	0.318	0.857	0.0452	0.118	-0.0467	0.208	0.394	-0.0641	0.263	-0.678	0.0392	-0.705
Cre07.g330050			-0.527	-0.4856	-0.6255	0.4192	-0.04171	-0.2993	-0.6745	-0.6799	-0.6252	-0.4856	-0.6476	-0.7681	-0.1507	-0.07408	-0.5507	-0.5718	-0.302	-0.6664	-0.5497	-0.1357	-0.7362	-0.5986	-0.4511	-0.7119	-0.5924	-0.4011	-0.7372	-0.5729	0.3033	-0.5423	-0.641	-0.6525		0.866	0.222	-0.122	0.621	-0.614	-0.698	0.677	0.967	0.68	-0.347	0.714	-0.684	0.881	-0.397
Cre06.g278136			-0.1927	-0.3493	-0.4235	0.4673	-0.1967	0.2008	-0.4399	-0.2734	-0.004686	-0.4541	-0.4137	-0.08529	0.5099	-0.002209	-0.3265	-0.02655	-0.1355	0.03753	-0.05183	0.4062	-0.2515	0.5764	-0.446	-0.1689	-0.02083	0.04245	-0.1964	-0.468	0.5119	-0.3955	-0.572	-0.07528		-0.19	-0.378	-0.0518	-0.0793	0.251	0.437	-0.902	-0.599	0.00535	0.652	-0.724	-0.144	-0.887	0.124
Cre06.g254650			-0.5796	-0.6174	-0.6358	0.6869	-0.08327	-0.08927	-0.4706	-0.6074	-0.6051	-0.7557	-0.6986	-0.4039	0.2822	0.03419	-0.569	-0.3876	-0.3403	-0.3634	-0.2357	0.4631	-0.602	-0.03688	-0.6694	-0.5176	-0.6178	-0.4135	-0.7752	-0.7966	0.3113	-0.7596	-0.7892	-0.3331		0.574	-0.862	-0.987	-0.433	-0.928	-0.87	-0.279	0.505	0.761	0.703	-0.42	-0.514	0.0394	0.73
Cre11.g476250			0.07449	-0.07107	-0.0405	0.4002	-0.201	-0.01789	0.2191	0.02378	0.2502	-0.2934	-0.0734	0.4059	0.5467	0.2903	-0.1498	0.007346	-0.1663	0.1369	0.3476	0.7406	0.1341	0.672	-0.2094	0.2175	0.01321	-0.1149	0.1258	-0.2304	-0.01691	-0.2699	0.03143	0.3346		-0.724	-0.522	-0.225	-0.839	0.306	0.4	-0.749	-0.814	-0.47	0.571	-0.863	0.582	-0.859	0.696
Cre17.g718300			-0.3342	-0.542	-0.1828	0.4921	-0.2797	0.5471	-0.02203	-0.3173	-0.4316	-0.5356	-0.5438	-0.09865	0.04241	-0.3319	-0.2943	-0.2361	-0.3704	-0.01744	0.05052	0.5423	-0.328	0.2514	-0.6731	-0.1775	0.05848	-0.3845	-0.3191	-0.4202	-0.2176	-0.4227	-0.5677	-0.2762		0.208	-0.801	-0.606	-0.272	-0.337	-0.145	-0.909	-0.184	0.474	0.946	-0.828	-0.459	-0.705	0.492
Cre07.g341800			-0.3763	-0.03006	-0.3083	-0.1469	0.2931	-0.14	-0.4113	-0.2544	-0.291	0.06563	-0.129	-0.5815	-0.237	-0.1669	-0.1266	-0.04121	0.09132	-0.116	-0.6389	-0.6077	-0.2973	-0.3985	-0.0423	-0.4578	-0.2003	0.1801	-0.1182	0.007269	0.4572	0.002546	-0.2622	-0.368		0.938	-0.0538	-0.226	0.688	-0.592	-0.548	0.115	0.739	0.868	0.109	0.297	-0.974	0.39	-0.366
Cre17.g739450			0.4833	0.2698	0.2653	0.1583	0.03095	0.09841	0.3132	0.3997	0.4537	0.05401	0.2983	0.7132	0.7117	0.5155	0.2399	0.3808	0.2837	0.4038	0.7029	0.6986	0.4946	0.7117	0.2309	0.4837	0.1455	0.2631	0.168	0.01793	0.05026	0.07263	0.2917	0.7145		-0.821	-0.388	-0.0865	-0.803	0.434	0.508	-0.667	-0.873	-0.6	0.44	-0.779	0.693	-0.828	0.608
Cre04.g226400			-0.6218	-0.592	-0.796	0.5683	-0.2249	-0.4341	-0.7783	-0.8528	-0.5421	-0.6289	-0.8095	-0.884	-0.1217	-0.09418	-0.7731	-0.7705	-0.5238	-0.8244	-0.7047	-0.08786	-0.8829	-0.4911	-0.6222	-0.8083	-0.585	-0.5345	-0.6421	-0.6761	0.3634	-0.6912	-0.6968	-0.8024		0.825	0.372	0.0606	0.777	-0.459	-0.537	0.682	0.892	0.606	-0.438	0.781	-0.684	0.848	-0.58
Cre03.g193900			-0.2297	0.1625	-0.04115	-0.4504	0.3671	-0.04968	-0.1515	0.02031	-0.1386	0.3201	0.1691	-0.3606	-0.3637	-0.2387	0.1431	0.1935	0.2294	0.1198	-0.5129	-0.7613	-0.03145	-0.3723	0.1911	-0.207	-0.02182	0.3307	0.1241	0.2878	0.2895	0.2736	-0.01161	-0.1845		0.898	-0.273	-0.378	0.53	-0.633	-0.543	-0.137	0.62	0.909	0.355	0.0418	-0.993	0.166	-0.182
Cre16.g680050			-0.2664	-0.4695	-0.2477	0.7115	-0.3013	0.271	0.04012	-0.3678	-0.2896	-0.618	-0.5654	-0.009172	0.3106	-0.004837	-0.4331	-0.3548	-0.4304	-0.1229	0.1271	0.8342	-0.3023	0.4007	-0.6796	-0.1805	-0.05981	-0.4628	-0.2599	-0.5072	-0.1688	-0.5574	-0.4155	-0.1399		0.0573	-0.908	-0.707	-0.531	-0.346	-0.169	-0.93	-0.265	0.361	0.993	-0.934	-0.266	-0.749	0.709
Cre02.g079200			0.3618	0.7328	0.4108	-0.623	0.6086	-0.1757	0.3323	0.5964	0.4183	0.7139	0.7751	0.3642	0.139	0.3551	0.5785	0.6724	0.6843	0.553	0.1118	-0.4161	0.6422	0.06386	0.7623	0.3452	0.1204	0.7314	0.5017	0.6266	0.2665	0.6241	0.6455	0.6199		-0.741	-0.435	-0.253	-0.947	0.217	0.234	-0.427	-0.643	-0.54	0.351	-0.653	0.745	-0.558	0.763
Cre12.g556400			0.2525	0.5434	0.1024	-0.5064	0.4408	-0.3422	-0.06661	0.4156	0.4801	0.5039	0.5985	0.2172	0.2723	0.332	0.3797	0.5895	0.5686	0.389	-0.03884	-0.4732	0.4393	0.1509	0.6397	0.2389	-0.02908	0.717	0.3444	0.3642	0.605	0.4214	0.3589	0.4838		-0.979	-0.00333	0.278	-0.622	0.713	0.73	-0.389	-0.929	-0.865	0.0604	-0.483	0.893	-0.665	0.315
Cre12.g550250			-0.3029	0.08373	0.06665	-0.4479	0.3396	0.192	0.0413	0.0288	-0.285	0.2917	0.1226	-0.3352	-0.516	-0.4185	0.1749	0.1758	0.1488	0.2007	-0.4743	-0.6849	-0.03019	-0.3798	0.06508	-0.1858	0.0925	0.2198	0.1484	0.3315	0.02867	0.2834	-0.03646	-0.2406		0.711	-0.709	-0.715	0.049	-0.72	-0.576	-0.53	0.381	0.878	0.772	-0.439	-0.851	-0.2	0.305
Cre08.g361400			-0.123	0.121	0.00143	-0.5539	0.2897	0.0003137	-0.2187	0.1561	-0.05139	0.3076	0.2702	-0.1773	-0.3076	-0.2807	0.2767	0.3617	0.3015	0.2034	-0.3158	-0.7703	0.06044	-0.3037	0.2955	-0.01088	-0.04743	0.3965	0.001635	0.2277	0.3177	0.3033	-0.08856	-0.05567		0.214	-0.473	-0.251	0.101	-0.0903	0.101	-0.818	-0.232	0.393	0.72	-0.613	-0.523	-0.671	0.0851
Cre11.g481800			-0.5382	-0.4473	-0.7167	0.3744	-0.1046	-0.2319	-0.7799	-0.6384	-0.3357	-0.4584	-0.6089	-0.7247	0.03467	-0.1396	-0.574	-0.4066	-0.2912	-0.4555	-0.6686	-0.1951	-0.6678	-0.1642	-0.4886	-0.6463	-0.3708	-0.1561	-0.4131	-0.5149	0.6174	-0.4904	-0.6867	-0.598		0.748	0.169	0.0867	0.844	-0.262	-0.204	0.061	0.496	0.646	-0.0125	0.326	-0.862	0.242	-0.602
Cre06.g268600			0.3708	0.6216	0.7284	-0.8478	0.5013	0.4177	0.6137	0.7533	0.2355	0.8093	0.8135	0.4612	-0.2897	-0.1454	0.8173	0.7733	0.6382	0.7679	0.2572	-0.5132	0.7208	-0.0176	0.6863	0.5169	0.4876	0.6469	0.5597	0.8273	-0.242	0.8325	0.5997	0.5053		-0.561	-0.682	-0.396	-0.839	0.131	0.251	-0.846	-0.712	-0.272	0.733	-0.949	0.4	-0.881	0.775
Cre02.g078831			-0.4009	-0.4169	-0.5849	0.9422	-0.1737	-0.03702	-0.3535	-0.7255	-0.3522	-0.6353	-0.8249	-0.5247	0.3956	0.2087	-0.7691	-0.6725	-0.4471	-0.4618	-0.3434	0.6696	-0.617	0.2195	-0.7765	-0.6769	-0.1794	-0.419	-0.2624	-0.5757	0.2655	-0.6785	-0.4764	-0.4487		0.76	-0.247	-0.264	0.545	-0.45	-0.329	-0.297	0.41	0.792	0.405	-0.0697	-0.932	-0.0378	-0.233
Cre07.g323000			-0.7335	-0.6401	-0.8421	0.5436	-0.114	-0.3805	-0.7135	-0.7063	-0.5086	-0.7464	-0.6924	-0.606	0.1788	-0.05346	-0.6697	-0.4192	-0.413	-0.4765	-0.5654	0.09231	-0.7178	-0.1267	-0.6385	-0.6143	-0.7342	-0.3582	-0.7008	-0.8093	0.5755	-0.7795	-0.8524	-0.484		0.52	-0.839	-0.981	-0.492	-0.916	-0.876	-0.215	0.503	0.7	0.649	-0.389	-0.428	0.0845	0.763
Cre01.g052300			-0.3221	-0.3438	-0.6546	0.2195	-0.1323	-0.4087	-0.7428	-0.3047	0.05311	-0.4472	-0.2701	-0.2076	0.4253	0.07498	-0.3447	0.0114	-0.1088	-0.1711	-0.2867	-0.05089	-0.3259	0.2379	-0.2084	-0.1908	-0.5006	0.08	-0.3998	-0.5825	0.8251	-0.4562	-0.6105	-0.08621		-0.909	-0.172	0.156	-0.642	0.64	0.705	-0.601	-0.964	-0.739	0.274	-0.661	0.756	-0.827	0.393
Cre13.g572950			0.237	0.373	0.0975	-0.3549	0.503	-0.04809	-0.1816	0.3626	0.1411	0.3628	0.4347	0.1815	0.3105	0.2972	0.4156	0.5997	0.667	0.3758	0.1383	-0.2941	0.3333	0.009094	0.5342	0.15	-0.1363	0.6627	-0.1109	0.1645	0.5639	0.3185	0.06843	0.4453		-0.336	-0.795	-0.686	-0.982	-0.255	-0.2	-0.544	-0.319	-0.0694	0.669	-0.782	0.345	-0.494	0.98
Cre02.g082550			-0.6466	-0.5633	-0.8294	0.4764	-0.1287	-0.4105	-0.8335	-0.7498	-0.4697	-0.6123	-0.7029	-0.7788	0.03161	-0.08232	-0.6802	-0.5286	-0.3888	-0.6188	-0.6855	-0.1279	-0.7825	-0.3115	-0.5572	-0.7174	-0.6247	-0.3284	-0.6362	-0.6923	0.5919	-0.6637	-0.7763	-0.6438		0.938	0.149	-0.144	0.703	-0.62	-0.658	0.5	0.925	0.781	-0.204	0.604	-0.835	0.738	-0.433
Cre02.g119800			-0.598	-0.3572	-0.317	-0.06542	0.0227	0.1085	-0.302	-0.4046	-0.533	-0.1653	-0.3654	-0.66	-0.5528	-0.5632	-0.2485	-0.2526	-0.2564	-0.2081	-0.6805	-0.5322	-0.486	-0.4704	-0.3795	-0.4867	-0.1253	-0.1858	-0.2009	-0.1091	0.0599	-0.1526	-0.4718	-0.6465		0.937	-0.294	-0.433	0.5	-0.704	-0.627	-0.0802	0.692	0.944	0.343	0.0718	-1	0.238	-0.141
Cre03.g189850			0.5857	0.6262	0.9103	-0.4341	0.5448	0.7791	0.8641	0.784	0.08343	0.6907	0.6779	0.6952	0.04508	0.1355	0.8295	0.7218	0.7238	0.8455	0.725	0.1994	0.8063	0.1917	0.553	0.5443	0.5904	0.5425	0.3807	0.7211	-0.4942	0.7346	0.6298	0.7137		0.0651	-0.964	-0.8	-0.635	-0.434	-0.275	-0.87	-0.201	0.375	0.993	-0.928	-0.225	-0.677	0.815
Cre07.g316600			-0.6245	-0.3446	-0.5945	0.2074	0.03673	-0.2374	-0.407	-0.3808	-0.1919	-0.4208	-0.3281	-0.3489	0.1964	-0.1146	-0.3953	-0.03851	-0.22	-0.02213	-0.5486	-0.07169	-0.3549	0.2091	-0.4209	-0.3432	-0.3983	3.515e-05	-0.1593	-0.4179	0.6075	-0.4409	-0.552	-0.21		-0.309	-0.836	-0.578	-0.766	-0.0958	0.0546	-0.924	-0.538	0.00495	0.896	-0.998	0.125	-0.86	0.809
Cre12.g516050			-0.1875	0.2597	0.2628	-0.6245	0.4441	0.1177	0.3272	0.2814	-0.1345	0.432	0.4089	-0.02795	-0.4545	-0.3055	0.3828	0.4052	0.2722	0.4158	-0.2741	-0.6393	0.2478	-0.279	0.2774	0.07972	0.0771	0.3197	0.2933	0.4767	-0.08098	0.4155	0.2096	0.06992		-0.106	-0.926	-0.838	-0.898	-0.449	-0.364	-0.623	-0.168	0.183	0.817	-0.826	0.0867	-0.485	0.993
Cre16.g671900			-0.2508	0.2987	-0.01407	-0.2697	0.6785	-0.2039	0.0139	-0.02558	-0.3619	0.3309	0.1617	-0.3901	-0.2186	0.1198	0.1131	0.1235	0.3636	0.06418	-0.4662	-0.5257	-0.01522	-0.5564	0.2306	-0.3669	-0.2753	0.2892	-0.03721	0.2631	0.2572	0.1994	0.1298	-0.05569		0.848	-0.464	-0.751	0.00779	-0.979	-0.996	0.219	0.887	0.87	0.264	0.122	-0.685	0.543	0.308
Cre12.g548250			0.09365	0.09332	0.08623	0.6303	0.2344	0.2318	0.3774	-0.04619	-0.165	-0.1847	-0.1813	0.2327	0.6213	0.5516	-0.1233	-0.06272	0.1021	0.161	0.3813	0.9806	0.1081	0.4266	-0.2374	-0.09534	-9.479e-05	-0.05825	-0.05754	-0.1448	-0.09019	-0.2243	0.1032	0.3418		0.379	-0.974	-0.923	-0.483	-0.7	-0.56	-0.696	0.133	0.65	0.954	-0.753	-0.481	-0.412	0.758
Cre09.g402350			-0.2349	0.2827	-0.01604	-0.4211	0.5132	-0.1509	-0.02795	0.04506	-0.1282	0.3727	0.2321	-0.3279	-0.2676	-0.07237	0.1458	0.2199	0.2939	0.1714	-0.5246	-0.6854	0.04011	-0.3425	0.2378	-0.2286	-0.07652	0.3788	0.207	0.3443	0.3188	0.2844	0.1226	-0.07359		0.784	-0.763	-0.87	-0.0816	-0.914	-0.817	-0.334	0.578	0.938	0.709	-0.341	-0.812	0.0253	0.448
Cre12.g534450			0.4599	0.6651	0.7524	-0.8758	0.496	0.3203	0.6117	0.824	0.3202	0.8259	0.8959	0.5691	-0.2129	-0.04733	0.8683	0.828	0.6878	0.768	0.3662	-0.4836	0.791	-0.002662	0.789	0.6106	0.4222	0.6726	0.5223	0.8098	-0.22	0.8426	0.6541	0.6178		-0.746	-0.484	-0.257	-0.932	0.246	0.292	-0.557	-0.716	-0.519	0.446	-0.748	0.697	-0.68	0.762
Cre04.g212050			-0.5687	-0.2176	-0.08009	-0.03381	0.1439	0.3578	0.1362	-0.2818	-0.5432	-0.06027	-0.2824	-0.4896	-0.5297	-0.538	-0.157	-0.1771	-0.2266	0.04859	-0.5674	-0.2852	-0.2964	-0.2667	-0.4284	-0.403	0.1144	-0.166	0.09433	0.1028	-0.206	-0.04186	-0.2429	-0.4938		0.602	-0.773	-0.731	-0.0568	-0.659	-0.499	-0.645	0.251	0.804	0.851	-0.563	-0.769	-0.335	0.388
Cre03.g152450			-0.5741	-0.4699	-0.8206	0.5152	-0.1529	-0.3853	-0.7209	-0.6044	-0.1466	-0.6213	-0.5798	-0.4922	0.392	0.04492	-0.6483	-0.3004	-0.3455	-0.3247	-0.5611	0.1076	-0.5698	0.2452	-0.5531	-0.507	-0.4831	-0.1283	-0.3339	-0.6671	0.7828	-0.656	-0.699	-0.3502		-0.156	-0.603	-0.294	-0.292	0.0706	0.264	-0.981	-0.551	0.0975	0.822	-0.869	-0.152	-0.916	0.374
Cre09.g390430			-0.6631	-0.5854	-0.4586	0.6286	-0.1034	0.2165	-0.1035	-0.5413	-0.5892	-0.6782	-0.6704	-0.3346	0.1267	-0.1959	-0.5275	-0.3507	-0.452	-0.1207	-0.2898	0.5199	-0.497	0.1818	-0.8158	-0.4477	-0.2721	-0.4329	-0.3737	-0.5653	0.03395	-0.643	-0.6567	-0.3542		0.221	-0.975	-0.857	-0.549	-0.557	-0.401	-0.812	-0.0512	0.517	0.992	-0.859	-0.366	-0.572	0.78
Cre16.g648800			-0.1209	0.2927	-0.2671	-0.2204	0.419	-0.5989	-0.321	-0.006992	0.1593	0.2085	0.2219	-0.2187	0.1979	0.3261	-0.008925	0.2043	0.3042	0.0164	-0.4281	-0.4837	0.02888	-0.1115	0.3186	-0.1859	-0.3599	0.4308	0.08209	0.07108	0.73	0.07343	0.0879	0.1197		-0.333	-0.156	-0.277	-0.696	-0.143	-0.259	0.307	0.0287	-0.303	-0.126	-0.00736	0.588	0.242	0.566
Cre17.g696750			-0.2151	-0.6041	-0.3548	0.7151	-0.5515	0.126	-0.2504	-0.5244	-0.2937	-0.6749	-0.7082	-0.2222	0.08715	-0.1172	-0.5542	-0.6275	-0.5912	-0.4994	0.04052	0.6231	-0.5244	0.09131	-0.6838	-0.2814	-0.1031	-0.659	-0.435	-0.6048	-0.2222	-0.6085	-0.5046	-0.4342		0.717	0.443	0.278	0.956	-0.181	-0.192	0.398	0.604	0.519	-0.344	0.635	-0.737	0.52	-0.778
Cre06.g275350			-0.2384	-0.4623	-0.1399	0.5426	-0.497	0.2701	0.1378	-0.3763	-0.2005	-0.4992	-0.5421	-0.1	-0.06717	-0.2529	-0.4372	-0.522	-0.6186	-0.2521	0.001671	0.5771	-0.336	0.2352	-0.6683	-0.1502	0.1632	-0.6112	-0.01027	-0.3093	-0.4615	-0.4216	-0.2509	-0.3597		0.136	-0.43	-0.183	0.0964	-0.00288	0.189	-0.831	-0.31	0.312	0.691	-0.62	-0.456	-0.714	0.0599
Cre12.g495100			-0.5318	-0.6252	-0.6287	0.624	-0.2184	-0.08501	-0.6171	-0.7489	-0.6413	-0.6436	-0.8132	-0.7157	-0.07891	-0.1455	-0.6502	-0.6719	-0.4547	-0.6595	-0.4464	0.1492	-0.7896	-0.3851	-0.6704	-0.7007	-0.4462	-0.5374	-0.7183	-0.6688	0.1701	-0.6538	-0.7376	-0.7008		0.94	0.147	-0.138	0.716	-0.611	-0.645	0.48	0.913	0.785	-0.193	0.593	-0.847	0.719	-0.443
Cre02.g083750			-0.3962	-0.6331	-0.2492	0.3795	-0.6457	0.03612	0.05349	-0.3889	-0.2042	-0.6207	-0.5034	-0.08153	-0.2423	-0.4304	-0.4514	-0.5146	-0.7796	-0.3448	-0.06978	0.3665	-0.3987	0.09819	-0.6617	-0.04727	-0.07829	-0.7533	-0.1474	-0.4426	-0.4916	-0.5248	-0.3732	-0.4135		-0.81	-0.304	-0.128	-0.9	0.319	0.315	-0.331	-0.671	-0.644	0.219	-0.555	0.831	-0.505	0.672
Cre09.g410450			-0.2514	-0.5329	-0.2249	0.5792	-0.5801	0.114	0.02932	-0.4417	-0.2043	-0.5811	-0.5902	-0.1369	-0.07691	-0.2242	-0.5065	-0.6141	-0.6909	-0.4038	-0.0057	0.5618	-0.4155	0.1397	-0.672	-0.1703	0.02691	-0.7107	-0.1375	-0.4204	-0.4454	-0.5119	-0.3006	-0.4096		0.321	0.273	0.373	0.769	0.197	0.293	-0.201	-0.00619	0.254	0.00498	0.119	-0.556	-0.16	-0.662
Cre02.g109650			-0.6764	-0.5312	-0.7794	0.6677	-0.01095	-0.3718	-0.527	-0.6459	-0.4522	-0.7409	-0.6461	-0.454	0.408	0.158	-0.6608	-0.3597	-0.3481	-0.3489	-0.4393	0.3704	-0.5926	0.08433	-0.639	-0.567	-0.7152	-0.3073	-0.5961	-0.7848	0.575	-0.7953	-0.7231	-0.2839		0.209	-0.971	-0.966	-0.732	-0.699	-0.614	-0.536	0.122	0.475	0.843	-0.713	-0.206	-0.3	0.934
Cre08.g375400			-0.6787	-0.6626	-0.8309	0.8438	-0.3022	-0.3317	-0.6393	-0.9496	-0.5503	-0.7893	-0.9685	-0.837	0.05172	-0.02779	-0.9295	-0.8866	-0.6711	-0.7966	-0.6597	0.2838	-0.9155	-0.2169	-0.8587	-0.851	-0.4992	-0.6564	-0.5403	-0.7605	0.2858	-0.8429	-0.7113	-0.7883		0.95	0.0916	-0.152	0.736	-0.595	-0.599	0.35	0.853	0.821	-0.0922	0.498	-0.91	0.602	-0.443
Cre09.g387150			-0.0306	-0.2048	0.2286	0.2677	-0.2242	0.5892	0.4982	0.0439	-0.1191	-0.219	-0.1608	0.307	0.03066	-0.2147	-0.009458	-0.03605	-0.2495	0.2536	0.3425	0.6323	0.08688	0.4315	-0.3887	0.1876	0.3455	-0.2764	0.1368	-0.03346	-0.5581	-0.1091	-0.0434	0.07026		-0.271	-0.798	-0.515	-0.65	-0.0521	0.117	-0.975	-0.559	0.0363	0.907	-0.995	0.0429	-0.907	0.708
Cre07.g354500			-0.08039	-0.3379	0.1482	0.3992	-0.2918	0.5003	0.3854	-0.1281	-0.3305	-0.3409	-0.3374	0.1322	-0.09843	-0.211	-0.1352	-0.287	-0.3627	-0.03767	0.313	0.6504	-0.1133	0.1192	-0.473	0.02618	0.1746	-0.5144	-0.1452	-0.1823	-0.6816	-0.2456	-0.1401	-0.1238		0.395	-0.978	-0.953	-0.509	-0.743	-0.615	-0.641	0.182	0.66	0.93	-0.721	-0.469	-0.352	0.785
Cre06.g253250			-0.7985	-0.7632	-0.7992	0.5345	-0.2727	-0.6054	-0.5859	-0.8179	-0.6951	-0.8256	-0.7623	-0.6965	-0.1984	-0.1413	-0.7529	-0.7421	-0.6734	-0.829	-0.5752	0.03053	-0.8599	-0.5929	-0.6698	-0.6488	-0.9288	-0.7864	-0.8755	-0.8587	0.1221	-0.875	-0.7588	-0.6865		0.41	-0.0412	-0.381	-0.123	-0.619	-0.758	0.673	0.741	0.319	-0.27	0.453	-0.0887	0.796	0.211
Cre11.g467577			-0.7256	-0.6247	-0.7614	0.8561	-0.1658	-0.1143	-0.4745	-0.8539	-0.5801	-0.7787	-0.9163	-0.7042	0.1921	-0.02887	-0.8451	-0.6899	-0.5706	-0.5128	-0.5908	0.4392	-0.7892	0.02916	-0.9095	-0.7875	-0.4129	-0.5191	-0.4475	-0.715	0.3193	-0.813	-0.7311	-0.626		0.788	-0.601	-0.637	0.192	-0.716	-0.584	-0.428	0.464	0.913	0.67	-0.309	-0.918	-0.0964	0.17
Cre12.g560750			-0.485	-0.4762	-0.7209	0.624	-0.06422	-0.1835	-0.7263	-0.66	-0.4175	-0.5907	-0.6931	-0.6114	0.2923	0.07737	-0.6174	-0.4285	-0.254	-0.4502	-0.4568	0.1884	-0.6548	-0.04909	-0.5628	-0.6537	-0.4682	-0.2134	-0.5891	-0.6687	0.6039	-0.6282	-0.7279	-0.4594		0.909	-0.151	-0.279	0.629	-0.587	-0.514	-0.0304	0.656	0.88	0.234	0.162	-0.988	0.254	-0.296
Cre10.g427000			0.1892	0.5323	0.3116	-0.5593	0.6458	0.1069	0.08618	0.3765	0.00842	0.6412	0.4995	-0.01776	-0.1255	0.09264	0.4973	0.5077	0.6667	0.3956	-0.09132	-0.5946	0.3478	-0.2877	0.5705	0.02777	0.1235	0.6459	0.187	0.5376	0.2538	0.5762	0.3197	0.2423		0.979	-0.249	-0.439	0.51	-0.758	-0.708	0.0536	0.794	0.959	0.254	0.178	-0.991	0.375	-0.153
Cre09.g408051			-0.583	-0.6085	-0.9121	0.6086	-0.2564	-0.6858	-0.8471	-0.7378	-0.3154	-0.7753	-0.6842	-0.5766	0.2797	0.1392	-0.7519	-0.5495	-0.4691	-0.7013	-0.4992	0.1238	-0.7416	-0.1591	-0.5361	-0.5783	-0.8387	-0.4327	-0.7367	-0.8901	0.6354	-0.8387	-0.7565	-0.4613		0.328	0.24	-0.108	0.0562	-0.418	-0.589	0.85	0.706	0.159	-0.529	0.666	0.00659	0.899	-0.0367
Cre12.g542500			0.1668	0.394	0.1488	-0.6058	0.4134	-0.3432	-0.1074	0.3093	0.1091	0.4903	0.5035	-0.006935	-0.1942	0.1167	0.3974	0.3707	0.4793	0.09438	-0.09554	-0.7209	0.2429	-0.4785	0.6398	0.107	-0.2029	0.4309	-0.01985	0.3276	0.263	0.4116	0.2726	0.1929		0.0822	0.506	0.204	0.128	-0.0969	-0.292	0.936	0.503	-0.139	-0.755	0.775	0.242	0.867	-0.224
Cre10.g430750			0.3001	-0.1128	0.2427	0.214	-0.3319	0.2577	0.3301	0.2143	0.1822	-0.1976	0.03623	0.585	0.2789	0.08779	0.105	0.06928	-0.1152	0.1426	0.6804	0.6875	0.2341	0.4434	-0.06651	0.4486	0.1433	-0.2119	-0.05382	-0.1492	-0.4235	-0.1019	0.06124	0.3464		-0.889	-0.208	0.00595	-0.832	0.46	0.461	-0.353	-0.774	-0.738	0.166	-0.541	0.878	-0.567	0.57
Cre08.g364050			-0.3875	-0.214	-0.7492	0.3399	0.02146	-0.5761	-0.8067	-0.5117	-0.03224	-0.3537	-0.3968	-0.556	0.3626	0.2228	-0.5284	-0.2475	-0.1171	-0.3857	-0.6048	-0.1609	-0.485	0.02286	-0.2449	-0.5341	-0.4962	0.06675	-0.281	-0.4807	0.921	-0.4484	-0.4805	-0.3		0.484	0.427	0.414	0.923	0.0904	0.136	0.0949	0.249	0.339	-0.21	0.4	-0.631	0.154	-0.799
Cre06.g264400			-0.6667	-0.6723	-0.9521	0.7894	-0.3656	-0.5028	-0.7866	-0.879	-0.315	-0.8472	-0.8737	-0.6931	0.2741	0.03728	-0.9208	-0.7147	-0.6434	-0.7045	-0.6306	0.2648	-0.8413	0.03847	-0.7881	-0.705	-0.5942	-0.5154	-0.5108	-0.8619	0.5718	-0.8932	-0.7807	-0.6259		0.856	0.0739	-0.0583	0.788	-0.428	-0.378	0.104	0.632	0.764	0.0328	0.332	-0.93	0.332	-0.505
Cre17.g714229			-0.3796	-0.7349	-0.6999	0.5955	-0.5072	-0.2515	-0.7523	-0.5902	-0.2852	-0.8111	-0.6887	-0.3316	0.2171	-0.08359	-0.5955	-0.4761	-0.503	-0.5906	-0.132	0.3074	-0.6516	-0.01706	-0.5775	-0.3268	-0.5602	-0.5093	-0.8011	-0.8941	0.3206	-0.7662	-0.8368	-0.4244		0.0945	0.763	0.489	0.438	0.102	-0.0884	0.992	0.46	-0.193	-0.924	0.938	0.175	0.88	-0.556
Cre02.g103450			-0.05983	-0.2087	0.2855	0.2278	-0.2058	0.647	0.5447	-0.001734	-0.2508	-0.1634	-0.1992	0.1813	-0.1836	-0.3134	-0.0077	-0.1424	-0.2828	0.1684	0.2663	0.5221	0.02255	0.2107	-0.4045	0.09945	0.3879	-0.3624	0.1231	0.04378	-0.7207	-0.05773	-0.009463	-0.07406		0.098	-0.881	-0.677	-0.457	-0.34	-0.156	-0.934	-0.249	0.393	0.986	-0.912	-0.323	-0.746	0.648
Cre06.g249050			-0.4558	-0.0628	-0.09262	-0.4016	0.2536	0.04272	-0.06146	-0.06992	-0.3205	0.1268	0.0408	-0.3773	-0.5065	-0.4619	0.06143	0.121	0.01592	0.1168	-0.5591	-0.6901	-0.1354	-0.3787	-0.0363	-0.2137	-0.08732	0.114	0.03781	0.1627	0.0999	0.1202	-0.1816	-0.2962		0.361	-0.985	-0.954	-0.543	-0.728	-0.602	-0.649	0.156	0.631	0.933	-0.738	-0.433	-0.368	0.809
Cre07.g345350			-0.5481	-0.6756	-0.3896	0.6177	-0.4377	0.2411	-0.0581	-0.5346	-0.4243	-0.7191	-0.7001	-0.2516	-0.0218	-0.3505	-0.5619	-0.4984	-0.6739	-0.2475	-0.1876	0.5437	-0.5115	0.2254	-0.8591	-0.3037	-0.09429	-0.6309	-0.2574	-0.5509	-0.2309	-0.6365	-0.5925	-0.4527		0.0338	-0.891	-0.677	-0.521	-0.311	-0.131	-0.944	-0.297	0.337	0.987	-0.94	-0.252	-0.772	0.69
Cre03.g197100			-0.4465	-0.6245	-0.5648	0.7955	-0.4445	0.1021	-0.3551	-0.6416	-0.28	-0.7487	-0.7974	-0.3603	0.2568	-0.1175	-0.6982	-0.5693	-0.6048	-0.3722	-0.241	0.6043	-0.594	0.3454	-0.844	-0.4387	-0.1134	-0.5077	-0.2823	-0.6511	0.1253	-0.7018	-0.6419	-0.4647		0.256	-0.394	-0.186	0.203	-0.0722	0.113	-0.757	-0.191	0.407	0.651	-0.529	-0.563	-0.614	-0.0139
Cre02.g108350			0.3536	0.3807	0.7478	-0.5294	0.1682	0.5867	0.8449	0.6959	0.2543	0.491	0.6243	0.7065	-0.1506	-0.1908	0.6676	0.6196	0.3166	0.7661	0.533	0.04786	0.7038	0.3379	0.3671	0.669	0.5727	0.311	0.5659	0.617	-0.5795	0.5821	0.5252	0.5531		-0.643	-0.614	-0.327	-0.859	0.204	0.309	-0.791	-0.755	-0.37	0.655	-0.909	0.499	-0.861	0.756
Cre09.g399552			-0.4144	-0.2072	-0.7169	0.2591	0.1018	-0.6192	-0.7648	-0.4573	-0.1071	-0.3376	-0.3241	-0.5117	0.3209	0.2284	-0.4522	-0.1739	-0.05979	-0.3546	-0.5663	-0.2088	-0.4458	-0.08683	-0.1754	-0.4925	-0.619	0.07041	-0.3863	-0.4882	0.8886	-0.4378	-0.4808	-0.2373		0.854	0.17	-0.187	0.537	-0.661	-0.752	0.686	0.983	0.68	-0.326	0.69	-0.649	0.897	-0.314
Cre09.g399067			-0.6001	-0.6096	-0.3345	0.672	-0.2778	0.1386	0.09392	-0.603	-0.6369	-0.6778	-0.7256	-0.3643	-0.1448	-0.2367	-0.5931	-0.6494	-0.67	-0.3763	-0.2396	0.5699	-0.5577	-0.07368	-0.8488	-0.4496	-0.2267	-0.765	-0.3374	-0.503	-0.4137	-0.6499	-0.4596	-0.505		0.598	-0.884	-0.984	-0.39	-0.918	-0.839	-0.357	0.478	0.796	0.759	-0.466	-0.575	-0.0272	0.704
Cre01.g003376			-0.3386	-0.4462	-0.5413	0.4094	-0.3098	-0.1019	-0.4265	-0.2908	0.07912	-0.5848	-0.3693	-0.009741	0.4946	-0.02805	-0.3981	-0.03209	-0.3065	-0.01305	-0.1145	0.3611	-0.2625	0.6094	-0.4661	-0.0685	-0.2439	-0.08088	-0.1942	-0.5862	0.5227	-0.5329	-0.5907	-0.03446		-0.663	-0.474	-0.123	-0.643	0.388	0.521	-0.873	-0.872	-0.413	0.619	-0.889	0.433	-0.974	0.528
Cre03.g197350			0.5548	0.548	0.716	-0.3683	0.3643	0.5275	0.7366	0.7905	0.3838	0.5111	0.7009	0.8747	0.352	0.2331	0.7224	0.8089	0.6119	0.8899	0.7557	0.3284	0.8451	0.5875	0.5155	0.7025	0.4726	0.5795	0.4591	0.5294	-0.2203	0.5645	0.5475	0.8763		-0.59	-0.656	-0.366	-0.838	0.163	0.281	-0.836	-0.734	-0.306	0.709	-0.939	0.429	-0.884	0.761
Cre14.g632176			-0.5424	-0.6216	-0.6058	0.5018	-0.3172	0.008252	-0.4327	-0.4605	-0.2236	-0.713	-0.5661	-0.208	0.3007	-0.1954	-0.507	-0.1996	-0.4404	-0.1266	-0.2449	0.3577	-0.4538	0.4033	-0.6721	-0.2511	-0.3127	-0.2752	-0.3658	-0.6788	0.3758	-0.6505	-0.7604	-0.26		-0.402	-0.723	-0.415	-0.677	0.0767	0.237	-0.962	-0.666	-0.104	0.84	-0.987	0.173	-0.945	0.682
Cre03.g144747			-0.1761	0.1946	0.3675	-0.5674	0.3405	0.3847	0.4913	0.3073	-0.1547	0.3923	0.3559	0.06059	-0.4941	-0.441	0.3976	0.3948	0.1852	0.5152	-0.1708	-0.4732	0.279	-0.1274	0.146	0.1498	0.2804	0.2434	0.3896	0.5112	-0.2924	0.425	0.1992	0.05638		-0.153	-0.929	-0.735	-0.788	-0.295	-0.154	-0.863	-0.358	0.165	0.938	-0.968	0.0123	-0.738	0.889
Cre14.g609350			0.5441	0.1129	0.578	-0.109	-0.245	0.494	0.5436	0.5056	0.3034	0.1378	0.3221	0.7558	0.09393	-0.01963	0.4293	0.2957	0.09861	0.3649	0.8409	0.4831	0.4925	0.3908	0.2064	0.6673	0.4411	-0.0148	0.1626	0.197	-0.6218	0.2613	0.3133	0.4728		-0.985	0.0304	0.288	-0.63	0.707	0.707	-0.317	-0.897	-0.885	0.00301	-0.429	0.927	-0.6	0.312
Cre16.g677382			-0.4753	-0.7026	-0.6387	0.8136	-0.5054	-0.3086	-0.4441	-0.7835	-0.4529	-0.8277	-0.8584	-0.5123	0.02978	-0.0223	-0.8011	-0.8654	-0.738	-0.8065	-0.2747	0.489	-0.7715	-0.1959	-0.7701	-0.5478	-0.493	-0.8308	-0.6225	-0.793	-0.06386	-0.8358	-0.6002	-0.622		0.708	0.359	-0.00746	0.554	-0.499	-0.628	0.84	0.92	0.485	-0.532	0.826	-0.464	0.975	-0.411
Cre02.g089150			-0.3736	-0.2826	-0.7186	0.3077	-0.02403	-0.4595	-0.8021	-0.4404	-0.03701	-0.4016	-0.3704	-0.4364	0.3932	0.1493	-0.4547	-0.1372	-0.09802	-0.2886	-0.4796	-0.1085	-0.4376	0.1063	-0.2513	-0.4204	-0.493	0.08325	-0.3625	-0.5354	0.8982	-0.4573	-0.5735	-0.2286		-0.0429	0.0919	0.345	0.434	0.409	0.55	-0.547	-0.423	-0.00458	0.231	-0.258	-0.273	-0.576	-0.408
Cre02.g113450			0.1559	-0.1851	0.3404	0.1485	-0.3652	0.5051	0.4967	0.1381	-0.01909	-0.1524	-0.06035	0.4085	-0.09859	-0.2291	0.08712	-0.06941	-0.2624	0.1294	0.5082	0.5466	0.1383	0.2659	-0.2251	0.3392	0.3466	-0.3614	0.07234	0.00113	-0.738	-0.02911	0.06537	0.08432		-0.733	-0.514	-0.219	-0.844	0.311	0.401	-0.735	-0.815	-0.482	0.557	-0.854	0.597	-0.849	0.697
Cre12.g507500			-0.5374	-0.2569	-0.4595	0.2316	0.2121	-0.5734	-0.3478	-0.5524	-0.6688	-0.2895	-0.4004	-0.6952	-0.2916	0.08808	-0.4212	-0.5245	-0.2091	-0.6389	-0.568	-0.2488	-0.5725	-0.8638	-0.2266	-0.6597	-0.767	-0.4153	-0.6367	-0.3704	0.112	-0.4205	-0.2959	-0.4955		0.664	0.0383	-0.336	0.177	-0.702	-0.826	0.718	0.919	0.532	-0.299	0.588	-0.376	0.899	-0.0112
Cre09.g411950			0.3326	-0.1674	0.3009	-0.09286	-0.4589	0.2442	0.2716	0.366	0.2879	-0.1386	0.2042	0.7011	0.08213	-0.1481	0.2737	0.2341	-0.1154	0.2005	0.7323	0.3926	0.3101	0.3683	0.08209	0.6721	0.1386	-0.1749	-0.08273	-0.1126	-0.4712	0.006218	0.0162	0.365		-0.935	0.0496	0.221	-0.691	0.587	0.542	-0.114	-0.735	-0.865	-0.107	-0.298	0.973	-0.387	0.371
Cre12.g522400			-0.7352	-0.6086	-0.5321	0.4645	-0.2075	0.05836	-0.3446	-0.7704	-0.7018	-0.5344	-0.8009	-0.8407	-0.431	-0.4564	-0.6592	-0.7234	-0.6145	-0.551	-0.7237	-0.06245	-0.794	-0.4141	-0.7968	-0.7523	-0.2065	-0.5996	-0.3427	-0.4154	-0.07521	-0.5335	-0.6183	-0.8835		0.963	-0.148	-0.329	0.608	-0.674	-0.626	0.0836	0.768	0.917	0.18	0.24	-0.989	0.382	-0.267
Cre03.g198800			0.2113	0.5123	0.73	-0.4959	0.6235	0.4793	0.7861	0.4827	-0.2754	0.6527	0.5069	0.2082	-0.431	-0.04343	0.6185	0.3787	0.5058	0.4873	0.2207	-0.2098	0.4809	-0.4138	0.4301	0.1707	0.3146	0.2671	0.2604	0.7103	-0.6029	0.6292	0.5779	0.2829		0.718	-0.68	-0.902	-0.246	-0.988	-0.975	-0.00231	0.725	0.823	0.479	-0.141	-0.588	0.324	0.553
Cre16.g695600			-0.1126	0.01147	-0.3754	-0.1431	0.1657	-0.4298	-0.5473	0.004264	0.1747	-0.04943	0.1183	-0.0568	0.3473	0.1798	-0.006354	0.308	0.2364	0.05546	-0.2015	-0.323	-0.02212	0.1025	0.1992	-0.02365	-0.4189	0.3863	-0.2167	-0.2288	0.8142	-0.09437	-0.2737	0.1591		-0.931	-0.117	0.106	-0.771	0.546	0.542	-0.321	-0.812	-0.801	0.0936	-0.49	0.912	-0.562	0.485
Cre01.g034350			-0.6488	-0.5992	-0.7903	0.9007	-0.1997	-0.5069	-0.442	-0.8215	-0.4969	-0.8553	-0.8274	-0.544	0.3179	0.2375	-0.8655	-0.7383	-0.6012	-0.6696	-0.426	0.5722	-0.738	-0.05878	-0.7759	-0.6742	-0.7275	-0.6521	-0.6066	-0.85	0.2824	-0.9329	-0.6095	-0.4514		0.64	-0.554	-0.822	-0.276	-0.939	-0.973	0.19	0.755	0.702	0.298	0.00245	-0.438	0.471	0.529
Cre03.g149201			-0.3866	-0.1173	0.1824	-0.167	0.06815	0.4727	0.4845	-0.001108	-0.3217	0.02978	-0.03956	-0.08094	-0.4786	-0.543	0.05471	0.03369	-0.201	0.3051	-0.2447	-0.1123	0.002752	-0.002597	-0.3047	-0.03304	0.2853	-0.1346	0.3149	0.2461	-0.4631	0.09191	-0.02058	-0.1979		-0.0215	-0.927	-0.724	-0.632	-0.329	-0.162	-0.92	-0.306	0.292	0.986	-0.961	-0.166	-0.758	0.784
Cre12.g514400			0.2404	0.01752	0.1748	0.2686	0.1585	0.1054	0.1673	0.121	-0.2341	-0.1085	0.01275	0.3134	0.3215	0.3998	0.1402	0.06174	0.2246	0.009133	0.5813	0.5846	0.13	-0.07906	0.09061	0.1118	-0.2615	-0.09646	-0.5154	-0.2079	-0.2038	-0.1148	0.01017	0.3445		0.378	-0.276	-0.575	-0.328	-0.707	-0.814	0.472	0.667	0.365	-0.0411	0.219	-0.0834	0.629	0.442
Cre03.g176651			-0.4935	-0.5006	-0.346	0.3103	-0.2141	0.3423	-0.1615	-0.3023	-0.263	-0.4943	-0.4359	-0.152	0.0893	-0.3863	-0.3093	-0.06681	-0.3449	0.1066	-0.2191	0.2517	-0.3042	0.3969	-0.6191	-0.1711	-0.009224	-0.1736	-0.132	-0.3882	0.139	-0.4007	-0.6132	-0.2468		-0.228	-0.73	-0.429	-0.509	0.00128	0.184	-0.999	-0.568	0.0624	0.889	-0.962	-0.0396	-0.931	0.578
Cre03.g163200			0.9183	0.8227	0.7176	-0.6627	0.295	0.1995	0.3576	0.8884	0.8168	0.8542	0.9181	0.7607	0.2834	0.3472	0.8204	0.815	0.7976	0.6764	0.655	-0.2028	0.8944	0.3938	0.9507	0.7405	0.5991	0.8483	0.6323	0.7504	0.08415	0.8624	0.7837	0.8181		-0.768	0.576	0.836	0.147	0.989	0.996	-0.124	-0.807	-0.833	-0.364	0.00733	0.611	-0.445	-0.452
Cre01.g038050			-0.2702	-0.5518	-0.1613	0.5151	-0.359	0.4587	-0.08562	-0.4334	-0.5292	-0.4952	-0.6374	-0.2935	-0.1987	-0.3487	-0.3645	-0.508	-0.4567	-0.3242	-0.009468	0.422	-0.4729	-0.1152	-0.6509	-0.3151	0.05057	-0.5749	-0.4163	-0.391	-0.4103	-0.4054	-0.494	-0.5043		0.922	-0.0821	-0.233	0.676	-0.577	-0.52	0.0545	0.698	0.867	0.154	0.246	-0.98	0.33	-0.352
Cre02.g074150			0.4125	0.603	0.5332	-0.3572	0.5914	0.4065	0.5285	0.6946	0.3135	0.5329	0.6675	0.6687	0.468	0.3345	0.6551	0.8665	0.747	0.9082	0.503	0.1744	0.7643	0.555	0.5245	0.4917	0.3293	0.7725	0.4152	0.4966	0.1625	0.5352	0.4423	0.844		-0.41	-0.769	-0.486	-0.769	0.0162	0.163	-0.923	-0.629	-0.104	0.844	-0.992	0.217	-0.9	0.772
Cre03.g180800			-0.03022	-0.08513	0.2273	0.356	-0.02721	0.6559	0.5194	0.02328	-0.1636	-0.149	-0.1785	0.2381	0.1699	-0.07133	-0.02219	-0.003385	-0.1142	0.3378	0.2825	0.707	0.1078	0.4981	-0.3947	0.05961	0.3948	-0.1349	0.2055	0.0315	-0.4183	-0.07307	0.0001107	0.1138		0.0153	-0.815	-0.574	-0.422	-0.218	-0.0275	-0.97	-0.352	0.305	0.957	-0.921	-0.27	-0.817	0.581
Cre06.g278200			-0.1981	-0.4785	-0.07204	0.5273	-0.453	0.315	0.1414	-0.3749	-0.3627	-0.4777	-0.5538	-0.1367	-0.1848	-0.2595	-0.3798	-0.5684	-0.5697	-0.339	0.07787	0.5532	-0.3685	-0.01391	-0.6206	-0.1828	0.09258	-0.6851	-0.2096	-0.3195	-0.5996	-0.4011	-0.2623	-0.4032		0.976	-0.0826	-0.296	0.637	-0.679	-0.652	0.189	0.824	0.903	0.0915	0.332	-0.969	0.48	-0.306
Cre07.g329900			0.246	-0.07305	-0.3626	0.4814	-0.2435	-0.4077	-0.5017	-0.1518	0.361	-0.3193	-0.1866	0.1194	0.7398	0.5541	-0.2878	-0.1276	-0.01625	-0.278	0.2402	0.4857	-0.1007	0.4117	-0.01758	-0.004108	-0.2592	0.01956	-0.2635	-0.4699	0.5488	-0.3528	-0.1636	0.189		-0.472	0.949	0.991	0.501	0.84	0.743	0.489	-0.326	-0.709	-0.845	0.604	0.483	0.183	-0.788
Cre13.g602700			-0.1735	-0.1638	-0.6724	0.4648	-0.02841	-0.4672	-0.8025	-0.4479	0.07037	-0.3501	-0.3976	-0.4139	0.5599	0.3725	-0.492	-0.2299	-0.04006	-0.3641	-0.3657	0.07833	-0.4083	0.1772	-0.2062	-0.4537	-0.3891	0.1061	-0.3029	-0.5011	0.911	-0.4307	-0.4343	-0.1784		0.359	0.536	0.545	0.931	0.235	0.269	0.13	0.149	0.193	-0.307	0.438	-0.507	0.134	-0.862
Cre10.g446450			-0.4322	-0.5691	-0.7281	0.5108	-0.4252	-0.4379	-0.5904	-0.4631	0.03345	-0.7466	-0.4891	-0.138	0.4611	0.04293	-0.5808	-0.2543	-0.4764	-0.3151	-0.213	0.3369	-0.4413	0.413	-0.5174	-0.1734	-0.5213	-0.2952	-0.3877	-0.7827	0.5496	-0.7287	-0.6597	-0.1612		-0.879	-0.292	-0.0147	-0.806	0.485	0.531	-0.548	-0.867	-0.688	0.317	-0.685	0.789	-0.744	0.573
Cre13.g572450			0.1522	0.3082	0.04469	-0.2456	0.17	-0.2468	0.1073	0.3721	0.5354	0.1782	0.4542	0.4639	0.4769	0.2881	0.2343	0.542	0.2853	0.4697	0.1525	0.009136	0.441	0.5837	0.3371	0.3975	-0.01765	0.4831	0.3746	0.1325	0.442	0.156	0.2314	0.5827		-0.834	-0.371	-0.0771	-0.812	0.439	0.506	-0.637	-0.868	-0.62	0.412	-0.758	0.718	-0.805	0.608
Cre11.g469400			0.3822	-0.03273	0.3293	0.06896	-0.2652	0.3401	0.3567	0.374	0.2739	-0.09559	0.1903	0.7252	0.3321	0.0758	0.2652	0.2856	0.03205	0.3267	0.7772	0.6254	0.38	0.5423	0.06419	0.5904	0.2018	-0.03624	-0.006681	-0.06996	-0.3538	0.01814	0.08809	0.4967		-0.885	-0.27	-0.0129	-0.823	0.475	0.506	-0.488	-0.839	-0.706	0.272	-0.643	0.822	-0.689	0.58
Cre16.g678900			-0.2934	-0.614	-0.3367	0.635	-0.6404	0.06241	-0.1063	-0.4998	-0.1902	-0.6774	-0.6546	-0.1634	-0.003251	-0.2234	-0.5738	-0.6289	-0.7301	-0.448	-0.03114	0.5777	-0.4808	0.1919	-0.7238	-0.1931	-0.0452	-0.7202	-0.2192	-0.5378	-0.3249	-0.6021	-0.4198	-0.4345		-0.243	0.372	0.624	0.495	0.66	0.755	-0.352	-0.528	-0.276	-0.0546	-0.0693	-0.0344	-0.488	-0.58
Cre12.g534100			-0.09439	-0.387	-0.08251	0.6401	-0.3248	0.4572	0.07482	-0.3155	-0.2871	-0.4559	-0.5417	-0.05042	0.1445	-0.07949	-0.3391	-0.4038	-0.3701	-0.1589	0.1867	0.7419	-0.2782	0.2632	-0.5981	-0.181	0.1699	-0.4477	-0.1962	-0.3376	-0.3396	-0.38	-0.3053	-0.2283		0.595	-0.376	-0.3	0.381	-0.354	-0.196	-0.531	0.185	0.693	0.573	-0.305	-0.829	-0.295	-0.0953
Cre13.g571200			-0.2161	-0.3776	-0.1591	0.5986	-0.3888	0.1072	0.1953	-0.3306	-0.1425	-0.5116	-0.4669	0.01368	0.1411	-0.02725	-0.4321	-0.4492	-0.5417	-0.2006	0.0754	0.7193	-0.2484	0.3309	-0.6003	-0.1087	0.01941	-0.5542	-0.02054	-0.3506	-0.3567	-0.4697	-0.1726	-0.17		-0.237	-0.865	-0.618	-0.735	-0.155	0.00166	-0.932	-0.484	0.079	0.927	-0.997	0.0492	-0.842	0.807
Cre15.g635100			-0.4157	-0.5857	-0.4284	0.6971	-0.4551	0.03071	-0.09119	-0.4853	-0.2134	-0.7347	-0.6288	-0.1057	0.2464	-0.09154	-0.5834	-0.4618	-0.6267	-0.2603	-0.06507	0.6994	-0.4232	0.4003	-0.7599	-0.2139	-0.1741	-0.5693	-0.2235	-0.609	-0.08051	-0.6801	-0.4926	-0.2648		-0.354	-0.799	-0.523	-0.75	-0.0325	0.12	-0.936	-0.589	-0.0442	0.875	-0.998	0.157	-0.891	0.776
Cre16.g675100			-0.06712	-0.3164	0.02174	0.5417	-0.2862	0.4369	0.2774	-0.1551	-0.1824	-0.4147	-0.3719	0.1796	0.2118	-0.04418	-0.2212	-0.231	-0.3288	0.02705	0.3146	0.8132	-0.09631	0.4171	-0.5154	0.01536	0.1643	-0.3916	-0.08211	-0.2755	-0.4023	-0.3314	-0.1903	-0.01334		-0.0493	-0.85	-0.607	-0.524	-0.216	-0.0329	-0.971	-0.386	0.253	0.967	-0.957	-0.187	-0.831	0.663
Cre07.g351550			-0.6194	-0.7302	-0.7696	0.7268	-0.2828	-0.4176	-0.5902	-0.7296	-0.5585	-0.8854	-0.7701	-0.47	0.1969	0.0508	-0.7186	-0.6017	-0.5488	-0.6548	-0.2957	0.408	-0.737	-0.1976	-0.6896	-0.5354	-0.8159	-0.6438	-0.8806	-0.9421	0.2616	-0.9078	-0.7997	-0.4516		0.411	-0.302	-0.602	-0.319	-0.737	-0.838	0.453	0.686	0.404	-0.0116	0.205	-0.123	0.624	0.448
Cre16.g650400			-0.09729	-0.1301	-0.1346	0.1897	0.1534	-0.2327	-0.007776	0.04201	-0.1778	-0.2997	0.02318	0.2813	0.4167	0.3345	0.01548	0.1826	0.1066	0.06487	0.3116	0.4154	0.05831	0.06936	0.007387	0.1146	-0.5888	-0.05378	-0.5362	-0.4114	0.1551	-0.3194	-0.2089	0.3734		-0.273	-0.546	-0.589	-0.901	-0.316	-0.356	-0.0794	-0.0531	-0.117	0.299	-0.392	0.441	-0.0574	0.858
Cre12.g502251			-0.1878	-0.4273	-0.004193	0.5206	-0.3036	0.5463	0.2187	-0.2634	-0.387	-0.4404	-0.4912	-0.01557	-0.02591	-0.2418	-0.2626	-0.3451	-0.4029	-0.0711	0.1763	0.6666	-0.2445	0.1922	-0.617	-0.1223	0.1738	-0.4956	-0.1856	-0.2829	-0.5049	-0.343	-0.3106	-0.2385		0.468	-0.777	-0.671	-0.107	-0.53	-0.353	-0.76	0.0841	0.693	0.894	-0.664	-0.679	-0.487	0.402
Cre10.g453500			-0.6149	-0.6069	-0.8649	0.7887	-0.2992	-0.4183	-0.7517	-0.9191	-0.4336	-0.7373	-0.9121	-0.8352	0.1122	0.02407	-0.9087	-0.8342	-0.6069	-0.8012	-0.6772	0.1901	-0.8906	-0.1892	-0.7646	-0.8289	-0.5035	-0.5526	-0.5133	-0.746	0.4359	-0.8005	-0.6952	-0.7549		0.857	0.294	0.07	0.867	-0.406	-0.423	0.428	0.772	0.68	-0.258	0.615	-0.829	0.617	-0.63
Cre03.g149400			-0.5966	-0.5552	-0.6177	0.8178	-0.1711	-0.04414	-0.4117	-0.8501	-0.648	-0.6494	-0.9157	-0.784	-0.01487	-0.05404	-0.7954	-0.8224	-0.5541	-0.6438	-0.5553	0.3608	-0.8073	-0.2314	-0.8355	-0.8346	-0.2998	-0.6004	-0.4525	-0.5816	0.08739	-0.6908	-0.5939	-0.74		0.964	-0.0916	-0.285	0.646	-0.654	-0.615	0.139	0.786	0.899	0.121	0.298	-0.978	0.428	-0.314
Cre03.g184600			-0.6865	-0.6577	-0.5344	0.7279	-0.176	0.182	-0.2648	-0.7447	-0.7412	-0.7038	-0.8662	-0.6281	-0.0709	-0.2472	-0.676	-0.6477	-0.5602	-0.4279	-0.4467	0.4106	-0.7261	-0.1299	-0.8991	-0.6865	-0.2757	-0.6039	-0.4949	-0.5981	-0.04371	-0.6881	-0.7053	-0.6569		0.857	-0.606	-0.7	0.172	-0.821	-0.713	-0.312	0.59	0.967	0.622	-0.23	-0.932	0.0403	0.205
Cre04.g218050			-0.4781	-0.259	-0.3501	0.2878	0.07143	0.1641	-0.1	-0.2407	-0.18	-0.3469	-0.2934	-0.1417	0.2905	-0.1108	-0.2731	0.06122	-0.1435	0.2287	-0.3012	0.24	-0.1792	0.4697	-0.4712	-0.2232	-0.08139	0.05436	0.01923	-0.2718	0.3802	-0.3257	-0.4323	-0.06058		-0.189	-0.806	-0.531	-0.582	-0.0959	0.082	-0.986	-0.507	0.115	0.93	-0.983	-0.0519	-0.893	0.67
Cre06.g291500			0.5113	0.2665	0.7661	-0.2005	-0.007103	0.8012	0.7719	0.549	0.1404	0.36	0.3596	0.6369	-0.09532	-0.1284	0.5369	0.3402	0.2255	0.539	0.7194	0.3782	0.5516	0.2984	0.2009	0.5486	0.6984	0.1017	0.3743	0.4862	-0.7664	0.4754	0.4469	0.4029		-0.349	-0.529	-0.184	-0.371	0.233	0.414	-0.974	-0.704	-0.0992	0.749	-0.882	0.0449	-0.977	0.379
Cre03.g153050			0.05697	-0.2603	-0.3318	0.4009	-0.2113	-0.05627	-0.4187	-0.0727	0.1594	-0.435	-0.1933	0.2362	0.694	0.2689	-0.1664	0.1115	-0.000637	0.012	0.3123	0.527	-0.06339	0.5438	-0.1612	0.1038	-0.257	0.05518	-0.3999	-0.5516	0.4934	-0.39	-0.4385	0.2431		-0.858	-0.252	0.0883	-0.648	0.587	0.672	-0.685	-0.957	-0.665	0.37	-0.732	0.681	-0.882	0.43
Cre03.g177700			-0.08792	-0.1621	-0.2139	0.3659	-0.1262	-0.324	0.04986	-0.06069	0.1048	-0.402	-0.08622	0.3073	0.5192	0.3457	-0.2034	-0.01189	-0.1723	-0.01118	0.2408	0.6007	0.02249	0.4171	-0.1709	0.1373	-0.3829	-0.1821	-0.1753	-0.4145	0.1227	-0.4155	-0.1042	0.3093		-0.631	-0.489	-0.368	-0.976	0.0634	0.0639	-0.341	-0.492	-0.434	0.352	-0.603	0.684	-0.431	0.827
Cre09.g387850			-0.6346	-0.6336	-0.6747	0.5369	-0.1854	-0.2393	-0.6393	-0.7998	-0.7072	-0.6248	-0.8024	-0.8308	-0.2351	-0.1947	-0.6783	-0.7317	-0.5006	-0.7537	-0.5975	-0.03714	-0.8526	-0.584	-0.6463	-0.7683	-0.5619	-0.5936	-0.7412	-0.6527	0.1556	-0.6596	-0.7228	-0.794		0.895	0.185	-0.15	0.629	-0.637	-0.709	0.629	0.968	0.72	-0.298	0.678	-0.73	0.848	-0.388
Cre03.g149350			-0.6477	-0.5646	-0.6946	0.7898	-0.1393	-0.2183	-0.5049	-0.9001	-0.6878	-0.6621	-0.9175	-0.8674	-0.05488	-0.0167	-0.8306	-0.8658	-0.5574	-0.7509	-0.6395	0.2496	-0.868	-0.3845	-0.7936	-0.8956	-0.4565	-0.6267	-0.5506	-0.6298	0.1554	-0.7303	-0.6135	-0.7826		0.979	0.00283	-0.264	0.643	-0.695	-0.704	0.356	0.908	0.869	-0.0424	0.465	-0.911	0.632	-0.333
Cre01.g004600			-0.1782	-0.101	0.2815	0.1241	0.006773	0.3749	0.5566	-0.1429	-0.5081	-0.009323	-0.2095	-0.1716	-0.5465	-0.2799	-0.06012	-0.3811	-0.2769	-0.1175	-0.04104	0.1749	-0.1281	-0.4003	-0.3058	-0.1875	0.1955	-0.485	0.04876	0.1794	-0.8412	0.00574	0.1528	-0.3174		0.937	-0.367	-0.656	0.197	-0.95	-0.959	0.243	0.931	0.928	0.213	0.208	-0.805	0.574	0.139
Cre14.g612100			-0.6679	-0.7975	-0.9116	0.7915	-0.4658	-0.4618	-0.7403	-0.8522	-0.404	-0.9499	-0.8877	-0.5887	0.2087	-0.03677	-0.8827	-0.7227	-0.7112	-0.7389	-0.4717	0.351	-0.8475	-0.03544	-0.8157	-0.6036	-0.6865	-0.6639	-0.7005	-0.9685	0.3881	-0.9626	-0.858	-0.6074		0.662	-0.00035	-0.372	0.14	-0.723	-0.843	0.694	0.914	0.541	-0.266	0.555	-0.374	0.881	0.03
Cre06.g275550			-0.1085	-0.2761	-0.2405	0.2311	-0.2677	0.05869	-0.1263	0.00813	0.2307	-0.3993	-0.1006	0.3301	0.512	-0.001965	-0.1233	0.2077	-0.1527	0.2405	0.1962	0.4424	0.03882	0.7376	-0.2595	0.2387	-0.06954	0.0346	-0.03872	-0.3843	0.3071	-0.3178	-0.3553	0.2462		-0.74	-0.458	-0.126	-0.739	0.4	0.508	-0.796	-0.879	-0.495	0.558	-0.861	0.555	-0.922	0.589
Cre01.g000050			-0.5117	-0.575	-0.7306	0.8335	-0.3034	-0.09075	-0.5597	-0.7293	-0.2905	-0.7474	-0.8251	-0.5118	0.3842	0.03286	-0.7767	-0.5678	-0.5119	-0.4342	-0.4088	0.5059	-0.6678	0.297	-0.8052	-0.5969	-0.2756	-0.3867	-0.3514	-0.7128	0.44	-0.7514	-0.6994	-0.479		0.437	-0.348	-0.207	0.339	-0.194	-0.0234	-0.629	0.00301	0.551	0.586	-0.388	-0.713	-0.442	-0.102
Cre06.g275600			-0.4376	-0.6804	-0.4941	0.8173	-0.4734	-0.04389	-0.232	-0.6611	-0.4519	-0.8072	-0.8032	-0.3302	0.09669	-0.06758	-0.6928	-0.7211	-0.6875	-0.5713	-0.1132	0.6719	-0.6323	0.01774	-0.8089	-0.4199	-0.3316	-0.7738	-0.5224	-0.7236	-0.1857	-0.777	-0.5724	-0.4823		0.916	-0.359	-0.659	0.165	-0.952	-0.971	0.279	0.937	0.902	0.186	0.225	-0.764	0.603	0.16
Cre06.g297150			0.6418	0.5512	0.5812	-0.6289	0.239	-0.1231	0.359	0.7273	0.4585	0.5844	0.8042	0.6771	0.04225	0.2863	0.7047	0.6088	0.5674	0.375	0.6199	-0.2199	0.6897	-0.07011	0.8495	0.6738	0.0659	0.4314	0.1547	0.4553	-0.1616	0.5738	0.6161	0.6921		-0.582	0.349	0.268	-0.401	0.326	0.169	0.526	-0.171	-0.674	-0.554	0.293	0.82	0.298	0.122
Cre03.g193400			-0.2184	-0.2485	-0.04788	0.6338	-0.02364	0.5364	0.181	-0.382	-0.4963	-0.3088	-0.564	-0.2771	0.04101	-0.05231	-0.3461	-0.4335	-0.2553	-0.1052	-0.0489	0.6316	-0.3119	0.09499	-0.6197	-0.4249	0.2146	-0.3547	-0.09345	-0.1627	-0.319	-0.2855	-0.2189	-0.3213		0.779	-0.449	-0.468	0.36	-0.592	-0.459	-0.394	0.428	0.866	0.568	-0.217	-0.938	-0.0921	-0.0158
Cre03.g194950			-0.5545	-0.3608	-0.6358	0.7787	0.1003	-0.02383	-0.4395	-0.7074	-0.505	-0.5362	-0.7538	-0.6609	0.3407	0.1576	-0.6821	-0.4959	-0.2601	-0.3287	-0.5394	0.4017	-0.6194	0.08387	-0.7042	-0.788	-0.2914	-0.2108	-0.3292	-0.5185	0.4909	-0.6031	-0.5708	-0.453		0.77	-0.489	-0.504	0.317	-0.609	-0.472	-0.42	0.418	0.87	0.603	-0.254	-0.93	-0.114	0.0291
Cre09.g390023			-0.2881	-0.4421	-0.05573	0.5509	-0.2544	0.4913	0.2499	-0.3024	-0.4304	-0.4828	-0.5116	-0.04163	-0.001471	-0.2235	-0.3096	-0.3497	-0.4315	-0.05316	0.1045	0.6898	-0.2642	0.2138	-0.6693	-0.1657	0.1026	-0.5103	-0.174	-0.3114	-0.4695	-0.3994	-0.328	-0.2334		0.323	-0.92	-0.799	-0.382	-0.554	-0.384	-0.819	-0.00518	0.599	0.981	-0.807	-0.502	-0.561	0.644
Cre01.g043550			0.272	0.2347	0.51	-0.2911	0.02834	0.4325	0.6658	0.5596	0.3415	0.2396	0.4689	0.7219	0.1335	-0.07326	0.4624	0.5486	0.1833	0.689	0.524	0.2769	0.5993	0.5962	0.2023	0.6349	0.4286	0.2488	0.4845	0.3509	-0.3509	0.3305	0.3486	0.5756		-0.701	-0.543	-0.241	-0.827	0.292	0.393	-0.778	-0.811	-0.441	0.601	-0.883	0.548	-0.878	0.696
Cre02.g085150			-0.4704	-0.7339	-0.3752	0.4913	-0.3837	0.1198	-0.1774	-0.3931	-0.5089	-0.7678	-0.5595	-0.06678	0.03287	-0.2715	-0.3792	-0.3055	-0.5072	-0.2525	0.07649	0.5103	-0.4397	0.02588	-0.6499	-0.1287	-0.4399	-0.6089	-0.7053	-0.7289	-0.1884	-0.6736	-0.7185	-0.2574		-0.163	-0.751	-0.757	-0.929	-0.44	-0.43	-0.298	-0.0516	0.0555	0.542	-0.58	0.267	-0.207	0.962
Cre02.g104700			0.3606	0.04322	0.5376	0.02244	-0.1238	0.4801	0.6117	0.3264	-0.03734	0.06472	0.1561	0.5319	-0.0657	-0.01889	0.3106	0.08261	0.02212	0.2036	0.6993	0.5202	0.3222	0.08415	0.06249	0.4201	0.2884	-0.2131	-0.008903	0.1457	-0.7805	0.1516	0.272	0.2941		-0.223	-0.38	-0.492	-0.788	-0.316	-0.398	0.148	0.0746	-0.133	0.0967	-0.174	0.452	0.154	0.729
Cre02.g112750			0.0932	-0.1752	0.298	0.3321	-0.1527	0.5767	0.4342	-0.02367	-0.3377	-0.1619	-0.2324	0.1584	-0.1074	-0.1087	0.003971	-0.224	-0.1703	-0.002489	0.4175	0.6139	-0.01576	0.0004226	-0.3027	0.03783	0.2497	-0.3988	-0.1522	-0.04149	-0.7193	-0.08346	-0.00134	-0.05108		0.944	-0.511	-0.708	0.202	-0.925	-0.871	-0.046	0.793	0.998	0.444	-0.0164	-0.919	0.314	0.174
Cre10.g433350			0.2759	0.1946	0.1126	-0.5547	-0.08219	-0.1309	-0.08078	0.515	0.6673	0.235	0.5673	0.5505	0.2307	-0.04694	0.4152	0.6738	0.275	0.471	0.2556	-0.3287	0.4689	0.4926	0.4781	0.6324	0.09339	0.5153	0.29	0.1521	0.3802	0.2967	0.105	0.51		-0.981	0.0238	0.313	-0.584	0.743	0.763	-0.396	-0.945	-0.873	0.0487	-0.474	0.883	-0.677	0.275
Cre06.g300600			0.8115	0.6291	0.9062	-0.776	0.1877	0.5135	0.647	0.9847	0.5901	0.7696	0.9303	0.9235	-0.01076	0.002396	0.959	0.8745	0.665	0.8075	0.8301	-0.1418	0.9384	0.3107	0.8313	0.9225	0.6448	0.6301	0.5207	0.7474	-0.3844	0.8612	0.6917	0.8001		-0.988	0.0904	0.382	-0.522	0.791	0.808	-0.367	-0.952	-0.897	-0.00408	-0.426	0.885	-0.662	0.203
Cre16.g686100			-0.2147	-0.4818	-0.3089	0.5608	-0.4159	0.2945	-0.1536	-0.2819	-0.04686	-0.5854	-0.4811	0.05758	0.3784	-0.1237	-0.3731	-0.1774	-0.392	-0.00531	0.1031	0.6547	-0.2473	0.6216	-0.61	-0.04702	0.05294	-0.2698	-0.1469	-0.4982	0.07454	-0.4855	-0.5095	-0.1024		-0.39	-0.507	-0.156	-0.383	0.27	0.447	-0.966	-0.734	-0.143	0.726	-0.878	0.0873	-0.985	0.374
Cre07.g345050			-0.5825	-0.6125	-0.7103	0.6829	-0.2395	-0.06654	-0.6533	-0.7933	-0.5265	-0.6623	-0.8566	-0.75	0.03553	-0.1467	-0.7349	-0.6608	-0.4926	-0.5871	-0.5626	0.1777	-0.799	-0.1508	-0.7578	-0.7417	-0.3348	-0.4529	-0.5252	-0.6532	0.3296	-0.6731	-0.7557	-0.7128		0.872	0.0265	-0.106	0.758	-0.464	-0.41	0.0771	0.641	0.793	0.0751	0.298	-0.946	0.319	-0.463
Cre07.g335150			-0.4943	-0.5574	-0.6667	0.6925	-0.2634	-0.2395	-0.4139	-0.5199	-0.1984	-0.777	-0.5949	-0.1789	0.5116	0.1165	-0.6112	-0.3078	-0.4383	-0.253	-0.181	0.5831	-0.4594	0.4081	-0.6519	-0.307	-0.494	-0.3424	-0.4332	-0.7755	0.4286	-0.7714	-0.6575	-0.1563		-0.39	-0.822	-0.592	-0.881	-0.0947	0.0261	-0.829	-0.535	-0.0828	0.827	-0.963	0.262	-0.79	0.887
Cre10.g421550			-0.1527	-0.303	-0.4115	0.5508	-0.05944	0.1577	-0.4428	-0.2868	-0.1297	-0.4515	-0.4254	-0.1012	0.5879	0.1707	-0.3133	-0.04693	-0.02741	-0.01675	0.02379	0.5045	-0.258	0.4407	-0.3949	-0.2407	-0.159	0.03896	-0.378	-0.5153	0.5225	-0.4248	-0.5565	-0.01889		0.132	-0.541	-0.295	-0.0185	-0.075	0.121	-0.882	-0.308	0.34	0.779	-0.704	-0.443	-0.746	0.188
Cre05.g233551			0.7766	0.4313	0.4351	-0.4615	0.03368	-0.04126	-0.02203	0.6097	0.542	0.4759	0.616	0.5738	0.1825	0.2913	0.5923	0.4988	0.5497	0.203	0.6664	-0.1717	0.5342	0.008251	0.783	0.5953	0.1486	0.4483	-0.008448	0.2836	0.0463	0.4968	0.4005	0.5544		-0.396	0.918	0.827	0.347	0.618	0.454	0.769	-0.0773	-0.661	-0.965	0.759	0.558	0.491	-0.63
Cre04.g212700			-0.3287	-0.5951	-0.3481	0.7467	-0.3733	0.1806	-0.1917	-0.587	-0.5282	-0.66	-0.7611	-0.3519	0.008522	-0.1108	-0.5628	-0.6642	-0.5405	-0.5034	-0.05114	0.6094	-0.582	-0.08744	-0.7306	-0.4345	-0.1795	-0.6798	-0.5297	-0.5864	-0.2649	-0.6185	-0.5278	-0.4961		0.989	-0.0647	-0.318	0.609	-0.724	-0.719	0.287	0.892	0.901	0.0322	0.397	-0.937	0.578	-0.283
Cre16.g673250			-0.2262	-0.1745	-0.6799	0.1632	-0.09812	-0.8311	-0.8174	-0.3771	0.1392	-0.299	-0.214	-0.3858	0.2941	0.2716	-0.4168	-0.2093	-0.1169	-0.4882	-0.4411	-0.282	-0.3865	-0.1144	-0.01296	-0.316	-0.6254	0.01328	-0.3508	-0.4802	0.8278	-0.3953	-0.3508	-0.19		-0.211	0.88	0.706	0.381	0.417	0.234	0.896	0.147	-0.493	-0.982	0.859	0.429	0.676	-0.607
Cre07.g325738			-0.04481	-0.1777	-0.4005	0.06119	-0.1908	-0.7504	-0.5996	-0.2874	-0.01729	-0.2078	-0.1531	-0.309	-0.06188	0.1839	-0.2659	-0.3538	-0.1578	-0.6665	-0.1876	-0.297	-0.3548	-0.546	0.11	-0.2045	-0.606	-0.2565	-0.5283	-0.3836	0.2727	-0.2841	-0.1785	-0.2525		0.137	0.708	0.415	0.4	0.027	-0.165	0.996	0.511	-0.142	-0.889	0.924	0.148	0.906	-0.5
Cre17.g698233			-0.3594	-0.5614	-0.1061	0.3628	-0.2448	0.5415	0.07584	-0.2237	-0.502	-0.522	-0.4424	0.001422	-0.05809	-0.396	-0.1799	-0.1395	-0.3436	0.04137	0.1326	0.4863	-0.2612	0.1431	-0.6021	-0.06751	-0.04226	-0.4151	-0.4156	-0.4147	-0.3399	-0.3967	-0.5633	-0.2033		0.0442	-0.978	-0.831	-0.698	-0.458	-0.311	-0.832	-0.185	0.355	0.978	-0.921	-0.176	-0.642	0.868
Cre01.g070932			-0.1743	-0.4799	-0.2989	0.6895	-0.3923	0.1738	-0.101	-0.3251	-0.1371	-0.6432	-0.5215	0.07424	0.4241	0.04756	-0.4179	-0.2967	-0.4072	-0.1443	0.2075	0.8219	-0.2749	0.4869	-0.6012	-0.08474	-0.102	-0.4078	-0.3065	-0.5801	-0.03504	-0.5731	-0.452	-0.06885		-0.332	-0.738	-0.434	-0.623	0.0374	0.207	-0.982	-0.626	-0.0337	0.869	-0.986	0.089	-0.942	0.655
Cre01.g012200			-0.1699	-0.2747	-0.4766	0.7946	-0.3506	-0.2515	-0.2324	-0.5101	0.09557	-0.5376	-0.5709	-0.1983	0.514	0.3132	-0.667	-0.5474	-0.4706	-0.3832	-0.1516	0.6888	-0.3767	0.4866	-0.5653	-0.338	-0.083	-0.3556	0.0306	-0.4696	0.2388	-0.5737	-0.2079	-0.1994		0.00171	0.0501	0.297	0.43	0.358	0.504	-0.565	-0.39	0.0483	0.27	-0.276	-0.319	-0.573	-0.384
Cre16.g683953			-0.07263	0.5378	0.2959	-0.3546	0.7491	0.0922	0.4935	0.3008	-0.06027	0.5152	0.4337	0.04686	0.0001867	0.1728	0.3396	0.454	0.4894	0.5657	-0.2005	-0.2439	0.3913	0.01093	0.3058	-0.02719	0.1191	0.5238	0.477	0.5536	0.1233	0.4205	0.4356	0.3376		0.133	-0.993	-0.877	-0.665	-0.541	-0.399	-0.788	-0.0901	0.436	0.976	-0.88	-0.248	-0.57	0.864
Cre16.g692500			0.1249	-0.08745	0.3632	0.135	-0.1466	0.7626	0.5204	0.2197	-0.02243	-0.0675	-0.01151	0.4389	0.08839	-0.2171	0.1782	0.178	-0.05375	0.446	0.4767	0.5845	0.2457	0.53	-0.2385	0.3176	0.4942	-0.06405	0.1999	0.09154	-0.5029	0.06496	0.006782	0.2119		-0.295	-0.691	-0.375	-0.518	0.0701	0.25	-0.996	-0.626	-0.00887	0.857	-0.96	0.0241	-0.955	0.561
Cre02.g110150			0.6826	0.6996	0.9435	-0.4578	0.3656	0.621	0.9078	0.7425	0.2887	0.7746	0.6836	0.6355	-0.09504	0.1246	0.7419	0.5183	0.5618	0.668	0.6336	0.1028	0.7846	0.1577	0.5823	0.5465	0.7526	0.4314	0.6537	0.8557	-0.6307	0.8005	0.8515	0.5882		0.07	-0.513	-0.249	-0.0298	-0.0109	0.185	-0.894	-0.368	0.277	0.76	-0.714	-0.389	-0.781	0.176
Cre01.g033900			-0.3	-0.4224	-0.3958	0.6756	-0.3326	0.07374	-0.1026	-0.3779	-0.04727	-0.6159	-0.5183	-0.01638	0.4666	0.05174	-0.5044	-0.2855	-0.4419	-0.08141	-0.02275	0.7319	-0.2849	0.6258	-0.6509	-0.1647	-0.06417	-0.3152	-0.06957	-0.5148	0.1399	-0.5737	-0.4134	-0.09475		-0.354	-0.656	-0.329	-0.53	0.129	0.304	-0.99	-0.674	-0.0724	0.825	-0.955	0.0827	-0.971	0.548
Cre09.g399289			0.4835	0.3474	0.00354	-0.3332	-0.1652	-0.283	-0.3881	0.2463	0.7954	0.3703	0.3428	0.1229	0.2055	0.1517	0.1538	0.2278	0.2327	0.02746	0.0004931	-0.443	0.2287	0.2935	0.4836	0.2564	0.3191	0.4911	0.4531	0.262	0.5213	0.3575	0.2732	0.156		-0.391	0.835	0.964	0.608	0.852	0.826	0.204	-0.42	-0.578	-0.621	0.417	0.277	-0.0584	-0.833
Cre08.g358563			-0.2805	-0.5305	-0.3509	0.6156	-0.3863	0.3252	-0.1997	-0.3646	-0.1756	-0.6224	-0.5699	-0.05588	0.3278	-0.1492	-0.4244	-0.2522	-0.41	-0.07086	0.03677	0.6447	-0.3375	0.5164	-0.676	-0.1587	0.01393	-0.3189	-0.2381	-0.5376	0.06751	-0.5283	-0.58	-0.1989		-0.165	-0.571	-0.257	-0.262	0.1	0.293	-0.974	-0.563	0.0815	0.799	-0.852	-0.149	-0.917	0.338
Cre12.g489600			0.05458	-0.1853	0.3387	0.01815	-0.2379	0.7809	0.4577	0.2172	-0.04318	-0.09252	-0.01126	0.407	-0.06953	-0.409	0.1974	0.1923	-0.124	0.4302	0.4175	0.4168	0.2006	0.4575	-0.2555	0.3545	0.4862	-0.1047	0.1624	0.07336	-0.5383	0.06921	-0.08884	0.1203		-0.414	-0.633	-0.299	-0.56	0.174	0.343	-0.978	-0.716	-0.134	0.798	-0.954	0.149	-0.98	0.555
Cre03.g212641			-0.3167	-0.3211	-0.6491	0.2236	-0.1372	-0.5776	-0.6578	-0.2742	0.101	-0.4746	-0.2094	-0.1107	0.4719	0.177	-0.3486	0.008325	-0.141	-0.1949	-0.2274	0.01904	-0.2756	0.2409	-0.1634	-0.1196	-0.6209	0.01939	-0.4033	-0.6128	0.7785	-0.5024	-0.5253	0.0123		-0.87	-0.193	-0.00867	-0.841	0.423	0.409	-0.28	-0.717	-0.731	0.123	-0.489	0.889	-0.491	0.579
Cre03.g189650			-0.6019	-0.7025	-0.7116	0.9183	-0.3768	-0.1524	-0.4243	-0.8107	-0.4842	-0.878	-0.9155	-0.5208	0.2305	-0.00262	-0.8448	-0.7477	-0.6813	-0.594	-0.3567	0.6243	-0.755	0.08766	-0.9082	-0.6199	-0.4304	-0.6809	-0.5219	-0.8129	0.1379	-0.8826	-0.7054	-0.5572		0.868	-0.611	-0.719	0.158	-0.846	-0.744	-0.285	0.617	0.975	0.613	-0.215	-0.928	0.0713	0.221
Cre03.g212977			-0.3254	-0.1444	-0.683	0.1882	0.02758	-0.6956	-0.7197	-0.3512	0.1185	-0.2983	-0.2039	-0.3515	0.4099	0.2653	-0.4041	-0.0784	-0.06103	-0.2722	-0.4918	-0.1979	-0.3247	0.1011	-0.09174	-0.3294	-0.558	0.1386	-0.2242	-0.4418	0.9265	-0.3906	-0.3811	-0.106		-0.995	0.276	0.5	-0.449	0.825	0.791	-0.116	-0.855	-0.973	-0.238	-0.202	0.966	-0.447	0.0886
Cre11.g467665			0.2404	-0.2949	-0.1765	0.1218	-0.6	-0.377	-0.334	0.01712	0.3659	-0.3592	-0.03551	0.344	0.2416	0.09262	-0.0984	-0.09505	-0.2625	-0.3208	0.4268	0.2399	-0.04332	0.1717	0.0485	0.3679	-0.2756	-0.2828	-0.3616	-0.4606	0.0157	-0.2954	-0.1818	0.1249		-0.689	0.657	0.64	-0.113	0.647	0.495	0.555	-0.331	-0.848	-0.753	0.433	0.856	0.241	-0.231
Cre07.g340450			0.7734	0.555	0.6445	-0.3625	0.2116	0.1689	0.3251	0.5668	0.2981	0.6043	0.5558	0.4621	-4.79e-05	0.32	0.5941	0.327	0.556	0.1945	0.6412	-0.03856	0.5364	-0.1856	0.7062	0.4284	0.3196	0.3289	0.1174	0.4977	-0.319	0.5939	0.6233	0.462		0.264	0.83	0.564	0.699	0.0961	-0.0663	0.956	0.53	-0.0479	-0.916	0.999	-0.0565	0.88	-0.76
Cre10.g436800			0.4456	0.03678	0.3911	0.1069	-0.2209	0.2449	0.4084	0.3156	0.1762	-0.02586	0.1625	0.6134	0.2005	0.1697	0.2368	0.1014	0.0252	0.1322	0.7635	0.6038	0.3249	0.2576	0.1183	0.4805	0.163	-0.1587	-0.061	-0.009158	-0.5207	0.04733	0.2311	0.404		-0.723	0.125	0.135	-0.636	0.348	0.235	0.246	-0.377	-0.724	-0.305	-0.00852	0.902	0.0186	0.352
Cre12.g520650			0.5567	0.5962	0.706	-0.7372	0.4146	0.271	0.5587	0.8845	0.4139	0.6656	0.9031	0.8093	0.0971	0.1268	0.8748	0.9232	0.7151	0.8086	0.6417	-0.1824	0.8596	0.2231	0.796	0.7684	0.2808	0.6696	0.3381	0.5969	-0.1267	0.7019	0.5611	0.8395		-0.779	-0.395	-0.199	-0.927	0.275	0.293	-0.431	-0.685	-0.584	0.325	-0.645	0.773	-0.579	0.726
Cre16.g667450			0.6149	0.4247	0.8095	-0.1971	0.09354	0.6816	0.824	0.6017	0.2395	0.4616	0.4507	0.6811	0.01285	0.06589	0.5649	0.3638	0.3247	0.5486	0.7509	0.4112	0.6388	0.3177	0.3224	0.5573	0.692	0.187	0.465	0.5665	-0.7067	0.5367	0.6154	0.5158		-0.364	-0.497	-0.147	-0.347	0.265	0.445	-0.965	-0.719	-0.121	0.724	-0.865	0.0553	-0.977	0.347
Cre03.g155450			-0.2821	-0.5019	-0.09054	0.5491	-0.3387	0.3649	0.1281	-0.4251	-0.5419	-0.4888	-0.605	-0.2351	-0.2318	-0.2712	-0.3838	-0.5814	-0.5252	-0.3484	0.02066	0.5308	-0.4272	-0.1473	-0.6566	-0.292	0.01642	-0.692	-0.333	-0.3425	-0.5956	-0.423	-0.3325	-0.4556		0.996	-0.284	-0.529	0.41	-0.859	-0.837	0.162	0.889	0.971	0.218	0.223	-0.94	0.495	-0.0528
Cre09.g393654			0.2091	-0.1437	-0.1266	0.2102	-0.1834	0.1096	-0.2631	0.1488	0.2808	-0.2701	0.007175	0.4403	0.663	0.2085	0.05256	0.3223	0.1301	0.2245	0.4803	0.4791	0.1432	0.6376	-0.004903	0.317	-0.08031	0.197	-0.2618	-0.377	0.3939	-0.193	-0.3112	0.4034		-0.859	-0.232	0.114	-0.622	0.607	0.693	-0.686	-0.966	-0.67	0.359	-0.722	0.674	-0.887	0.402
Cre14.g617151			-0.436	-0.6135	-0.5452	0.7664	-0.3982	-0.002174	-0.2747	-0.5354	-0.2447	-0.7913	-0.6827	-0.1623	0.3896	-0.009583	-0.6215	-0.4278	-0.5499	-0.2763	-0.08864	0.7134	-0.4788	0.4226	-0.7663	-0.2899	-0.279	-0.4865	-0.3673	-0.7219	0.1423	-0.7466	-0.6254	-0.2534		-0.23	-0.827	-0.558	-0.654	-0.103	0.0662	-0.97	-0.517	0.0808	0.927	-0.995	0.00877	-0.885	0.729
Cre17.g734612			-0.2678	-0.5362	-0.5568	0.5779	-0.5204	-0.2538	-0.3974	-0.3765	0.1023	-0.7227	-0.4714	0.03203	0.4918	0.0592	-0.5231	-0.2705	-0.4989	-0.2582	0.01308	0.5642	-0.339	0.5432	-0.5296	-0.04609	-0.3242	-0.357	-0.2906	-0.7144	0.3112	-0.6742	-0.5387	-0.08146		-0.899	-0.228	0.086	-0.709	0.582	0.643	-0.597	-0.936	-0.717	0.304	-0.684	0.765	-0.81	0.467
Cre09.g393284			-0.4505	-0.4888	-0.5514	0.7758	-0.301	-0.3238	-0.1595	-0.5583	-0.2156	-0.7424	-0.6132	-0.1809	0.3931	0.1966	-0.6751	-0.5238	-0.5697	-0.3888	-0.1576	0.7112	-0.4547	0.2924	-0.6779	-0.334	-0.4437	-0.5537	-0.2987	-0.6755	0.1085	-0.7679	-0.4108	-0.1995		-0.221	-0.856	-0.769	-0.953	-0.365	-0.302	-0.553	-0.225	0.0529	0.725	-0.786	0.23	-0.46	0.997
Cre06.g302150			-0.5008	-0.459	-0.7791	0.3704	-0.123	-0.3897	-0.8445	-0.5604	-0.2116	-0.5336	-0.5219	-0.5465	0.2464	-0.0103	-0.541	-0.2695	-0.2428	-0.3998	-0.5362	-0.1076	-0.5864	-0.01782	-0.4086	-0.503	-0.5404	-0.09479	-0.5088	-0.6436	0.7746	-0.5652	-0.7292	-0.4017		0.59	0.0869	0.11	0.755	-0.12	-0.0194	-0.184	0.254	0.545	0.137	0.111	-0.788	-0.0327	-0.54
Cre01.g010750			-0.2602	-0.4953	-0.05418	0.5104	-0.3212	0.4304	0.136	-0.3841	-0.5517	-0.4631	-0.5766	-0.2064	-0.2427	-0.2999	-0.3311	-0.5274	-0.4826	-0.3001	0.05778	0.5139	-0.3976	-0.1467	-0.6313	-0.2605	0.04266	-0.6555	-0.3487	-0.3225	-0.6047	-0.3863	-0.3443	-0.4328		0.991	-0.324	-0.552	0.391	-0.861	-0.827	0.103	0.861	0.982	0.271	0.17	-0.954	0.442	-0.0275
Cre17.g709800			0.2795	-0.0876	0.2541	0.3223	-0.3611	0.4817	0.3569	0.09654	0.1727	-0.1438	-0.1143	0.394	0.2057	-0.01335	-0.006671	-0.08283	-0.1903	0.1342	0.5068	0.6971	0.1453	0.5308	-0.2312	0.2724	0.458	-0.2078	0.2	-0.01452	-0.4624	-0.04306	0.09332	0.1433		-0.434	-0.106	0.251	-0.0226	0.555	0.708	-0.778	-0.777	-0.296	0.402	-0.589	0.108	-0.881	-0.0514
Cre15.g643700			-0.4773	-0.6671	-0.7764	0.7815	-0.5947	-0.3463	-0.5865	-0.7319	-0.08827	-0.8376	-0.7964	-0.4153	0.3045	-0.02368	-0.842	-0.6758	-0.7344	-0.6014	-0.3688	0.4611	-0.6851	0.3059	-0.7847	-0.4389	-0.3402	-0.5746	-0.3083	-0.7891	0.3263	-0.8266	-0.6494	-0.5053		-0.361	0.337	0.621	0.383	0.722	0.819	-0.412	-0.637	-0.371	-0.0215	-0.152	0.0777	-0.575	-0.501
Cre10.g418600			-0.6864	-0.7087	-0.8686	0.7381	-0.2903	-0.4966	-0.7452	-0.9127	-0.598	-0.8175	-0.8988	-0.8046	0.008564	-0.0153	-0.8664	-0.8293	-0.6268	-0.8674	-0.6085	0.1622	-0.9225	-0.4059	-0.7416	-0.7915	-0.7365	-0.678	-0.7784	-0.8594	0.3227	-0.876	-0.7794	-0.7462		0.822	0.204	-0.159	0.528	-0.635	-0.736	0.726	0.976	0.638	-0.37	0.719	-0.603	0.921	-0.322
Cre06.g304250			-0.2911	-0.382	-0.5746	0.4393	-0.2613	-0.4191	-0.6925	-0.6675	-0.31	-0.3964	-0.6205	-0.7322	-0.1415	0.00359	-0.6048	-0.7223	-0.3956	-0.8175	-0.5035	-0.1333	-0.704	-0.5092	-0.3691	-0.6391	-0.3782	-0.4401	-0.4823	-0.4649	0.2411	-0.4599	-0.4187	-0.6876		0.626	0.636	0.361	0.881	-0.168	-0.269	0.778	0.727	0.35	-0.662	0.908	-0.494	0.839	-0.785
Cre17.g738600			-0.4969	-0.6423	-0.6161	0.5921	-0.3033	-0.355	-0.5751	-0.7497	-0.631	-0.6765	-0.7657	-0.6672	-0.1779	-0.07486	-0.6646	-0.787	-0.5493	-0.8518	-0.3778	0.1301	-0.801	-0.5981	-0.5832	-0.6354	-0.6406	-0.7253	-0.831	-0.7232	0.003836	-0.7095	-0.6349	-0.6918		0.697	0.336	-0.0351	0.512	-0.515	-0.648	0.843	0.922	0.479	-0.522	0.813	-0.442	0.979	-0.371
Cre14.g617200			-0.6208	-0.6201	-0.7348	0.8725	-0.2132	-0.2794	-0.5308	-0.9025	-0.6481	-0.7623	-0.9394	-0.7759	0.0635	0.05602	-0.8628	-0.8725	-0.5948	-0.7804	-0.5313	0.3921	-0.8654	-0.3027	-0.8144	-0.836	-0.5395	-0.6807	-0.6383	-0.7468	0.1694	-0.8236	-0.6553	-0.713		0.975	-0.0016	-0.299	0.586	-0.737	-0.765	0.428	0.954	0.858	-0.0788	0.5	-0.866	0.704	-0.284
Cre02.g091550			-0.04046	0.3947	0.4134	-0.3072	0.7792	0.2704	0.4878	0.2375	-0.5073	0.465	0.3043	-0.06678	-0.2868	0.08849	0.4095	0.2828	0.5157	0.3336	-0.02544	-0.2207	0.2444	-0.5425	0.2965	-0.136	-0.04049	0.2632	-0.04323	0.4509	-0.2472	0.3875	0.3106	0.168		0.752	-0.644	-0.879	-0.193	-0.994	-0.984	0.0342	0.76	0.843	0.446	-0.0941	-0.618	0.364	0.507
Cre04.g228400			-0.5486	-0.6923	-0.1735	-0.09892	-0.4853	0.3506	-0.1023	-0.2751	-0.4534	-0.4201	-0.3775	-0.2647	-0.705	-0.9287	-0.1723	-0.2378	-0.5871	-0.1587	-0.2756	-0.2827	-0.4201	-0.2637	-0.5379	-0.05862	-0.01773	-0.5346	-0.2898	-0.2767	-0.4508	-0.2663	-0.6099	-0.6005		-0.556	-0.698	-0.479	-0.953	0.0298	0.111	-0.696	-0.603	-0.28	0.664	-0.876	0.48	-0.726	0.879
Cre12.g508050			-0.4666	-0.3732	-0.1997	0.5602	-0.07216	0.3744	0.2131	-0.3581	-0.4078	-0.474	-0.5039	-0.1413	0.138	-0.1466	-0.3873	-0.2652	-0.3804	0.06612	-0.1409	0.6247	-0.2697	0.3625	-0.7124	-0.2882	0.03609	-0.3431	-0.0228	-0.294	-0.168	-0.4333	-0.3485	-0.1979		0.113	-0.912	-0.724	-0.497	-0.386	-0.208	-0.915	-0.216	0.412	0.995	-0.913	-0.319	-0.718	0.693
Cre12.g514250			0.05501	-0.2023	0.162	0.2051	-0.2429	0.6561	0.2765	0.1362	0.05318	-0.2117	-0.09547	0.4021	0.2388	-0.2116	0.06903	0.1861	-0.1066	0.4016	0.4095	0.5819	0.1548	0.6681	-0.309	0.2922	0.3894	-0.03306	0.1146	-0.08863	-0.2421	-0.07084	-0.1844	0.1886		-0.433	-0.57	-0.224	-0.5	0.237	0.408	-0.972	-0.746	-0.167	0.758	-0.925	0.153	-0.991	0.482
Cre10.g429880			-0.3608	-0.008081	-0.1387	-0.5178	0.2268	-0.2764	-0.1904	-0.003416	-0.1672	0.1592	0.1773	-0.3032	-0.4608	-0.3308	0.1066	0.1692	0.06737	0.01395	-0.5089	-0.8257	-0.08815	-0.4786	0.1706	-0.1093	-0.2868	0.1481	-0.05392	0.1148	0.2218	0.1253	-0.1182	-0.1951		-0.149	-0.256	-0.423	-0.669	-0.334	-0.443	0.316	0.195	-0.111	-0.0483	-0.0015	0.418	0.32	0.611
Cre13.g571050			-0.7178	-0.6823	-0.8534	0.6531	-0.2916	-0.2282	-0.7001	-0.7816	-0.3938	-0.7798	-0.8145	-0.6523	0.1775	-0.1586	-0.7838	-0.5401	-0.5641	-0.485	-0.6252	0.1791	-0.7697	0.0884	-0.8009	-0.6455	-0.4605	-0.4055	-0.4643	-0.7649	0.5256	-0.7839	-0.8476	-0.6085		0.447	-0.578	-0.44	0.117	-0.351	-0.169	-0.734	0.0191	0.624	0.768	-0.556	-0.706	-0.503	0.151
Cre07.g325722			-0.6961	-0.6876	-0.4288	0.4447	-0.1492	0.1742	-0.1386	-0.47	-0.6818	-0.7015	-0.5899	-0.2764	-0.05947	-0.346	-0.4115	-0.2752	-0.4561	-0.1502	-0.2175	0.3466	-0.495	-0.04102	-0.7275	-0.3299	-0.4385	-0.5058	-0.6008	-0.6272	-0.07668	-0.6386	-0.7493	-0.3566		0.104	-0.967	-0.933	-0.797	-0.622	-0.535	-0.572	0.0238	0.381	0.844	-0.76	-0.109	-0.368	0.965
Cre05.g247000			-0.2641	-0.3298	-0.2947	-0.01935	-0.2807	0.08307	-0.2551	-0.02054	0.1916	-0.3186	-0.08008	0.1355	0.2103	-0.3124	-0.09556	0.2428	-0.191	0.2462	-0.08487	0.004858	-0.04583	0.5734	-0.2538	0.179	-0.01605	0.09367	0.03398	-0.288	0.3689	-0.2194	-0.4552	0.0357		-0.741	-0.385	-0.0303	-0.633	0.478	0.596	-0.816	-0.918	-0.512	0.528	-0.835	0.523	-0.956	0.479
Cre03.g174500			-0.03865	0.1034	-0.07737	-0.09846	0.22	0.2801	-0.1601	0.1429	0.1704	0.09373	0.1115	0.0773	0.3548	-0.02403	0.1294	0.4572	0.3022	0.4847	-0.08289	-0.06777	0.1601	0.5215	0.0248	0.04703	0.1932	0.5376	0.2054	0.06727	0.568	0.1238	-0.1825	0.2113		-0.287	-0.496	-0.156	-0.279	0.226	0.411	-0.963	-0.665	-0.05	0.734	-0.842	-0.0305	-0.954	0.305
Cre17.g702500			0.1363	0.2919	-0.2795	-0.05024	0.2524	-0.5753	-0.4217	0.09189	0.4416	0.1081	0.2401	0.06949	0.6114	0.5424	0.003243	0.307	0.3602	0.07994	-0.08856	-0.1342	0.1468	0.2891	0.3593	0.02034	-0.3036	0.5169	0.04663	-0.07992	0.8854	0.005315	0.05793	0.367		-0.996	0.265	0.523	-0.409	0.863	0.851	-0.203	-0.909	-0.962	-0.187	-0.254	0.925	-0.532	0.057
Cre06.g278108			-0.6944	-0.5892	-0.95	0.6943	-0.168	-0.5979	-0.819	-0.8533	-0.4186	-0.7578	-0.7955	-0.7589	0.2389	0.1113	-0.8498	-0.6458	-0.497	-0.7019	-0.69	0.1179	-0.8269	-0.1626	-0.6636	-0.7686	-0.7432	-0.426	-0.6203	-0.8258	0.659	-0.8409	-0.7583	-0.5935		0.955	-0.0605	-0.385	0.466	-0.804	-0.848	0.47	0.988	0.85	-0.0712	0.487	-0.803	0.751	-0.169
Cre05.g236400			-0.6865	-0.7198	-0.8768	0.7926	-0.2705	-0.3532	-0.7275	-0.8565	-0.5404	-0.8637	-0.8911	-0.6829	0.2047	0.00236	-0.8388	-0.6821	-0.5707	-0.6782	-0.5263	0.3172	-0.8473	-0.1254	-0.7951	-0.7208	-0.6689	-0.5605	-0.732	-0.897	0.4402	-0.8966	-0.8558	-0.617		0.981	-0.279	-0.56	0.344	-0.898	-0.9	0.254	0.938	0.947	0.165	0.27	-0.876	0.582	-0.00077
Cre11.g475100			-0.3802	0.01363	-0.5901	0.5849	0.4045	-0.6274	-0.4355	-0.5952	-0.3619	-0.2473	-0.446	-0.6704	0.3778	0.6041	-0.5764	-0.4662	-0.00418	-0.4879	-0.5867	0.1412	-0.4758	-0.2859	-0.2449	-0.8013	-0.608	-0.06429	-0.3192	-0.3515	0.6486	-0.4494	-0.1637	-0.2552		0.974	-0.13	-0.439	0.442	-0.835	-0.862	0.393	0.974	0.891	0.00979	0.417	-0.843	0.692	-0.126
Cre08.g383150			-0.04521	-0.1195	-0.1853	0.1945	0.1176	0.169	-0.2223	0.06205	-0.001471	-0.2364	-0.03993	0.2271	0.5867	0.1714	0.03214	0.3618	0.2197	0.3201	0.2215	0.3605	0.07267	0.4954	-0.08635	0.08702	-0.1788	0.2801	-0.2918	-0.3292	0.4968	-0.1967	-0.3876	0.3258		-0.413	-0.761	-0.473	-0.757	0.0288	0.177	-0.93	-0.639	-0.108	0.842	-0.992	0.214	-0.908	0.759
Cre12.g516150			-0.2404	-0.5278	-0.3707	0.7868	-0.3152	0.1206	-0.2634	-0.5497	-0.4521	-0.6438	-0.7208	-0.2945	0.1896	0.05007	-0.5421	-0.596	-0.4305	-0.479	0.02328	0.6773	-0.5321	-0.00943	-0.6512	-0.4153	-0.2268	-0.5735	-0.5698	-0.6193	-0.1099	-0.6186	-0.5143	-0.3809		0.98	-0.0149	-0.268	0.649	-0.688	-0.687	0.313	0.886	0.878	-0.0102	0.434	-0.929	0.593	-0.333
Cre05.g236850			-0.5511	-0.2826	-0.7528	0.1989	0.05286	-0.65	-0.7334	-0.5041	-0.1558	-0.3754	-0.3491	-0.5746	0.169	0.08047	-0.4933	-0.2174	-0.1781	-0.3758	-0.6918	-0.3176	-0.5017	-0.1433	-0.2481	-0.5112	-0.6411	-0.01484	-0.3448	-0.4862	0.8181	-0.4679	-0.5168	-0.3364		0.338	-0.407	-0.672	-0.447	-0.733	-0.818	0.338	0.596	0.373	0.0949	0.071	-0.068	0.507	0.57
Cre05.g236878			-0.6664	-0.5955	-0.9245	0.7541	-0.1791	-0.5095	-0.8	-0.8703	-0.4478	-0.7643	-0.8409	-0.7689	0.2479	0.1125	-0.8617	-0.6823	-0.5004	-0.7075	-0.657	0.1899	-0.8402	-0.1471	-0.7033	-0.7937	-0.6802	-0.446	-0.6224	-0.8215	0.6124	-0.8405	-0.7617	-0.616		0.983	-0.0199	-0.298	0.608	-0.726	-0.739	0.37	0.927	0.876	-0.0367	0.462	-0.901	0.651	-0.296
Cre06.g282250			-0.2004	-0.196	-0.478	0.3642	-0.134	-0.1916	-0.3775	-0.1893	0.253	-0.3944	-0.2169	0.04036	0.6588	0.1966	-0.3268	0.078	-0.1173	0.09114	-0.1169	0.3427	-0.1141	0.7124	-0.2885	-0.05553	-0.1702	0.1439	0.01194	-0.4206	0.6906	-0.3905	-0.3737	0.1281		-0.625	-0.432	-0.0674	-0.54	0.42	0.564	-0.895	-0.875	-0.385	0.613	-0.869	0.365	-0.993	0.437
Cre02.g144800			-0.2448	-0.207	-0.6916	0.3492	-0.01919	-0.7902	-0.7554	-0.4124	0.006537	-0.4064	-0.2896	-0.3345	0.4576	0.4199	-0.4546	-0.2276	-0.0877	-0.4764	-0.3215	-0.00757	-0.3948	-0.07358	-0.09121	-0.3591	-0.7373	-0.04155	-0.5095	-0.599	0.8075	-0.5126	-0.4003	-0.1027		-0.021	0.537	0.261	0.0874	-0.00669	-0.204	0.919	0.411	-0.24	-0.779	0.753	0.34	0.816	-0.221
Cre06.g256200			-0.7307	-0.7168	-0.7719	0.7439	-0.2599	-0.08798	-0.5401	-0.7743	-0.5304	-0.8293	-0.8559	-0.5886	0.1797	-0.1512	-0.7665	-0.5592	-0.5767	-0.4419	-0.5078	0.3735	-0.7514	0.08635	-0.8777	-0.6377	-0.4559	-0.4967	-0.5339	-0.7859	0.3452	-0.8214	-0.8481	-0.5713		0.52	-0.832	-0.764	-0.164	-0.635	-0.469	-0.711	0.172	0.749	0.905	-0.651	-0.693	-0.413	0.478
Cre07.g331450			-0.6031	-0.6347	-0.891	0.6248	-0.2469	-0.6723	-0.8119	-0.7609	-0.4076	-0.7911	-0.7123	-0.6031	0.2127	0.1239	-0.7553	-0.6002	-0.4896	-0.748	-0.4875	0.1381	-0.7719	-0.2638	-0.5555	-0.6072	-0.8762	-0.5056	-0.8083	-0.9027	0.5408	-0.8561	-0.7607	-0.4982		0.426	0.175	-0.185	0.0778	-0.511	-0.671	0.82	0.776	0.268	-0.463	0.644	-0.0985	0.908	-0.016
Cre07.g354100			-0.5016	-0.564	-0.8752	0.7846	-0.2774	-0.444	-0.7929	-0.7578	-0.2395	-0.7699	-0.7754	-0.559	0.4496	0.1859	-0.8044	-0.5706	-0.4585	-0.5989	-0.4539	0.3548	-0.7166	0.1289	-0.6558	-0.6189	-0.5679	-0.3603	-0.5471	-0.8357	0.663	-0.8171	-0.7325	-0.4492		0.788	0.0982	0.00825	0.805	-0.332	-0.269	0.0343	0.531	0.703	0.0461	0.288	-0.899	0.239	-0.541
Cre13.g586450			-0.3716	-0.2441	-0.1433	0.2017	0.0867	-0.3202	0.04309	-0.393	-0.6798	-0.2354	-0.3203	-0.4418	-0.4552	-0.01067	-0.2725	-0.5441	-0.2832	-0.5643	-0.2512	-0.034	-0.4167	-0.8628	-0.2189	-0.4328	-0.5522	-0.6002	-0.5491	-0.2344	-0.42	-0.3155	-0.09874	-0.4124		0.586	0.0299	-0.339	0.0925	-0.673	-0.806	0.724	0.873	0.461	-0.31	0.565	-0.282	0.885	0.0458
Cre07.g351850			-0.1732	0.2348	-0.2943	-0.08884	0.5304	-0.4319	-0.3679	-0.07551	-0.05812	0.1432	0.1024	-0.2988	0.2575	0.3513	-0.02841	0.1937	0.3775	0.02909	-0.4055	-0.3629	-0.04527	-0.1644	0.2246	-0.3159	-0.4067	0.435	-0.1162	-0.01538	0.7626	0.0108	-0.05731	0.08624		0.795	-0.657	-0.878	-0.139	-0.999	-0.975	-0.0159	0.761	0.89	0.486	-0.115	-0.689	0.328	0.473
Cre13.g572150			-0.1098	-0.4284	-0.5461	0.6119	-0.4138	-0.1468	-0.7077	-0.5587	-0.09602	-0.5073	-0.642	-0.4407	0.2388	0.07106	-0.57	-0.5576	-0.352	-0.6014	-0.1865	0.2566	-0.5747	0.01614	-0.4449	-0.4357	-0.1732	-0.321	-0.4352	-0.5724	0.347	-0.5036	-0.5214	-0.4675		0.461	0.685	0.571	1	0.134	0.102	0.466	0.39	0.218	-0.55	0.72	-0.491	0.472	-0.937
Cre16.g657150			0.3105	0.747	0.3938	-0.5744	0.7344	-0.1151	0.308	0.5383	0.2723	0.7295	0.7156	0.2467	0.1276	0.3807	0.5608	0.6453	0.748	0.5422	0.0422	-0.4238	0.5864	-0.0363	0.7303	0.2102	0.09439	0.7572	0.4285	0.6312	0.3044	0.622	0.605	0.5644		-0.163	-0.883	-0.806	-0.933	-0.416	-0.349	-0.558	-0.179	0.113	0.751	-0.785	0.171	-0.444	1
Cre10.g431450			0.3156	0.2992	0.6485	-0.3667	0.09461	0.7176	0.7456	0.6014	0.2729	0.3853	0.4763	0.6537	-0.01544	-0.2132	0.5537	0.5772	0.2597	0.7867	0.4938	0.1843	0.6262	0.5503	0.2021	0.593	0.6773	0.3285	0.6017	0.5333	-0.4587	0.4971	0.3904	0.4923		-0.536	-0.584	-0.243	-0.631	0.258	0.411	-0.938	-0.789	-0.263	0.732	-0.942	0.291	-0.983	0.576
Cre02.g084550			-0.2045	-0.3089	-0.1075	0.5181	-0.1598	0.144	0.2529	-0.1524	-0.1847	-0.4858	-0.2958	0.2256	0.3497	0.1012	-0.2452	-0.132	-0.2953	0.05836	0.2521	0.8008	-0.07049	0.4292	-0.4646	0.02762	-0.146	-0.3503	-0.1713	-0.3886	-0.2074	-0.4441	-0.2175	0.1297		-0.312	-0.861	-0.696	-0.936	-0.233	-0.138	-0.714	-0.393	-0.0142	0.799	-0.899	0.248	-0.646	0.963
Cre06.g269100			-0.4182	-0.3666	-0.2865	0.451	0.1739	0.3373	-0.2181	-0.3984	-0.6936	-0.3848	-0.5168	-0.3993	0.06102	-0.08501	-0.274	-0.2075	-0.06057	-0.1049	-0.185	0.287	-0.411	-0.165	-0.4959	-0.4955	-0.249	-0.1818	-0.5681	-0.393	0.1087	-0.3754	-0.5741	-0.305		0.847	-0.666	-0.776	0.0785	-0.876	-0.776	-0.301	0.611	0.97	0.648	-0.257	-0.896	0.0595	0.299
Cre16.g662650			-0.2821	0.0792	-0.5323	0.1618	0.3253	-0.7505	-0.4697	-0.2625	0.02696	-0.1304	-0.0659	-0.3114	0.4353	0.4853	-0.3007	-0.02086	0.1181	-0.1876	-0.4537	-0.141	-0.189	-0.02697	0.04912	-0.3636	-0.618	0.2124	-0.1698	-0.279	0.8432	-0.284	-0.1352	0.05083		-0.00197	-0.503	-0.656	-0.737	-0.529	-0.596	0.126	0.254	0.102	0.208	-0.185	0.232	0.217	0.767
Cre10.g464750			-0.4644	-0.5069	-0.728	0.8647	-0.2269	-0.404	-0.4555	-0.6496	-0.2385	-0.7943	-0.6956	-0.3107	0.5692	0.3174	-0.7467	-0.5124	-0.4641	-0.4565	-0.2357	0.6765	-0.5548	0.2858	-0.67	-0.4744	-0.5738	-0.4312	-0.4751	-0.8108	0.4433	-0.8426	-0.5753	-0.2248		0.124	-0.984	-0.935	-0.768	-0.62	-0.52	-0.623	0.0099	0.409	0.883	-0.79	-0.153	-0.409	0.949
Cre14.g614750			0.1052	0.2834	-0.0003457	0.06353	0.4359	-0.2887	0.1214	0.2419	0.1344	0.04028	0.2974	0.3841	0.6539	0.6156	0.1628	0.4194	0.4112	0.3286	0.2818	0.3512	0.3355	0.3192	0.2769	0.1698	-0.3725	0.3575	-0.09553	-0.08202	0.4177	-0.04093	0.147	0.6405		-0.394	-0.7	-0.619	-0.993	-0.21	-0.186	-0.414	-0.305	-0.159	0.541	-0.681	0.448	-0.398	0.951
Cre03.g184151			0.05947	0.3189	-0.2931	-0.1012	0.2882	-0.5643	-0.4133	0.04502	0.4203	0.1681	0.2229	-0.05804	0.4954	0.4585	-0.0288	0.2659	0.3318	0.07675	-0.261	-0.2753	0.105	0.2395	0.3283	-0.06921	-0.2298	0.5365	0.1736	0.01245	0.8942	0.05443	0.08574	0.2577		-0.857	0.289	0.618	-0.128	0.923	0.973	-0.398	-0.951	-0.819	-0.0764	-0.307	0.657	-0.693	-0.16
Cre14.g623800			0.5293	0.3363	0.3624	-0.368	0.0856	0.1391	0.197	0.6835	0.6004	0.282	0.6322	0.8391	0.5148	0.243	0.575	0.7934	0.5017	0.6549	0.6957	0.1612	0.6804	0.6402	0.5446	0.7492	0.1716	0.5732	0.1923	0.1818	0.2041	0.3475	0.2464	0.8235		-0.916	-0.209	0.0802	-0.746	0.568	0.61	-0.525	-0.906	-0.745	0.254	-0.641	0.816	-0.746	0.49
Cre02.g101850			0.4653	0.5932	0.4557	-0.7083	0.3987	-0.06088	0.2805	0.7454	0.5337	0.6147	0.8496	0.6339	0.1954	0.2262	0.7072	0.8462	0.6695	0.6549	0.3924	-0.3471	0.735	0.2277	0.8016	0.6316	0.1223	0.7252	0.3578	0.5003	0.2184	0.6035	0.5007	0.7555		-0.894	-0.187	0.0218	-0.824	0.468	0.465	-0.33	-0.769	-0.749	0.142	-0.52	0.889	-0.548	0.557
Cre08.g364450			0.5574	0.6258	0.4869	-0.6428	0.407	-0.04838	0.292	0.7755	0.5615	0.6118	0.8583	0.7056	0.3041	0.3346	0.7253	0.8574	0.7199	0.6582	0.5108	-0.2215	0.775	0.2748	0.8333	0.6631	0.1213	0.7392	0.3163	0.4773	0.2196	0.5979	0.5308	0.835		-0.896	-0.154	0.0422	-0.813	0.474	0.461	-0.283	-0.751	-0.764	0.0991	-0.479	0.906	-0.508	0.538
Cre17.g705950			-0.4015	-0.2128	-0.2166	-0.4254	-0.02238	-0.2713	-0.1662	0.0525	-0.01797	-0.1056	0.1626	0.0004769	-0.234	-0.3774	0.07262	0.2827	-0.09481	0.1356	-0.2872	-0.5316	-0.02658	-0.08	0.03628	0.1487	-0.3606	0.05683	-0.1056	-0.1264	0.2277	-0.07427	-0.2878	-0.01462		-0.722	-0.393	-0.25	-0.945	0.187	0.182	-0.322	-0.575	-0.543	0.276	-0.571	0.767	-0.455	0.754
Cre17.g729750			0.3044	0.5468	0.09775	-0.2432	0.5167	-0.1884	-0.0008885	0.4255	0.4599	0.39	0.5262	0.3669	0.636	0.5479	0.3506	0.6602	0.654	0.5309	0.1644	-0.04308	0.5025	0.4566	0.537	0.2468	-0.02199	0.7767	0.2816	0.2449	0.6943	0.3122	0.3013	0.6786		-0.672	-0.536	-0.209	-0.752	0.318	0.438	-0.841	-0.836	-0.41	0.635	-0.905	0.48	-0.934	0.636
Cre12.g560200			-0.4006	-0.14	-0.6093	0.292	0.2914	-0.4986	-0.6509	-0.4527	-0.3251	-0.2641	-0.3329	-0.5671	0.261	0.2921	-0.3888	-0.1922	0.05897	-0.3466	-0.5231	-0.1563	-0.4394	-0.2844	-0.1516	-0.5915	-0.6389	0.06348	-0.4993	-0.4242	0.7633	-0.3853	-0.43	-0.2378		0.939	-0.151	-0.48	0.353	-0.862	-0.906	0.439	0.988	0.859	-0.00829	0.421	-0.772	0.732	-0.0517
Cre01.g009550			0.009936	-0.2844	-0.06301	-0.04429	-0.3646	0.3627	-0.3745	-0.17	-0.09907	-0.06042	-0.2691	-0.305	-0.3902	-0.5008	-0.0724	-0.2173	-0.1857	-0.2347	-0.1291	-0.3081	-0.2948	-0.2075	-0.1768	-0.1248	0.2964	-0.1357	-0.1371	-0.04718	-0.1046	0.03699	-0.3284	-0.4944		0.356	0.671	0.626	0.979	0.253	0.246	0.326	0.23	0.139	-0.484	0.609	-0.443	0.304	-0.94
Cre09.g392300			-0.4526	-0.0142	-0.4522	0.2333	0.5203	-0.3346	-0.3995	-0.4089	-0.4955	-0.1138	-0.279	-0.6176	0.1271	0.2686	-0.3003	-0.1575	0.1551	-0.2166	-0.5837	-0.1824	-0.3724	-0.3982	-0.1427	-0.6682	-0.5414	0.1076	-0.3832	-0.2244	0.6014	-0.2555	-0.2919	-0.2359		0.943	-0.447	-0.703	0.175	-0.961	-0.945	0.124	0.884	0.965	0.32	0.106	-0.849	0.472	0.181
Cre01.g002250			-0.3397	-0.3499	-0.7651	0.7253	-0.1175	-0.4754	-0.6778	-0.5676	-0.05928	-0.6265	-0.5677	-0.3442	0.6854	0.4095	-0.6566	-0.3469	-0.243	-0.3916	-0.2979	0.447	-0.4867	0.3259	-0.4635	-0.4722	-0.5339	-0.1316	-0.4128	-0.7236	0.7872	-0.696	-0.5523	-0.1558		0.185	-0.564	-0.335	-0.00982	-0.13	0.0657	-0.869	-0.255	0.393	0.792	-0.694	-0.488	-0.715	0.198
Cre01.g048800			-0.2706	0.01549	-0.4885	0.09869	0.3617	-0.5825	-0.5658	-0.2664	-0.1671	-0.1044	-0.1046	-0.4032	0.2756	0.3588	-0.2191	-0.01556	0.1954	-0.2304	-0.4241	-0.2634	-0.2557	-0.27	0.07224	-0.4178	-0.6298	0.2037	-0.3993	-0.2919	0.776	-0.2347	-0.2613	-0.05602		0.67	-0.0932	-0.456	0.0696	-0.775	-0.884	0.626	0.907	0.577	-0.178	0.475	-0.389	0.833	0.117
Cre13.g581150			-0.1936	-0.0009336	-0.4169	0.04049	0.1615	-0.3977	-0.4064	-0.04642	0.2113	-0.1528	0.04324	0.003219	0.5296	0.2602	-0.1201	0.2802	0.1458	0.1484	-0.2103	-0.05141	-0.004606	0.3878	0.03249	-0.0425	-0.3673	0.3546	-0.05842	-0.2666	0.8254	-0.2022	-0.2544	0.2272		-0.711	-0.533	-0.23	-0.827	0.302	0.401	-0.77	-0.816	-0.454	0.59	-0.876	0.56	-0.874	0.692
Cre13.g583217			-0.3173	-0.3023	-0.7385	0.559	-0.06217	-0.4016	-0.7731	-0.5137	-0.04605	-0.5026	-0.4981	-0.4095	0.582	0.301	-0.5605	-0.2478	-0.1374	-0.335	-0.3739	0.2041	-0.4698	0.2477	-0.3676	-0.4759	-0.457	0.01083	-0.3866	-0.6238	0.8765	-0.5629	-0.5757	-0.2015		0.305	-0.0302	0.131	0.544	0.0852	0.231	-0.486	-0.102	0.34	0.317	-0.189	-0.591	-0.394	-0.392
Cre07.g331475			-0.5194	-0.4356	-0.9116	0.6424	-0.1991	-0.8304	-0.7982	-0.753	-0.1528	-0.663	-0.643	-0.6213	0.3621	0.304	-0.8127	-0.6104	-0.4513	-0.7245	-0.6028	0.1205	-0.6993	-0.07763	-0.4806	-0.6385	-0.7475	-0.3577	-0.477	-0.7589	0.721	-0.776	-0.5475	-0.4381		0.456	0.557	0.208	0.507	-0.258	-0.426	0.966	0.762	0.192	-0.744	0.922	-0.178	0.994	-0.479
Cre10.g442850			-0.4619	-0.5596	-0.3428	0.7189	-0.1501	0.3366	-0.1304	-0.5721	-0.6785	-0.6187	-0.7494	-0.4029	0.03382	-0.1444	-0.5108	-0.5247	-0.4166	-0.3093	-0.1476	0.5853	-0.5544	-0.0498	-0.7733	-0.5171	-0.1744	-0.5366	-0.5144	-0.5331	-0.1651	-0.5827	-0.5937	-0.4608		0.868	-0.603	-0.708	0.171	-0.837	-0.734	-0.288	0.612	0.974	0.61	-0.213	-0.933	0.0669	0.208
Cre01.g029450			-0.1939	-0.1473	-0.07863	0.1372	0.1407	0.4314	0.01652	0.05156	-0.1313	-0.1924	-0.07511	0.1647	0.3559	-0.08076	0.046	0.3447	0.1231	0.455	0.09545	0.3177	0.07124	0.511	-0.2388	0.04796	0.03432	0.2239	-0.082	-0.1712	0.2624	-0.1246	-0.3614	0.2052		-0.242	-0.808	-0.53	-0.636	-0.0753	0.0959	-0.977	-0.536	0.066	0.918	-0.993	0.0122	-0.899	0.705
Cre11.g481050			0.386	0.4678	0.6194	-0.6787	0.2476	0.4497	0.5709	0.7709	0.4649	0.5722	0.7532	0.7104	0.03106	-0.1281	0.7292	0.8492	0.4977	0.878	0.4377	-0.1842	0.7649	0.4828	0.5329	0.7103	0.5225	0.6247	0.6065	0.6147	-0.1275	0.6512	0.4519	0.66		-0.742	-0.45	-0.116	-0.73	0.409	0.518	-0.797	-0.884	-0.499	0.554	-0.858	0.554	-0.925	0.579
Cre12.g558950			-0.7079	-0.6404	-0.7417	0.8123	-0.1578	-0.1079	-0.5306	-0.8736	-0.6717	-0.7479	-0.9315	-0.7833	0.06601	-0.0727	-0.8202	-0.7409	-0.5513	-0.6056	-0.6011	0.3338	-0.8417	-0.1742	-0.8696	-0.8338	-0.4467	-0.5599	-0.5644	-0.709	0.259	-0.7837	-0.7509	-0.7108		0.963	-0.326	-0.493	0.453	-0.772	-0.706	-0.034	0.751	0.971	0.339	0.0882	-0.995	0.297	-0.0863
Cre16.g672300			-0.2654	0.2719	0.1886	-0.2611	0.6711	0.2441	0.2922	0.02637	-0.4919	0.3744	0.1188	-0.3426	-0.3701	-0.1035	0.1922	0.1422	0.3265	0.2523	-0.3933	-0.3997	0.03917	-0.4625	0.08195	-0.3359	0.03986	0.2443	0.1154	0.4135	-0.05862	0.2994	0.1491	-0.1062		0.842	-0.697	-0.837	-0.00481	-0.935	-0.852	-0.241	0.657	0.966	0.633	-0.242	-0.848	0.123	0.378
Cre17.g702650			-0.7245	-0.3309	-0.5447	0.2548	0.2484	-0.09744	-0.3889	-0.5461	-0.6108	-0.3329	-0.4851	-0.7055	-0.1096	-0.1744	-0.4325	-0.2609	-0.1725	-0.2025	-0.7365	-0.2085	-0.5425	-0.2884	-0.4844	-0.6818	-0.4135	-0.111	-0.3349	-0.327	0.423	-0.3918	-0.5592	-0.496		0.76	-0.769	-0.843	-0.0615	-0.866	-0.752	-0.411	0.514	0.926	0.749	-0.392	-0.824	-0.0568	0.427
Cre11.g480950			-0.6316	-0.113	-0.2909	0.3374	0.3951	-0.05241	0.009565	-0.5782	-0.752	-0.1315	-0.4909	-0.8101	-0.3284	-0.04519	-0.4442	-0.5247	-0.193	-0.3218	-0.7538	-0.1009	-0.5128	-0.5616	-0.4691	-0.8318	-0.2378	-0.281	-0.1174	-0.04007	-0.01853	-0.2519	-0.1567	-0.5832		0.975	-0.413	-0.633	0.297	-0.902	-0.862	0.0461	0.842	0.994	0.347	0.0903	-0.936	0.396	0.0733
Cre10.g441000			0.5484	0.3858	0.7479	-0.4718	0.1441	0.718	0.6779	0.8034	0.3789	0.4656	0.6582	0.8812	0.1424	-0.0739	0.7611	0.8009	0.4912	0.8787	0.785	0.2067	0.7931	0.5649	0.448	0.7952	0.6074	0.4914	0.4263	0.5131	-0.3706	0.5903	0.4092	0.7358		-0.696	-0.497	-0.163	-0.727	0.362	0.481	-0.834	-0.861	-0.442	0.606	-0.889	0.499	-0.941	0.599
Cre03.g169950			-0.3309	-0.2748	-0.6465	0.05534	-0.1023	-0.5793	-0.7546	-0.2744	0.1042	-0.3455	-0.1669	-0.2546	0.2887	0.0515	-0.3053	0.01892	-0.09759	-0.2208	-0.3917	-0.2862	-0.3089	0.08264	-0.08481	-0.1789	-0.5547	0.1026	-0.3398	-0.4938	0.8336	-0.3784	-0.5141	-0.1133		-0.977	0.183	0.377	-0.568	0.719	0.675	-0.0945	-0.797	-0.937	-0.196	-0.232	0.988	-0.404	0.22
Cre07.g327150			-0.1269	-0.2974	0.09934	0.4564	-0.2767	0.4497	0.4009	-0.192	-0.2827	-0.3319	-0.3774	0.05693	-0.06503	-0.1734	-0.2237	-0.3514	-0.4088	-0.04966	0.1883	0.6596	-0.1412	0.1952	-0.5296	-0.05535	0.2289	-0.5023	0.007714	-0.1418	-0.6215	-0.2586	-0.08694	-0.1666		0.368	-0.889	-0.772	-0.309	-0.555	-0.381	-0.808	0.0224	0.632	0.964	-0.773	-0.556	-0.543	0.583
Cre02.g078700			-0.7065	-0.7536	-0.5492	0.6935	-0.3578	0.1645	-0.2465	-0.7245	-0.6372	-0.7834	-0.8601	-0.5324	-0.1049	-0.3646	-0.6932	-0.6455	-0.6976	-0.4209	-0.4089	0.4213	-0.7166	-0.0146	-0.9487	-0.5604	-0.2477	-0.6863	-0.439	-0.6453	-0.1152	-0.7326	-0.7398	-0.6577		0.643	-0.798	-0.787	-0.0864	-0.732	-0.584	-0.592	0.323	0.842	0.843	-0.536	-0.779	-0.266	0.43
Cre10.g446850			-0.3764	-0.4913	-0.608	0.4859	-0.3801	-0.007632	-0.5509	-0.4441	0.03191	-0.5841	-0.5353	-0.2461	0.3797	-0.1367	-0.5242	-0.2134	-0.3942	-0.1436	-0.2977	0.2713	-0.4225	0.5446	-0.5897	-0.2566	-0.09098	-0.1249	-0.1278	-0.5564	0.5363	-0.5304	-0.6488	-0.2829		-0.363	-0.237	0.117	-0.0817	0.44	0.609	-0.851	-0.732	-0.192	0.523	-0.674	0.0308	-0.911	0.0499
Cre12.g485950			-0.2811	-0.3884	-0.3816	0.4283	-0.3094	0.1209	-0.2003	-0.2313	0.08237	-0.5139	-0.3552	0.06224	0.45	-0.07989	-0.3475	-0.03126	-0.3173	0.1018	-0.03932	0.4829	-0.1792	0.7122	-0.5134	-0.02333	-0.01419	-0.09356	-0.01011	-0.4443	0.3166	-0.442	-0.471	-0.01329		-0.528	-0.519	-0.163	-0.536	0.317	0.475	-0.943	-0.809	-0.27	0.7	-0.91	0.259	-0.998	0.478
Cre17.g709550			-0.1134	-0.4168	-0.04091	0.4231	-0.3368	0.2894	0.1871	-0.08497	-0.1659	-0.5053	-0.284	0.3059	0.2266	-0.08308	-0.1539	-0.09815	-0.3276	0.04288	0.3972	0.7368	-0.06787	0.3853	-0.4385	0.1649	-0.07043	-0.4023	-0.2841	-0.4204	-0.3356	-0.4034	-0.3133	0.08849		-0.497	-0.738	-0.545	-0.969	-0.0511	0.0261	-0.669	-0.532	-0.218	0.68	-0.865	0.44	-0.676	0.917
Cre16.g654550			-0.1153	-0.2292	0.04382	0.3654	-0.1545	0.7042	0.1959	-0.1162	-0.1648	-0.2278	-0.3319	0.02901	0.117	-0.2491	-0.1329	-0.06813	-0.185	0.2386	0.0922	0.5181	-0.07552	0.4959	-0.5025	-0.06783	0.4394	-0.1061	0.1439	-0.06646	-0.2067	-0.1256	-0.2427	-0.1111		0.0842	-0.531	-0.271	-0.0388	-0.0332	0.164	-0.896	-0.354	0.295	0.773	-0.72	-0.4	-0.776	0.191
Cre12.g517350			0.2391	0.1696	0.5665	-0.1033	0.07434	0.3596	0.795	0.3955	-0.03057	0.1613	0.302	0.5631	-0.07665	0.02483	0.3641	0.2084	0.08106	0.3607	0.5737	0.4285	0.4318	0.1084	0.1267	0.4354	0.2202	-0.1144	0.1682	0.2714	-0.7389	0.2098	0.4084	0.4089		-0.321	-0.677	-0.647	-0.97	-0.288	-0.284	-0.304	-0.189	-0.107	0.481	-0.591	0.417	-0.271	0.941
Cre02.g108450			0.3995	0.3249	0.5635	-0.4813	0.0624	0.3384	0.5974	0.7113	0.4713	0.3541	0.6538	0.8375	0.1508	-0.03355	0.6182	0.7194	0.3298	0.7441	0.618	0.1154	0.7189	0.5544	0.4266	0.7823	0.3764	0.3924	0.4479	0.3992	-0.2549	0.4448	0.4021	0.7088		-0.819	-0.399	-0.116	-0.84	0.401	0.465	-0.629	-0.842	-0.599	0.426	-0.764	0.713	-0.788	0.644
Cre01.g062902			-0.2179	-0.07541	-0.5821	0.272	0.1969	-0.4863	-0.7225	-0.3535	-0.08019	-0.2166	-0.2543	-0.4273	0.4196	0.3579	-0.3349	-0.09744	0.1202	-0.2849	-0.3931	-0.116	-0.3387	-0.07097	-0.05555	-0.4526	-0.513	0.189	-0.3969	-0.401	0.877	-0.3195	-0.3834	-0.1223		0.857	0.325	0.0705	0.851	-0.425	-0.462	0.514	0.818	0.664	-0.319	0.676	-0.794	0.697	-0.625
Cre02.g142306			-0.5734	-0.7366	-0.6133	0.6231	-0.4699	-0.1669	-0.3212	-0.5415	-0.2964	-0.8674	-0.6458	-0.1653	0.2231	-0.1538	-0.6137	-0.414	-0.6513	-0.3397	-0.1537	0.529	-0.5272	0.2649	-0.7522	-0.2281	-0.4807	-0.5928	-0.4963	-0.8092	0.1005	-0.8124	-0.7179	-0.3003		-0.514	-0.705	-0.534	-0.988	-0.0523	0.00772	-0.597	-0.507	-0.249	0.622	-0.815	0.486	-0.615	0.92
Cre08.g373352			-0.4897	-0.6976	-0.6116	0.6125	-0.3628	0.07559	-0.5298	-0.5433	-0.3651	-0.7699	-0.691	-0.2965	0.2542	-0.1858	-0.5465	-0.3374	-0.4522	-0.2898	-0.1766	0.4209	-0.5655	0.2251	-0.7127	-0.343	-0.3465	-0.3886	-0.5869	-0.7671	0.2903	-0.7016	-0.8431	-0.3708		0.0289	-0.799	-0.556	-0.39	-0.21	-0.0181	-0.968	-0.348	0.313	0.949	-0.908	-0.29	-0.815	0.552
Cre02.g142927			-0.5425	-0.2921	-0.3621	0.06961	0.06889	-0.4492	-0.2783	-0.5314	-0.6423	-0.2087	-0.3833	-0.7446	-0.5959	-0.1895	-0.3796	-0.5796	-0.3281	-0.6556	-0.6447	-0.4582	-0.5878	-0.9535	-0.2439	-0.6109	-0.5606	-0.4914	-0.4757	-0.225	-0.1079	-0.3018	-0.2491	-0.6603		0.681	0.201	-0.178	0.348	-0.609	-0.741	0.803	0.931	0.5	-0.43	0.719	-0.402	0.959	-0.198
Cre09.g398141			-0.8234	-0.4094	-0.7111	0.3418	0.1202	-0.4043	-0.4148	-0.6043	-0.4597	-0.5076	-0.5014	-0.6192	0.05225	-0.07523	-0.5781	-0.3027	-0.3409	-0.2627	-0.7688	-0.09335	-0.5621	-0.1034	-0.5519	-0.6175	-0.6022	-0.2087	-0.2975	-0.4926	0.5314	-0.5826	-0.5772	-0.419		0.21	-0.993	-0.955	-0.703	-0.671	-0.564	-0.624	0.0709	0.49	0.901	-0.771	-0.247	-0.385	0.915
Cre10.g455600			-0.5262	-0.1619	-0.2734	-0.2685	0.191	-0.05302	-0.256	-0.1923	-0.313	-0.01478	-0.08479	-0.458	-0.3751	-0.414	-0.07771	0.05391	-0.0462	0.02475	-0.6308	-0.6355	-0.2529	-0.305	-0.1344	-0.3029	-0.1917	0.09267	-0.06076	-0.005029	0.2915	-0.0268	-0.3343	-0.3512		0.319	-0.965	-0.873	-0.474	-0.619	-0.464	-0.773	0.0383	0.601	0.98	-0.806	-0.458	-0.507	0.734
Cre17.g733450			-0.8302	-0.651	-0.6505	0.72	-0.09433	-0.05301	-0.3309	-0.8718	-0.8352	-0.7067	-0.9109	-0.8296	-0.1752	-0.2129	-0.7834	-0.7746	-0.6112	-0.5825	-0.6792	0.2471	-0.8447	-0.3488	-0.9075	-0.8579	-0.4465	-0.6648	-0.5249	-0.6109	0.02208	-0.7433	-0.6909	-0.7835		0.95	-0.496	-0.696	0.218	-0.921	-0.868	-0.0339	0.8	0.998	0.43	-0.00107	-0.924	0.324	0.157
Cre10.g446600			-0.8414	-0.6999	-0.8526	0.8089	-0.1767	-0.3329	-0.5693	-0.9626	-0.7139	-0.8233	-0.9635	-0.8666	-0.001157	-0.0727	-0.9153	-0.8321	-0.6594	-0.7285	-0.7329	0.2529	-0.928	-0.2926	-0.9018	-0.8935	-0.6306	-0.6687	-0.6164	-0.7855	0.2758	-0.8851	-0.7734	-0.7786		0.978	-0.364	-0.62	0.295	-0.918	-0.901	0.152	0.898	0.974	0.265	0.172	-0.899	0.495	0.063
Cre02.g095045			-0.4767	-0.553	-0.5224	0.7709	-0.2231	0.1168	-0.25	-0.5363	-0.3587	-0.7272	-0.6875	-0.2332	0.4061	0.009609	-0.5862	-0.3686	-0.4318	-0.1831	-0.1468	0.6994	-0.4704	0.3979	-0.772	-0.3862	-0.2492	-0.3801	-0.3676	-0.6607	0.2058	-0.6958	-0.6391	-0.2498		0.11	-0.879	-0.677	-0.446	-0.345	-0.161	-0.932	-0.241	0.403	0.986	-0.906	-0.335	-0.741	0.64
Cre03.g148250			-0.5375	-0.3782	-0.8824	0.5305	-0.06715	-0.7332	-0.7967	-0.6586	-0.1506	-0.5856	-0.5468	-0.5775	0.4059	0.2733	-0.7008	-0.4145	-0.3079	-0.5372	-0.6127	0.03644	-0.612	-0.003	-0.4159	-0.597	-0.7205	-0.1741	-0.4458	-0.6971	0.8484	-0.6908	-0.5799	-0.3448		0.682	-0.0538	-0.421	0.115	-0.759	-0.871	0.653	0.92	0.576	-0.212	0.512	-0.401	0.855	0.0702
Cre06.g262800			0.05312	0.2131	0.543	-0.1557	0.1627	0.6183	0.8306	0.3034	-0.06275	0.2776	0.2173	0.308	-0.2293	-0.2207	0.2963	0.2001	0.04648	0.5173	0.2013	0.2212	0.3654	0.2343	-0.04449	0.2362	0.5532	0.02964	0.5489	0.4928	-0.6497	0.3323	0.3918	0.1887		-0.0878	-0.88	-0.644	-0.606	-0.231	-0.0573	-0.957	-0.393	0.223	0.97	-0.976	-0.127	-0.822	0.734
Cre09.g388600			-0.2428	-0.07626	-0.6189	0.2781	0.1268	-0.4588	-0.7105	-0.342	0.07049	-0.2347	-0.2488	-0.3784	0.5046	0.316	-0.3722	-0.04761	0.0649	-0.1834	-0.441	-0.08728	-0.3025	0.1804	-0.1157	-0.4014	-0.3935	0.2522	-0.1982	-0.3785	0.9652	-0.322	-0.3842	-0.0936		0.146	0.0268	0.234	0.501	0.239	0.385	-0.522	-0.255	0.183	0.282	-0.224	-0.451	-0.486	-0.406
Cre12.g500900			-0.5219	-0.6019	-0.8265	0.5203	-0.3511	-0.3411	-0.7971	-0.5978	-0.1133	-0.7181	-0.62	-0.4192	0.3561	-0.05801	-0.6461	-0.329	-0.4371	-0.3917	-0.4365	0.142	-0.603	0.2563	-0.5832	-0.4049	-0.4793	-0.2328	-0.4521	-0.7725	0.6958	-0.7082	-0.8015	-0.3829		-0.55	-0.215	0.16	-0.228	0.548	0.699	-0.838	-0.859	-0.372	0.476	-0.708	0.241	-0.954	0.128
Cre16.g679050			-0.6953	-0.8217	-0.6829	0.7238	-0.4691	-0.1228	-0.487	-0.8742	-0.6695	-0.8387	-0.9559	-0.7227	-0.2253	-0.3195	-0.8192	-0.8808	-0.7952	-0.7744	-0.5067	0.2641	-0.9012	-0.3362	-0.9087	-0.687	-0.4414	-0.8488	-0.6432	-0.7622	-0.09302	-0.8211	-0.7746	-0.8467		0.946	0.079	-0.238	0.606	-0.7	-0.748	0.521	0.968	0.803	-0.176	0.582	-0.811	0.774	-0.329
Cre12.g515050			0.2908	0.3198	-0.03308	-0.4778	0.1851	-0.4035	-0.3945	0.3264	0.4621	0.3361	0.4723	0.163	0.2143	0.2232	0.3172	0.4808	0.4628	0.1469	0.03208	-0.5458	0.2704	0.003228	0.6144	0.2537	-0.1628	0.5742	0.01046	0.1249	0.6396	0.2939	0.1107	0.3363		-0.737	0.771	0.82	0.0502	0.825	0.7	0.464	-0.463	-0.91	-0.775	0.428	0.825	0.116	-0.413
Cre14.g612350			-0.5335	-0.6372	-0.8642	0.7088	-0.4183	-0.4087	-0.7351	-0.6939	-0.1251	-0.8211	-0.7284	-0.4275	0.4287	0.04542	-0.7784	-0.4919	-0.558	-0.5008	-0.4144	0.3539	-0.6604	0.3022	-0.6945	-0.4615	-0.5063	-0.3823	-0.4437	-0.8461	0.6111	-0.8269	-0.7634	-0.4064		-0.52	-0.267	0.106	-0.25	0.501	0.659	-0.866	-0.84	-0.329	0.523	-0.741	0.209	-0.965	0.167
Cre16.g668200			-0.5116	-0.2274	-0.4875	0.03669	0.214	-0.1806	-0.4716	-0.2773	-0.2785	-0.2374	-0.2063	-0.3864	0.09926	-0.09682	-0.2142	0.07833	0.0159	0.0004082	-0.5043	-0.2819	-0.2987	-0.04917	-0.209	-0.3521	-0.4216	0.1493	-0.2993	-0.3098	0.6389	-0.2696	-0.5177	-0.184		0.0653	-0.978	-0.831	-0.675	-0.466	-0.316	-0.837	-0.174	0.375	0.983	-0.918	-0.203	-0.641	0.854
Cre10.g441050			0.4375	0.5661	0.4822	-0.5574	0.479	0.1794	0.371	0.7475	0.4314	0.5473	0.7771	0.6967	0.3568	0.2608	0.7089	0.9126	0.723	0.8116	0.4881	-0.08946	0.7639	0.4175	0.6758	0.6093	0.1896	0.7671	0.3306	0.4567	0.2224	0.5554	0.418	0.8352		-0.713	-0.545	-0.275	-0.891	0.252	0.332	-0.699	-0.766	-0.46	0.559	-0.845	0.604	-0.801	0.75
Cre06.g278269			-0.7326	-0.4847	-0.7731	0.2589	0.01652	-0.5478	-0.7182	-0.6649	-0.5181	-0.5023	-0.5393	-0.7685	-0.1265	-0.1202	-0.5722	-0.4251	-0.3311	-0.5562	-0.7717	-0.3488	-0.7067	-0.4902	-0.4256	-0.6732	-0.751	-0.2908	-0.6075	-0.5854	0.5474	-0.5793	-0.6763	-0.5915		0.739	-0.133	-0.493	0.109	-0.821	-0.915	0.58	0.938	0.655	-0.122	0.449	-0.478	0.813	0.109
Cre08.g358543			-0.812	-0.6759	-0.6357	0.6154	-0.1264	-0.02398	-0.3999	-0.8386	-0.8363	-0.6749	-0.8777	-0.8398	-0.2689	-0.3104	-0.7242	-0.7337	-0.5899	-0.5884	-0.6779	0.1103	-0.8491	-0.429	-0.8552	-0.8211	-0.4386	-0.6426	-0.5767	-0.5983	0.01971	-0.6938	-0.7359	-0.82		0.982	-0.379	-0.608	0.325	-0.895	-0.86	0.0826	0.859	0.989	0.31	0.129	-0.937	0.429	0.0417
Cre16.g675246			0.02875	0.2713	-0.1842	-0.2588	0.3764	-0.6243	-0.3206	0.1188	0.1701	0.1827	0.3175	-0.01476	0.2561	0.4018	0.1206	0.2962	0.3824	0.008044	-0.1427	-0.3904	0.1187	-0.1744	0.4541	-0.005593	-0.4894	0.399	-0.1531	-0.01927	0.6431	0.06767	0.07896	0.2797		-0.302	0.14	-0.0355	-0.453	-0.034	-0.194	0.572	0.123	-0.371	-0.422	0.291	0.598	0.461	0.286
Cre12.g492200			-0.4024	-0.405	-0.1868	0.3095	-0.05916	0.5354	-0.02547	-0.2214	-0.3828	-0.3877	-0.39	-0.1101	0.08122	-0.3331	-0.1872	-0.004853	-0.1915	0.1997	-0.09381	0.3323	-0.2224	0.3215	-0.5588	-0.1756	0.06525	-0.1151	-0.1753	-0.2876	0.02121	-0.2956	-0.5385	-0.1762		0.033	-0.82	-0.583	-0.415	-0.233	-0.043	-0.965	-0.336	0.322	0.96	-0.916	-0.286	-0.807	0.58
Cre13.g578501			-0.5415	-0.3777	-0.7444	0.2463	-0.06096	-0.4185	-0.7499	-0.4907	-0.1288	-0.445	-0.4124	-0.5108	0.2165	-0.04719	-0.4888	-0.1686	-0.2187	-0.2752	-0.6168	-0.2149	-0.5	0.05754	-0.3589	-0.4505	-0.487	-0.0009578	-0.3195	-0.5258	0.8063	-0.4837	-0.6393	-0.3459		-0.249	-0.507	-0.174	-0.26	0.196	0.384	-0.964	-0.636	-0.012	0.747	-0.838	-0.07	-0.942	0.3
Cre07.g320950			-0.5351	0.108	-0.3859	0.1121	0.5708	-0.4361	-0.1374	-0.3333	-0.3547	-0.01533	-0.1369	-0.5392	0.07682	0.2478	-0.2825	-0.09323	0.09324	-0.06659	-0.7037	-0.2406	-0.2419	-0.2525	-0.1232	-0.5859	-0.4568	0.1437	-0.01643	-0.04131	0.5349	-0.1779	-0.07384	-0.1514		0.622	-0.867	-0.979	-0.366	-0.932	-0.858	-0.325	0.509	0.811	0.736	-0.433	-0.591	0.00817	0.685
Cre02.g094150			0.3108	0.1191	-0.1086	-0.09074	-0.1328	-0.4052	-0.2432	0.2902	0.6321	-0.03391	0.3238	0.5075	0.6173	0.3716	0.1327	0.4038	0.1903	0.1781	0.3574	0.1274	0.3063	0.5517	0.3417	0.4566	-0.1868	0.3314	0.01896	-0.1782	0.528	-0.02901	0.03624	0.5425		-0.99	0.146	0.37	-0.574	0.739	0.712	-0.178	-0.849	-0.932	-0.134	-0.299	0.97	-0.485	0.232
Cre16.g676421			-0.1501	-0.3995	0.03919	0.4008	-0.4508	0.3762	0.2997	-0.2249	-0.2189	-0.3913	-0.4031	0.03599	-0.1683	-0.3017	-0.2645	-0.4085	-0.5339	-0.1475	0.1489	0.5464	-0.2057	0.1627	-0.5509	-0.01091	0.2146	-0.5888	-0.009781	-0.1982	-0.6435	-0.2956	-0.1529	-0.262		0.0529	-0.784	-0.543	-0.352	-0.212	-0.0179	-0.963	-0.333	0.331	0.942	-0.891	-0.319	-0.806	0.521
Cre17.g746647			-0.6392	-0.5949	-0.3483	0.2773	-0.2439	0.2221	-0.2256	-0.6144	-0.7014	-0.4319	-0.6729	-0.7112	-0.6039	-0.6125	-0.4737	-0.6114	-0.5669	-0.4557	-0.5774	-0.1583	-0.6833	-0.4916	-0.692	-0.5825	-0.0979	-0.5928	-0.3418	-0.3033	-0.2871	-0.3888	-0.5666	-0.8411		0.977	-0.0865	-0.3	0.633	-0.682	-0.655	0.187	0.825	0.905	0.0947	0.33	-0.969	0.479	-0.302
Cre06.g255450			-0.1844	0.1266	-0.1882	-0.3922	0.3249	-0.3054	-0.2883	0.1137	0.07972	0.1566	0.2683	-0.08062	0.05366	0.0003666	0.1498	0.4026	0.2921	0.2117	-0.3111	-0.559	0.08003	-0.05661	0.2745	-1.138e-05	-0.2939	0.4378	-0.02154	0.03984	0.6055	0.1098	-0.1136	0.135		-0.673	-0.547	-0.354	-0.969	0.135	0.175	-0.528	-0.625	-0.441	0.476	-0.744	0.652	-0.619	0.827
Cre12.g540400			-0.1844	0.1266	-0.1882	-0.3922	0.3249	-0.3054	-0.2883	0.1137	0.07972	0.1566	0.2683	-0.08062	0.05366	0.0003666	0.1498	0.4026	0.2921	0.2117	-0.3111	-0.559	0.08003	-0.05661	0.2745	-1.138e-05	-0.2939	0.4378	-0.02154	0.03984	0.6055	0.1098	-0.1136	0.135		-0.673	-0.547	-0.354	-0.969	0.135	0.175	-0.528	-0.625	-0.441	0.476	-0.744	0.652	-0.619	0.827
Cre10.g429200			0.1482	0.3667	-0.04722	-0.3407	0.3334	-0.3891	-0.1495	0.3319	0.4482	0.2675	0.4766	0.2724	0.4368	0.3545	0.2623	0.5646	0.454	0.3618	0.01504	-0.2661	0.3624	0.3031	0.4848	0.2505	-0.186	0.6139	0.1818	0.1218	0.6816	0.2039	0.1655	0.5126		-0.889	-0.263	-0.00523	-0.819	0.482	0.513	-0.485	-0.842	-0.711	0.266	-0.639	0.825	-0.688	0.573
Cre12.g541777			-0.09722	-0.2938	-0.1725	0.4733	-0.2976	0.2823	0.02729	-0.1138	0.1005	-0.4379	-0.291	0.2361	0.4874	0.007903	-0.2416	-0.01413	-0.2555	0.1735	0.2087	0.7014	-0.04323	0.7606	-0.459	0.08916	0.1281	-0.119	0.04093	-0.3457	0.07852	-0.3544	-0.3034	0.1156		-0.488	-0.551	-0.2	-0.532	0.275	0.439	-0.958	-0.781	-0.224	0.731	-0.923	0.216	-0.995	0.492
Cre02.g089200			-0.3205	-0.3088	-0.7082	0.3295	-0.109	-0.3888	-0.8477	-0.458	-0.008852	-0.4036	-0.414	-0.4575	0.3647	0.1007	-0.4694	-0.1866	-0.1296	-0.3309	-0.4595	-0.1071	-0.4676	0.116	-0.2748	-0.4226	-0.4008	0.06027	-0.3513	-0.5317	0.8652	-0.4423	-0.5919	-0.2906		0.114	0.456	0.586	0.775	0.428	0.5	-0.125	-0.16	0.0123	-0.166	0.194	-0.342	-0.175	-0.762
Cre03.g164650			-0.4304	-0.6146	-0.5256	0.3245	-0.4695	0.04044	-0.4353	-0.329	-0.02682	-0.6438	-0.4409	-0.07174	0.2253	-0.3289	-0.3969	-0.09694	-0.4564	-0.06267	-0.1595	0.2286	-0.3558	0.4872	-0.5696	-0.05055	-0.1808	-0.2282	-0.25	-0.6032	0.326	-0.54	-0.7168	-0.2181		-0.696	-0.412	-0.0526	-0.604	0.45	0.58	-0.853	-0.902	-0.459	0.569	-0.856	0.46	-0.975	0.471
Cre03.g197700			-0.341	0.0155	-0.04084	-0.4304	0.3114	0.1191	-0.07669	0.0394	-0.2291	0.1893	0.1286	-0.2599	-0.3594	-0.3846	0.1616	0.2748	0.1609	0.2478	-0.4383	-0.6426	-0.02466	-0.2443	0.05775	-0.1255	-0.03154	0.273	0.05225	0.1926	0.2086	0.1915	-0.1658	-0.1512		0.138	-0.951	-0.791	-0.551	-0.457	-0.29	-0.875	-0.159	0.44	1	-0.905	-0.314	-0.664	0.756
Cre06.g283200			-0.09953	0.273	0.2606	-0.2936	0.5879	-0.08236	0.4756	0.3103	-0.2502	0.2291	0.4043	0.2532	-0.01131	0.1968	0.3602	0.4155	0.3714	0.3859	0.1248	-0.04005	0.3404	-0.2143	0.3014	0.1467	-0.3288	0.1983	-0.08231	0.1964	-0.1098	0.1649	0.2466	0.4365		-0.0666	-0.711	-0.772	-0.871	-0.52	-0.531	-0.174	0.0823	0.122	0.47	-0.468	0.212	-0.0643	0.923
Cre07.g321200			-0.0607	0.2992	-0.3094	0.382	0.4339	-0.6532	-0.09273	-0.1629	0.1079	-0.04601	-0.01083	-0.08862	0.686	0.8184	-0.2688	-0.04894	0.2005	-0.0793	-0.1793	0.331	0.008884	0.1932	0.07288	-0.2985	-0.449	0.207	0.03596	-0.145	0.632	-0.2312	0.1934	0.2989		0.239	-0.818	-0.925	-0.72	-0.758	-0.743	-0.205	0.309	0.434	0.59	-0.452	-0.113	0.0107	0.89
Cre07.g352600			-0.1433	0.07244	-0.4476	-0.03656	0.2034	-0.4648	-0.5928	-0.1139	0.1989	-0.02025	0.02396	-0.2258	0.3835	0.2466	-0.1355	0.181	0.2079	-0.01256	-0.3791	-0.3278	-0.1011	0.1368	0.1281	-0.1973	-0.3301	0.4126	-0.06477	-0.1757	0.9174	-0.0993	-0.223	0.05022		-0.664	0.0884	0.451	-0.0675	0.77	0.88	-0.631	-0.904	-0.57	0.184	-0.478	0.381	-0.835	-0.116
Cre11.g475950			-0.1584	-0.3994	-0.2062	0.6537	-0.3734	0.3714	-0.001953	-0.3244	-0.1127	-0.5134	-0.533	-0.01162	0.309	-0.06591	-0.4068	-0.3255	-0.4104	-0.06946	0.1	0.7497	-0.2593	0.5376	-0.6444	-0.1439	0.1808	-0.3482	-0.04698	-0.3833	-0.1122	-0.4352	-0.3556	-0.1697		-0.0141	-0.467	-0.181	-0.0397	0.0784	0.273	-0.901	-0.447	0.189	0.727	-0.719	-0.313	-0.821	0.153
Cre12.g503800			0.2804	-0.06308	0.4309	0.1595	-0.2083	0.539	0.5434	0.2295	-0.04171	-0.066	0.02295	0.4915	0.02382	-0.05524	0.1924	0.02705	-0.07535	0.1981	0.6522	0.637	0.2392	0.2427	-0.1002	0.3633	0.3177	-0.2526	-0.002794	0.04019	-0.7078	0.03781	0.1431	0.2348		-0.427	-0.778	-0.612	-0.976	-0.137	-0.0629	-0.645	-0.454	-0.147	0.7	-0.853	0.388	-0.625	0.949
Cre17.g732901			-0.6796	-0.5614	-0.6478	0.5436	-0.07856	-0.01005	-0.422	-0.5657	-0.4442	-0.663	-0.629	-0.4248	0.243	-0.1354	-0.5582	-0.2632	-0.3662	-0.1584	-0.4433	0.2852	-0.5388	0.2063	-0.7076	-0.4877	-0.3994	-0.2469	-0.4084	-0.6324	0.4353	-0.6519	-0.7563	-0.3531		0.0994	-0.93	-0.748	-0.538	-0.401	-0.228	-0.905	-0.213	0.403	0.998	-0.921	-0.293	-0.709	0.731
Cre17.g742700			-0.8998	-0.6534	-0.8115	0.7169	-0.102	-0.3257	-0.4928	-0.9525	-0.7607	-0.7439	-0.9221	-0.9259	-0.1286	-0.1379	-0.8849	-0.8234	-0.6501	-0.6969	-0.8347	0.1268	-0.9173	-0.3817	-0.8824	-0.9272	-0.6019	-0.6523	-0.5319	-0.6818	0.2245	-0.8167	-0.713	-0.8211		0.966	-0.417	-0.663	0.243	-0.936	-0.913	0.11	0.879	0.979	0.314	0.12	-0.891	0.459	0.119
Cre17.g702351			0.4343	0.07636	0.3116	-0.04822	-0.1721	0.2791	0.2812	0.4865	0.4358	-0.004418	0.3352	0.809	0.4809	0.1502	0.3573	0.4932	0.1876	0.4781	0.775	0.5262	0.4972	0.6902	0.2052	0.6749	0.1984	0.1985	0.0766	-0.0219	-0.1024	0.1009	0.1092	0.6502		-0.889	-0.269	0.0227	-0.773	0.523	0.574	-0.568	-0.895	-0.701	0.313	-0.686	0.783	-0.77	0.535
Cre10.g437829			-0.4141	-0.09136	-0.5045	0.1677	0.1366	-0.4358	-0.3051	-0.2228	0.07929	-0.2635	-0.1164	-0.1569	0.4239	0.1866	-0.3063	0.08126	-0.06348	0.06171	-0.4194	0.004099	-0.1431	0.3626	-0.1905	-0.207	-0.3852	0.1692	0.0335	-0.2937	0.7153	-0.33	-0.2705	0.05806		-0.528	-0.713	-0.437	-0.851	0.0855	0.207	-0.847	-0.679	-0.234	0.756	-0.957	0.372	-0.867	0.801
Cre12.g503450			-0.4178	-0.08328	-0.2321	0.2411	0.3646	0.0587	-0.1819	-0.4664	-0.6743	-0.04524	-0.4178	-0.7454	-0.2889	-0.04778	-0.2971	-0.4003	-0.01885	-0.3085	-0.5837	-0.1953	-0.4601	-0.6004	-0.3009	-0.7359	-0.1753	-0.1344	-0.2646	-0.03844	0.08013	-0.1356	-0.2181	-0.533		0.994	-0.117	-0.36	0.576	-0.747	-0.732	0.237	0.88	0.923	0.088	0.345	-0.952	0.539	-0.241
Cre06.g281000			-0.1809	0.2808	-0.03917	-0.3364	0.5518	-0.2368	-0.1216	-0.02474	-0.2447	0.3558	0.168	-0.4182	-0.2744	0.04874	0.1113	0.09924	0.3321	-0.009545	-0.4873	-0.6601	-0.04335	-0.5703	0.277	-0.3333	-0.2101	0.3028	-0.009869	0.2718	0.3015	0.2396	0.1128	-0.1267		0.926	-0.0521	-0.392	0.42	-0.808	-0.866	0.518	0.998	0.816	-0.106	0.509	-0.748	0.789	-0.138
Cre17.g746247			-0.4688	-0.3717	-0.5884	0.01555	-0.0445	-0.2727	-0.7074	-0.3378	-0.1832	-0.3316	-0.2757	-0.4265	0.02074	-0.2136	-0.2788	-0.02343	-0.1173	-0.1901	-0.5011	-0.3979	-0.4122	-0.1086	-0.218	-0.3111	-0.4482	0.04383	-0.4119	-0.4345	0.6605	-0.3327	-0.6429	-0.3186		-0.578	-0.527	-0.176	-0.604	0.323	0.472	-0.922	-0.827	-0.317	0.686	-0.917	0.328	-0.99	0.528
Cre17.g702451			-0.8231	-0.7331	-0.8303	0.6522	-0.203	-0.2984	-0.6618	-0.9075	-0.7284	-0.7778	-0.9056	-0.8735	-0.1304	-0.2043	-0.8207	-0.758	-0.6158	-0.7263	-0.7261	0.05686	-0.9271	-0.4161	-0.8186	-0.8373	-0.6421	-0.6309	-0.7073	-0.7718	0.2772	-0.8162	-0.8405	-0.8156		0.978	-0.177	-0.479	0.409	-0.858	-0.878	0.354	0.967	0.909	0.0561	0.374	-0.852	0.663	-0.0846
Cre13.g573000			-0.1501	-0.04573	-0.185	0.4345	0.03321	0.08948	0.1218	-0.08308	0.1291	-0.2759	-0.1594	0.1823	0.6241	0.255	-0.2251	0.08767	-0.07217	0.2903	0.03959	0.6373	0.05671	0.7769	-0.3351	-0.01838	0.04436	0.09392	0.2237	-0.1979	0.3016	-0.2762	-0.1091	0.2557		-0.365	-0.717	-0.406	-0.627	0.0718	0.239	-0.979	-0.653	-0.0696	0.851	-0.983	0.121	-0.952	0.646
Cre08.g377200			-0.5566	-0.4717	-0.7839	0.7891	-0.1055	-0.3241	-0.5458	-0.6644	-0.2618	-0.7257	-0.6917	-0.4321	0.5603	0.2403	-0.7333	-0.4157	-0.3763	-0.3461	-0.4164	0.505	-0.5729	0.3236	-0.6796	-0.568	-0.5118	-0.2578	-0.3935	-0.7436	0.6424	-0.7779	-0.6485	-0.2755		0.194	-0.893	-0.719	-0.411	-0.42	-0.239	-0.897	-0.155	0.481	0.988	-0.871	-0.407	-0.68	0.633
Cre16.g647602			-0.8116	-0.5601	-0.8244	0.5417	-0.02251	-0.3183	-0.6511	-0.8026	-0.5844	-0.6331	-0.7561	-0.8304	0.01445	-0.1188	-0.7375	-0.5463	-0.4407	-0.5115	-0.8071	-0.04062	-0.7904	-0.2317	-0.7033	-0.8085	-0.5776	-0.352	-0.4982	-0.6386	0.5309	-0.6949	-0.7564	-0.666		0.909	-0.56	-0.702	0.201	-0.871	-0.786	-0.192	0.689	0.992	0.542	-0.129	-0.942	0.166	0.18
Cre11.g479300			-0.6069	-0.5308	-0.5504	0.5592	-0.006668	0.1341	-0.37	-0.5259	-0.5446	-0.616	-0.6251	-0.4059	0.2276	-0.1141	-0.4827	-0.2433	-0.2739	-0.1314	-0.3364	0.3458	-0.5103	0.1268	-0.677	-0.4949	-0.3609	-0.2341	-0.4974	-0.5989	0.3446	-0.5988	-0.7437	-0.3299		0.361	-0.926	-0.825	-0.377	-0.597	-0.431	-0.789	0.0434	0.632	0.974	-0.783	-0.526	-0.519	0.65
Cre12.g537671			-0.3372	-0.1816	-0.6377	0.3689	-0.03168	-0.259	-0.684	-0.4902	0.02226	-0.2818	-0.4394	-0.5545	0.3263	0.0891	-0.515	-0.2499	-0.1435	-0.2517	-0.6085	-0.09321	-0.4458	0.2218	-0.3486	-0.5313	-0.141	0.1162	-0.01925	-0.3263	0.8145	-0.3391	-0.4318	-0.3591		0.26	0.102	0.259	0.62	0.182	0.311	-0.4	-0.121	0.258	0.194	-0.0899	-0.538	-0.345	-0.503
Cre03.g199350			-0.5749	-0.1766	-0.1628	-0.2717	0.2469	0.05522	-0.07324	-0.1991	-0.5044	0.003416	-0.1062	-0.4847	-0.5493	-0.4841	-0.04487	-0.01283	-0.07699	0.01285	-0.6102	-0.6038	-0.2641	-0.4815	-0.1788	-0.3391	-0.185	-0.03301	-0.1062	0.05208	0.03112	-0.006981	-0.2863	-0.4064		0.605	-0.881	-0.982	-0.381	-0.92	-0.841	-0.355	0.483	0.802	0.758	-0.461	-0.583	-0.0238	0.697
Cre02.g087600			-0.3992	-0.3283	-0.7439	0.3994	-0.1178	-0.4831	-0.7106	-0.4348	0.05945	-0.507	-0.3857	-0.3059	0.5242	0.182	-0.5123	-0.1304	-0.2	-0.2295	-0.413	0.08636	-0.3971	0.341	-0.3408	-0.3322	-0.4845	0.02835	-0.2728	-0.6009	0.8771	-0.5496	-0.568	-0.1394		-0.669	-0.372	-0.00221	-0.519	0.48	0.618	-0.865	-0.905	-0.443	0.558	-0.834	0.41	-0.986	0.393
Cre03.g158550			-0.5801	-0.3422	-0.7112	0.3021	0.04717	-0.3179	-0.7097	-0.5768	-0.3003	-0.3869	-0.4996	-0.6868	0.1015	-0.05837	-0.5256	-0.2863	-0.1991	-0.3363	-0.7232	-0.2409	-0.5793	-0.1128	-0.4139	-0.63	-0.4259	-0.034	-0.3204	-0.4479	0.7248	-0.4471	-0.6094	-0.4819		0.751	-0.269	-0.278	0.524	-0.452	-0.327	-0.322	0.394	0.791	0.428	-0.0967	-0.928	-0.0616	-0.211
Cre03.g179300			-0.5037	-0.5775	-0.7338	0.8885	-0.3308	-0.1866	-0.4927	-0.7226	-0.2548	-0.7995	-0.813	-0.4297	0.4553	0.1187	-0.8035	-0.589	-0.5555	-0.4528	-0.3421	0.6254	-0.6399	0.3464	-0.8102	-0.5483	-0.3467	-0.4502	-0.3557	-0.7599	0.3982	-0.8125	-0.6525	-0.4054		0.324	-0.575	-0.391	0.0581	-0.246	-0.0554	-0.806	-0.114	0.517	0.786	-0.628	-0.607	-0.61	0.174
Cre03.g183350			-0.6427	-0.3025	-0.2774	0.008461	0.1558	0.2178	-0.09135	-0.294	-0.4861	-0.2061	-0.2884	-0.4318	-0.2701	-0.4469	-0.195	-0.0342	-0.1729	0.1013	-0.56	-0.2467	-0.3132	-0.09628	-0.4319	-0.3718	-0.1085	-0.05314	-0.07825	-0.1147	0.1384	-0.1866	-0.4528	-0.3731		0.229	-0.933	-0.787	-0.457	-0.495	-0.324	-0.86	-0.0925	0.518	0.995	-0.862	-0.413	-0.626	0.691
Cre03.g189000			-0.1353	0.1648	0.1749	-0.6589	0.319	0.1391	0.1063	0.3289	-0.00757	0.3521	0.4213	0.06677	-0.3223	-0.3558	0.4161	0.5372	0.3026	0.463	-0.1821	-0.6629	0.256	-0.1183	0.3042	0.1983	0.05345	0.4154	0.1818	0.3432	0.1185	0.3778	0.02748	0.1295		-0.541	-0.716	-0.478	-0.926	0.0381	0.134	-0.754	-0.626	-0.256	0.706	-0.912	0.438	-0.776	0.864
Cre06.g270850			-0.09994	-0.2187	0.1606	0.4204	-0.06016	0.6992	0.4051	-0.07609	-0.3412	-0.2515	-0.3049	0.129	0.09377	-0.1421	-0.07506	-0.09482	-0.1595	0.22	0.2657	0.7015	-0.02638	0.3363	-0.4791	-0.03609	0.2954	-0.2427	-0.02484	-0.09305	-0.4503	-0.1639	-0.1627	-0.01219		0.253	-0.854	-0.686	-0.318	-0.423	-0.238	-0.883	-0.118	0.525	0.968	-0.828	-0.478	-0.657	0.556
Cre06.g287950			-0.05153	0.1404	0.3615	-0.2373	0.2847	0.7793	0.4335	0.2609	-0.1461	0.2763	0.1585	0.1211	-0.1579	-0.354	0.3284	0.3943	0.2366	0.63	0.02286	-0.04089	0.2643	0.2596	-0.05239	0.1016	0.5325	0.32	0.3757	0.4087	-0.1964	0.354	0.04785	0.1013		0.047	-0.722	-0.469	-0.278	-0.153	0.044	-0.961	-0.357	0.311	0.906	-0.861	-0.331	-0.817	0.439
Cre09.g390000			-0.561	-0.469	-0.8619	0.4552	-0.1339	-0.5813	-0.8173	-0.6058	-0.1668	-0.62	-0.5359	-0.5141	0.3563	0.1087	-0.6328	-0.3148	-0.3158	-0.4424	-0.5586	-0.001418	-0.5953	0.05475	-0.445	-0.5065	-0.6726	-0.1561	-0.4932	-0.7248	0.8224	-0.6777	-0.7005	-0.3442		-0.396	-0.805	-0.636	-0.965	-0.162	-0.0804	-0.673	-0.442	-0.109	0.734	-0.872	0.347	-0.638	0.953
Cre10.g430950			-0.4087	-0.06717	-0.133	-0.258	0.1208	0.1172	-0.1232	-0.1912	-0.2328	0.1189	-0.1065	-0.5081	-0.5005	-0.4809	-0.08317	-0.06576	-0.09692	0.009682	-0.6536	-0.635	-0.2329	-0.2762	-0.1595	-0.33	0.1352	0.06936	0.2145	0.2009	0.1007	0.1149	-0.1554	-0.4597		0.556	-0.231	-0.147	0.496	-0.236	-0.0868	-0.47	0.15	0.617	0.456	-0.211	-0.8	-0.271	-0.241
Cre12.g508150			-0.6	-0.504	-0.6393	0.8582	-0.08835	-0.02405	-0.3056	-0.6847	-0.4484	-0.719	-0.7769	-0.4549	0.41	0.1082	-0.7224	-0.4953	-0.4392	-0.2848	-0.3843	0.6411	-0.5832	0.2936	-0.828	-0.6172	-0.3303	-0.3767	-0.3315	-0.6513	0.3358	-0.7454	-0.618	-0.361		0.42	-0.846	-0.736	-0.221	-0.554	-0.379	-0.787	0.0578	0.668	0.938	-0.726	-0.617	-0.514	0.508
Cre10.g455750			-0.2102	-0.04792	-0.5074	0.01857	0.1235	-0.3988	-0.7152	-0.2613	0.04078	-0.07815	-0.1421	-0.4333	0.2028	0.1097	-0.2307	-0.003398	0.1061	-0.1925	-0.4913	-0.4156	-0.2834	-0.06892	0.01568	-0.3543	-0.318	0.2767	-0.1881	-0.2274	0.8393	-0.1474	-0.3429	-0.1941		0.333	0.609	0.603	0.952	0.271	0.287	0.211	0.16	0.144	-0.394	0.511	-0.458	0.195	-0.905
Cre14.g614400			0.2025	0.289	0.2862	-0.5984	0.2755	0.2975	0.09614	0.5627	0.3164	0.3962	0.568	0.4395	0.1145	-0.1331	0.5743	0.8072	0.5167	0.7071	0.2176	-0.3531	0.511	0.3469	0.4522	0.4775	0.2292	0.6715	0.249	0.3346	0.292	0.4596	0.08065	0.491		-0.719	-0.452	-0.109	-0.693	0.411	0.529	-0.827	-0.886	-0.474	0.574	-0.868	0.513	-0.948	0.553
Cre07.g325700			-0.3047	-0.2721	-0.3786	0.7188	-0.1069	-0.1299	0.01589	-0.3663	-0.1035	-0.5563	-0.4429	-0.008035	0.5705	0.3161	-0.5003	-0.2833	-0.3329	-0.0916	-0.02702	0.8086	-0.2244	0.527	-0.5529	-0.2285	-0.2456	-0.287	-0.0902	-0.4829	0.1742	-0.5833	-0.2515	0.03806		-0.215	-0.901	-0.686	-0.795	-0.227	-0.0843	-0.882	-0.423	0.103	0.923	-0.981	0.0632	-0.779	0.873
Cre01.g046237			-0.1992	-0.2713	-0.6679	0.5322	-0.1108	-0.3188	-0.8075	-0.4979	-0.02435	-0.4269	-0.5007	-0.4414	0.5011	0.2669	-0.5229	-0.2953	-0.1121	-0.3943	-0.3317	0.148	-0.4762	0.1646	-0.3173	-0.478	-0.3371	0.01114	-0.3797	-0.5561	0.804	-0.4769	-0.5335	-0.2663		0.448	0.444	0.443	0.92	0.13	0.176	0.0856	0.212	0.302	-0.221	0.393	-0.601	0.132	-0.809
Cre14.g618860			-0.5591	-0.5418	-0.5602	0.7235	-0.1723	0.004525	-0.2229	-0.5326	-0.3562	-0.7322	-0.6437	-0.2306	0.4046	0.02179	-0.5926	-0.3313	-0.4405	-0.1556	-0.2171	0.6459	-0.4559	0.3945	-0.7579	-0.3817	-0.342	-0.3676	-0.3408	-0.6631	0.2533	-0.7171	-0.6248	-0.2163		-0.0462	-0.935	-0.736	-0.673	-0.33	-0.169	-0.907	-0.312	0.269	0.98	-0.965	-0.129	-0.751	0.815
Cre05.g236950			-0.7306	-0.6251	-0.773	0.7328	-0.208	-0.1808	-0.4613	-0.7288	-0.4067	-0.7909	-0.7775	-0.5172	0.2907	-0.0556	-0.7669	-0.4932	-0.5545	-0.3524	-0.5311	0.4096	-0.6652	0.2387	-0.8419	-0.5934	-0.4449	-0.4171	-0.3683	-0.7319	0.4265	-0.8036	-0.7438	-0.4597		0.149	-0.91	-0.73	-0.467	-0.408	-0.23	-0.905	-0.185	0.444	0.995	-0.897	-0.356	-0.698	0.675
Cre16.g687301			-0.1377	-0.1985	-0.3002	0.3391	-0.06687	0.3475	-0.402	-0.2575	-0.0546	-0.219	-0.3744	-0.2579	0.2987	-0.08597	-0.2499	-0.0507	-0.02722	0.04987	-0.1945	0.1677	-0.2466	0.3916	-0.3644	-0.2873	0.1972	0.1506	-0.03411	-0.2143	0.4541	-0.1765	-0.4394	-0.2096		0.21	-0.135	0.0707	0.407	0.109	0.273	-0.616	-0.217	0.29	0.429	-0.337	-0.52	-0.532	-0.268
Cre02.g143800			-0.5325	-0.4786	-0.09748	0.2775	-0.06721	0.5463	0.1153	-0.3887	-0.7396	-0.35	-0.5266	-0.4093	-0.4446	-0.5379	-0.2567	-0.353	-0.3755	-0.1022	-0.275	0.1388	-0.4257	-0.2609	-0.6481	-0.3967	0.03964	-0.4612	-0.2778	-0.1902	-0.4424	-0.2784	-0.4621	-0.5383		0.774	-0.728	-0.789	0.0131	-0.827	-0.706	-0.425	0.5	0.93	0.736	-0.375	-0.86	-0.0746	0.355
Cre13.g603400			-0.548	-0.4535	-0.6224	0.5859	-0.09544	-0.03353	-0.4	-0.5009	-0.2379	-0.6133	-0.5676	-0.3129	0.4321	0.003258	-0.5499	-0.2084	-0.3157	-0.08731	-0.3652	0.3965	-0.437	0.4333	-0.651	-0.4119	-0.2901	-0.1391	-0.2408	-0.5826	0.5325	-0.6092	-0.645	-0.2249		-0.0835	-0.793	-0.527	-0.469	-0.136	0.0518	-0.988	-0.44	0.21	0.939	-0.947	-0.176	-0.868	0.593
Cre12.g520850			-0.2203	0.0742	-0.4446	0.0531	0.3301	-0.5488	-0.5849	-0.3102	-0.1471	0.0102	-0.1306	-0.5495	0.1056	0.2864	-0.2399	-0.1364	0.1679	-0.3291	-0.5403	-0.4201	-0.3078	-0.3987	0.09065	-0.5063	-0.4687	0.1904	-0.2697	-0.1546	0.704	-0.1287	-0.1685	-0.2172		0.799	0.388	0.0602	0.739	-0.461	-0.554	0.737	0.904	0.572	-0.48	0.811	-0.63	0.892	-0.558
Cre10.g448700			-0.2203	0.0742	-0.4446	0.0531	0.3301	-0.5488	-0.5849	-0.3102	-0.1471	0.0102	-0.1306	-0.5495	0.1056	0.2864	-0.2399	-0.1364	0.1679	-0.3291	-0.5403	-0.4201	-0.3078	-0.3987	0.09065	-0.5063	-0.4687	0.1904	-0.2697	-0.1546	0.704	-0.1287	-0.1685	-0.2172		0.799	0.388	0.0602	0.739	-0.461	-0.554	0.737	0.904	0.572	-0.48	0.811	-0.63	0.892	-0.558
Cre02.g118250			0.1703	0.5099	0.6263	-0.4909	0.6764	0.5853	0.7007	0.596	-0.07955	0.5848	0.5831	0.4099	-0.04475	-0.004656	0.6688	0.7194	0.6346	0.841	0.2721	-0.08413	0.622	0.1139	0.4014	0.3138	0.3526	0.5729	0.3669	0.6273	-0.2025	0.5947	0.4127	0.5397		-0.0178	-0.968	-0.806	-0.732	-0.411	-0.266	-0.842	-0.238	0.297	0.968	-0.939	-0.116	-0.672	0.881
Cre06.g278184			0.1844	0.572	0.1677	-0.4769	0.5677	-0.2426	0.1113	0.4391	0.3654	0.5118	0.6096	0.2528	0.2835	0.3487	0.4106	0.6355	0.6023	0.5062	-0.02259	-0.365	0.4889	0.1784	0.5913	0.2229	-0.02674	0.7187	0.3721	0.4062	0.5197	0.4237	0.3929	0.5462		-0.674	-0.589	-0.335	-0.917	0.189	0.268	-0.693	-0.721	-0.415	0.585	-0.853	0.578	-0.777	0.792
Cre09.g401219			0.5404	0.1718	0.2026	0.3501	-0.09112	0.3773	0.09566	0.2398	0.388	0.0009619	0.04906	0.5063	0.7121	0.4216	0.1177	0.2066	0.2425	0.2839	0.6553	0.7574	0.3136	0.7378	0.05925	0.295	0.3777	0.244	0.12	-0.02947	0.09697	0.05156	0.1222	0.4718		-0.299	0.0229	0.345	0.197	0.545	0.692	-0.671	-0.658	-0.213	0.296	-0.43	-0.0287	-0.76	-0.244
Cre04.g219400			0.05686	-0.3559	-0.3489	0.1989	-0.3911	-0.05352	-0.5576	-0.03238	0.2518	-0.4231	-0.1467	0.2313	0.5026	0.02107	-0.1106	0.1555	-0.07229	-0.01679	0.2701	0.2547	-0.08918	0.4863	-0.1137	0.2128	-0.2089	0.05034	-0.4021	-0.5464	0.4864	-0.3327	-0.5307	0.1415		-0.966	0.189	0.499	-0.372	0.872	0.899	-0.371	-0.974	-0.899	-0.052	-0.373	0.826	-0.678	0.0521
Cre14.g610631			-0.3218	0.1056	-0.197	0.2658	0.5736	0.1027	-0.1398	-0.345	-0.546	0.05884	-0.296	-0.6158	0.02374	0.1785	-0.21	-0.179	0.2151	-0.06988	-0.5079	-0.06644	-0.2877	-0.3282	-0.1973	-0.6927	-0.1185	0.1492	-0.1352	0.03636	0.3314	-0.05536	-0.1331	-0.282		0.946	-0.35	-0.498	0.441	-0.756	-0.679	-0.0881	0.712	0.967	0.379	0.0424	-0.996	0.243	-0.0735
Cre13.g580450			-0.1045	-0.1325	-0.3946	0.05262	-0.08062	-0.2211	-0.4683	-0.004912	0.3152	-0.2403	0.002627	0.1274	0.542	0.1086	-0.09811	0.3044	0.05926	0.1737	-0.04976	0.02964	0.001069	0.5572	-0.02974	0.1072	-0.2242	0.3081	-0.08054	-0.3406	0.7543	-0.22	-0.3717	0.2165		-0.82	-0.279	0.0734	-0.616	0.572	0.671	-0.737	-0.956	-0.618	0.417	-0.762	0.619	-0.918	0.418
Cre04.g220250			-0.1521	-0.1574	0.2899	0.07769	0.132	0.7157	0.3738	-0.0626	-0.6473	-0.002382	-0.2138	-0.1517	-0.4486	-0.3727	0.09639	-0.1318	-0.03546	0.08309	0.06914	0.1468	-0.107	-0.3529	-0.284	-0.1791	0.2273	-0.256	-0.1992	0.1149	-0.6434	0.06267	-0.1175	-0.2605		0.938	-0.517	-0.69	0.226	-0.896	-0.828	-0.103	0.754	0.999	0.476	-0.0511	-0.941	0.256	0.153
Cre16.g653258			0.3273	0.2615	0.1031	-0.5884	0.04717	-0.03069	-0.3738	0.3216	0.403	0.4385	0.4031	0.03996	-0.1169	-0.1314	0.3737	0.4083	0.3912	0.152	-0.02675	-0.7316	0.2109	-0.09071	0.5363	0.2301	0.1981	0.5337	0.1372	0.2964	0.3999	0.4592	0.07865	0.08385		-0.253	0.913	0.969	0.721	0.757	0.704	0.376	-0.238	-0.486	-0.733	0.587	0.189	0.139	-0.919
Cre03.g151050			-0.4833	-0.4456	-0.8463	0.488	-0.1545	-0.7708	-0.8687	-0.7013	-0.2693	-0.5835	-0.5891	-0.6665	0.1811	0.1994	-0.6888	-0.5622	-0.3574	-0.7582	-0.575	-0.0824	-0.7103	-0.3412	-0.3676	-0.629	-0.792	-0.3393	-0.654	-0.7267	0.6602	-0.6841	-0.5953	-0.4927		0.499	0.539	0.186	0.529	-0.29	-0.452	0.953	0.79	0.238	-0.72	0.918	-0.227	0.997	-0.484
Cre03.g173165			-0.1983	-0.4302	-0.04134	0.5655	-0.3487	0.3361	0.2222	-0.3435	-0.4011	-0.4683	-0.5268	-0.08497	-0.09609	-0.168	-0.352	-0.5137	-0.5011	-0.2638	0.1276	0.6552	-0.315	0.02862	-0.6103	-0.1817	0.05991	-0.6445	-0.2196	-0.313	-0.589	-0.4042	-0.2303	-0.3087		0.906	-0.594	-0.762	0.124	-0.927	-0.857	-0.145	0.73	0.992	0.536	-0.122	-0.902	0.219	0.255
Cre14.g614500			0.1091	0.1765	-0.03546	-0.1688	0.2576	0.005771	-0.3786	-0.03268	-0.09201	0.2753	0.02951	-0.3487	-0.1194	0.03777	0.09289	0.03	0.3251	-0.1144	-0.2198	-0.4713	-0.09511	-0.3978	0.2418	-0.2597	0.01833	0.2964	-0.1379	0.1465	0.3304	0.2267	-0.03298	-0.1765		0.694	0.532	0.329	0.96	-0.166	-0.208	0.539	0.651	0.462	-0.47	0.748	-0.664	0.638	-0.81
Cre03.g158850			-0.4768	-0.4871	-0.5314	0.9188	-0.138	-0.03627	-0.2754	-0.7762	-0.6061	-0.6559	-0.87	-0.613	0.157	0.1301	-0.7563	-0.7897	-0.4968	-0.5922	-0.3477	0.6156	-0.6997	-0.1219	-0.796	-0.7474	-0.3098	-0.6064	-0.4642	-0.5943	0.0172	-0.705	-0.49	-0.563		0.99	-0.202	-0.416	0.533	-0.762	-0.727	0.129	0.835	0.95	0.19	0.245	-0.978	0.445	-0.182
Cre07.g335950			-0.3225	-0.1002	-0.1994	0.4223	0.3851	0.2677	-0.149	-0.4116	-0.6711	-0.1312	-0.4576	-0.5711	0.001923	0.0796	-0.2669	-0.2935	0.07522	-0.159	-0.3421	0.152	-0.3825	-0.3278	-0.3625	-0.6671	-0.1228	-0.06375	-0.3481	-0.1378	0.1334	-0.194	-0.2985	-0.356		0.965	-0.316	-0.486	0.46	-0.77	-0.706	-0.0242	0.756	0.97	0.329	0.0986	-0.995	0.306	-0.0949
Cre02.g101550			-0.3803	-0.32	-0.7317	0.2967	-0.02678	-0.5586	-0.8316	-0.454	-0.109	-0.4361	-0.3695	-0.4427	0.3432	0.1735	-0.45	-0.1754	-0.1071	-0.384	-0.4444	-0.1313	-0.4708	-0.05247	-0.214	-0.4207	-0.6381	0.003363	-0.5211	-0.6014	0.8486	-0.5005	-0.5939	-0.2372		0.27	0.67	0.353	0.469	-0.0766	-0.26	0.998	0.617	-0.01	-0.85	0.944	0.0117	0.953	-0.518
Cre03.g144284			-0.01578	-0.1203	0.2414	0.2165	-0.08465	0.6468	0.4944	0.1321	-0.07566	-0.1537	-0.07096	0.3736	0.1693	-0.1549	0.07668	0.1501	-0.09298	0.4334	0.3604	0.6271	0.1863	0.5664	-0.3206	0.2245	0.3616	-0.07893	0.18	0.008495	-0.3849	-0.04705	-0.05031	0.2068		-0.279	-0.784	-0.497	-0.637	-0.0336	0.137	-0.979	-0.571	0.0264	0.901	-0.993	0.0451	-0.916	0.691
Cre02.g096700			-0.4344	-0.2666	-0.6172	0.239	0.03373	-0.2095	-0.6448	-0.3882	-0.09399	-0.3347	-0.349	-0.4265	0.2975	-0.0119	-0.3844	-0.05142	-0.08259	-0.104	-0.5187	-0.1316	-0.3814	0.1909	-0.3161	-0.4055	-0.3056	0.1417	-0.2059	-0.4032	0.7994	-0.3624	-0.5644	-0.2434		-0.0132	-0.466	-0.18	-0.0379	0.0784	0.273	-0.901	-0.446	0.19	0.726	-0.717	-0.314	-0.82	0.152
Cre01.g001600			-0.09627	0.06345	0.3302	-0.0717	0.2446	0.3446	0.4181	-0.07203	-0.5722	0.2157	-0.08062	-0.2978	-0.6361	-0.2283	0.09207	-0.2675	-0.008474	-0.1164	-0.1164	-0.1414	-0.09752	-0.688	-0.06417	-0.2689	0.1475	-0.2684	-0.04814	0.3144	-0.682	0.1942	0.1992	-0.3228		0.952	-0.0429	-0.37	0.477	-0.794	-0.84	0.484	0.989	0.841	-0.089	0.503	-0.797	0.761	-0.184
Cre01.g022950			-0.4826	-0.0685	-0.3831	0.2746	0.3044	-0.1316	-0.2973	-0.5589	-0.5142	-0.06977	-0.457	-0.8431	-0.2182	-0.01118	-0.4387	-0.4691	-0.1094	-0.3708	-0.7804	-0.2716	-0.5209	-0.4741	-0.3442	-0.8072	-0.1679	-0.1006	-0.08717	-0.04891	0.2796	-0.1858	-0.2037	-0.5956		0.957	-0.0494	-0.244	0.677	-0.626	-0.592	0.166	0.784	0.88	0.0826	0.331	-0.97	0.445	-0.354
Cre03.g174150			-0.1083	-0.3467	-0.2409	0.6578	-0.3186	0.3794	-0.196	-0.4321	-0.1902	-0.4089	-0.619	-0.276	0.1883	-0.06383	-0.4511	-0.4662	-0.3449	-0.2468	-0.05437	0.5509	-0.3922	0.2847	-0.6034	-0.3557	0.2384	-0.3107	-0.09893	-0.3183	-0.03371	-0.3585	-0.3603	-0.3766		0.5	0.0607	0.13	0.703	-0.0447	0.0716	-0.28	0.137	0.477	0.189	0.0206	-0.73	-0.15	-0.509
Cre04.g215450			0.421	0.2395	-0.1189	-0.1464	0.02052	-0.4584	-0.4718	0.2453	0.5491	0.1313	0.3213	0.2774	0.5373	0.4651	0.1683	0.3446	0.382	0.01543	0.259	-0.1194	0.2255	0.217	0.5089	0.2696	-0.219	0.4498	-0.1253	-0.1052	0.6739	0.09176	0.05829	0.421		-0.676	0.834	0.868	0.156	0.826	0.699	0.511	-0.412	-0.873	-0.824	0.501	0.761	0.169	-0.506
Cre06.g286700			-0.5137	-0.5018	-0.6873	0.5517	-0.1521	-0.3225	-0.7124	-0.7791	-0.5416	-0.5329	-0.7557	-0.8366	-0.1014	-0.04556	-0.6857	-0.7173	-0.4142	-0.7596	-0.6126	-0.05161	-0.8072	-0.4942	-0.5512	-0.7831	-0.4927	-0.4616	-0.6176	-0.5877	0.3197	-0.5949	-0.6192	-0.7409		0.847	0.349	0.0554	0.804	-0.458	-0.521	0.622	0.875	0.638	-0.391	0.744	-0.733	0.798	-0.593
Cre02.g101150			0.5681	0.671	0.2736	-0.02213	0.4823	0.2456	0.0991	0.4354	0.5433	0.5015	0.416	0.378	0.7752	0.6167	0.348	0.578	0.7275	0.6097	0.3198	0.2546	0.5541	0.7111	0.4512	0.1905	0.4627	0.8612	0.5197	0.4123	0.5903	0.4496	0.4237	0.6556		-0.0735	-0.189	0.104	0.182	0.288	0.463	-0.765	-0.493	0.0551	0.494	-0.523	-0.264	-0.752	-0.125
Cre04.g219600			0.08957	0.2602	0.2842	-0.3453	0.3763	-0.02183	0.137	0.09626	-0.3328	0.4076	0.2	-0.233	-0.5172	-0.01884	0.2649	-0.03245	0.2781	-0.1317	-0.09305	-0.4878	0.03147	-0.8194	0.3505	-0.1506	-0.0715	0.03001	-0.1498	0.3465	-0.2959	0.3388	0.2795	-0.1294		0.72	0.308	-0.0636	0.508	-0.543	-0.67	0.824	0.935	0.509	-0.493	0.795	-0.469	0.971	-0.355
Cre03.g179650			-0.6557	-0.4491	-0.6696	0.1967	-0.009488	-0.2828	-0.6901	-0.6055	-0.4732	-0.3998	-0.5268	-0.7679	-0.1923	-0.2591	-0.4954	-0.3667	-0.2856	-0.4412	-0.7581	-0.4018	-0.6616	-0.3997	-0.4323	-0.6444	-0.4806	-0.1936	-0.4602	-0.4494	0.5023	-0.4402	-0.6651	-0.635		0.984	-0.0407	-0.289	0.634	-0.7	-0.695	0.289	0.881	0.89	0.0174	0.409	-0.938	0.574	-0.313
Cre13.g583150			-0.5878	-0.563	-0.629	0.4288	-0.001612	-0.178	-0.6056	-0.5643	-0.633	-0.6035	-0.5868	-0.5282	0.06162	-0.07641	-0.4613	-0.3208	-0.2371	-0.4071	-0.374	0.06214	-0.6164	-0.3232	-0.4932	-0.5417	-0.6773	-0.3135	-0.8301	-0.6969	0.3853	-0.6202	-0.7873	-0.4198		0.77	-0.495	-0.781	-0.105	-0.971	-0.998	0.225	0.848	0.805	0.266	0.0878	-0.585	0.532	0.396
Cre04.g213650			-0.3198	-0.3327	-0.7044	0.2676	-0.2347	-0.6264	-0.702	-0.3338	0.1989	-0.4956	-0.2609	-0.1601	0.48	0.163	-0.4379	-0.07653	-0.2329	-0.2547	-0.3051	0.01206	-0.3205	0.3204	-0.217	-0.1493	-0.5476	-0.008355	-0.2837	-0.6092	0.8123	-0.5251	-0.5078	-0.0576		-0.981	0.0104	0.269	-0.645	0.692	0.695	-0.328	-0.895	-0.876	0.0203	-0.444	0.923	-0.607	0.331
Cre01.g048501			-0.2903	0.1476	-0.3432	-0.06892	0.4793	-0.5038	-0.3962	-0.2338	-0.2305	0.1059	-0.02723	-0.5231	-0.001714	0.2391	-0.1427	-0.04257	0.2261	-0.1984	-0.5783	-0.4942	-0.2232	-0.4647	0.134	-0.4836	-0.4669	0.2303	-0.1906	-0.02851	0.6045	-0.04248	-0.07887	-0.1642		0.883	-0.0174	-0.372	0.385	-0.79	-0.866	0.583	0.999	0.761	-0.165	0.549	-0.675	0.836	-0.127
Cre14.g610550			0.4347	0.332	0.5133	-0.2512	0.1629	0.4258	0.5491	0.6616	0.3996	0.274	0.5521	0.848	0.4225	0.1665	0.5634	0.7234	0.4281	0.7761	0.7157	0.3944	0.7026	0.687	0.3553	0.6913	0.3391	0.4495	0.3236	0.2869	-0.1177	0.3519	0.3242	0.7945		-0.695	-0.554	-0.256	-0.839	0.276	0.376	-0.772	-0.8	-0.434	0.604	-0.884	0.549	-0.868	0.711
Cre04.g219500			-0.3889	-0.3144	-0.3079	0.3481	-0.06426	-0.1419	0.04949	-0.1682	-0.1249	-0.4929	-0.209	0.1411	0.3749	0.08368	-0.2632	0.008709	-0.2537	0.09329	0.005934	0.4967	-0.09804	0.413	-0.3873	0.0001477	-0.3815	-0.1983	-0.1857	-0.4471	0.1467	-0.4813	-0.3247	0.147		-0.465	-0.753	-0.578	-0.978	-0.0965	-0.0245	-0.642	-0.487	-0.188	0.679	-0.849	0.423	-0.637	0.936
Cre04.g218400			-0.6531	-0.6931	-0.8493	0.6975	-0.3642	-0.2151	-0.7365	-0.7998	-0.3565	-0.7899	-0.8497	-0.6561	0.1858	-0.147	-0.8081	-0.5995	-0.5911	-0.5471	-0.5857	0.2158	-0.7915	0.09366	-0.808	-0.6454	-0.4128	-0.4395	-0.4691	-0.7778	0.4991	-0.788	-0.8407	-0.6397		0.532	-0.192	-0.101	0.519	-0.193	-0.0458	-0.461	0.126	0.585	0.426	-0.193	-0.781	-0.275	-0.277
Cre12.g532900			0.4902	0.3916	0.354	0.1826	0.08729	0.5687	0.2455	0.1693	0.2968	0.3483	0.04356	0.1296	0.2871	0.2186	0.1232	0.05188	0.2671	0.2741	0.2472	0.3589	0.2584	0.4728	0.06221	0.01892	0.7764	0.3284	0.5571	0.4195	-0.05541	0.3602	0.3772	0.1465		0.313	0.156	0.284	0.687	0.16	0.277	-0.32	-0.0499	0.287	0.13	-0.00491	-0.573	-0.26	-0.562
Cre17.g700600			-0.3287	-0.01036	-0.3553	0.3798	0.3363	-0.184	-0.3339	-0.5421	-0.5056	-0.06618	-0.4556	-0.7873	-0.0758	0.1967	-0.4249	-0.4998	-0.01714	-0.4498	-0.6163	-0.1202	-0.4969	-0.5169	-0.2615	-0.8056	-0.2353	-0.1008	-0.2252	-0.1018	0.2935	-0.2024	-0.1529	-0.5064		0.953	0.0898	-0.159	0.728	-0.605	-0.612	0.362	0.864	0.823	-0.0972	0.504	-0.906	0.615	-0.436
Cre17.g700550			0.2875	0.6345	0.686	-0.3089	0.7558	0.533	0.7066	0.4082	-0.2567	0.7032	0.4206	0.09762	-0.213	0.1684	0.5384	0.3289	0.6273	0.4845	0.1719	-0.07579	0.4548	-0.3047	0.4058	-0.004981	0.4132	0.4049	0.3306	0.7413	-0.4002	0.6413	0.6158	0.286		0.941	-0.508	-0.683	0.236	-0.893	-0.826	-0.0959	0.757	1	0.468	-0.0423	-0.944	0.262	0.143
Cre11.g479800			-0.3019	-0.001559	-0.4177	-0.03325	0.325	-0.327	-0.5569	-0.2537	-0.1923	-0.005972	-0.1174	-0.5024	0.05646	0.08729	-0.1644	0.007428	0.1784	-0.148	-0.5409	-0.4643	-0.2758	-0.2861	0.02536	-0.44	-0.3766	0.2572	-0.2485	-0.1413	0.7003	-0.09637	-0.2965	-0.2128		0.971	0.00446	-0.234	0.68	-0.653	-0.646	0.29	0.858	0.868	-0.01	0.429	-0.937	0.564	-0.367
Cre04.g211700			-0.2368	0.2318	-0.07916	-0.3701	0.4587	-0.1784	-0.1475	-0.03628	-0.1604	0.3334	0.1479	-0.4274	-0.2976	-0.08363	0.07944	0.1211	0.2537	0.0495	-0.5695	-0.717	-0.05589	-0.425	0.2041	-0.3072	-0.09878	0.3271	0.1277	0.2881	0.3453	0.2427	0.06112	-0.178		0.995	-0.179	-0.409	0.537	-0.77	-0.744	0.175	0.861	0.945	0.155	0.282	-0.967	0.488	-0.19
Cre02.g101300			-0.5632	-0.4655	-0.7322	0.1993	-0.0747	-0.4296	-0.78	-0.4844	-0.2654	-0.4939	-0.4145	-0.5033	0.1084	-0.1062	-0.4409	-0.1735	-0.2215	-0.3445	-0.5454	-0.2591	-0.5378	-0.1418	-0.3327	-0.4253	-0.6321	-0.09525	-0.553	-0.6082	0.705	-0.52	-0.7235	-0.3693		-0.0458	-0.615	-0.72	-0.82	-0.522	-0.56	-0.0323	0.158	0.105	0.346	-0.338	0.233	0.0665	0.859
Cre03.g174200			-0.2644	-0.1821	-0.4626	0.2246	0.03308	-0.314	-0.6398	-0.5101	-0.3261	-0.1589	-0.4258	-0.7241	-0.1482	0.01935	-0.4009	-0.4618	-0.1129	-0.5755	-0.5539	-0.3404	-0.5507	-0.5409	-0.1814	-0.6281	-0.316	-0.1388	-0.3884	-0.2578	0.3869	-0.2409	-0.3352	-0.5631		0.748	0.501	0.234	0.891	-0.288	-0.359	0.659	0.779	0.507	-0.508	0.811	-0.651	0.779	-0.73
Cre04.g212100			0.02519	-0.3043	0.1602	0.4129	-0.3134	0.5889	0.2836	-0.1222	-0.2738	-0.2891	-0.3554	0.1009	-0.06073	-0.2016	-0.1193	-0.2851	-0.2995	-0.04795	0.3373	0.6293	-0.1188	0.1487	-0.4412	0.006177	0.2903	-0.4348	-0.1313	-0.1519	-0.6101	-0.1852	-0.1516	-0.1523		0.692	-0.414	-0.385	0.376	-0.475	-0.328	-0.467	0.309	0.786	0.574	-0.262	-0.892	-0.196	-0.059
[truncated: 38 more columns]

## Sheet: P values
Correlation values (Pearson correlation) were calculated for all expressed TFs (417) and (82) metabolites [(32) Organic acids, (18) Fatty acids, (20) Amino acids, (12) sugars)].
The sheet titled "R values" contains the Correlation values. The sheet called "P values" contains the corresponding p-values for each comparison.
The calculation was performed using the relative x-fold change normalized to the average amount (metabolites) respectively the average expression (TFs).
The sheet titled "Correlation lists" shows the set of highly correlated TFs to metabolites or transcripts from metabolism genes using a cut-off > |0.9|.
	Organic acids	2-hydroxyglutaric acid	2-hydroxyvaleric acid	2-isopropylmalic acid	2-ketoisocaproic acid	3-hydroxybutanoic acid	acetohydroxamic acid	alpha ketoglutaric acid	aspartic acid	benzoic acid	capric acid	citramalate	fumaric acid	galacturonic acid	glucuronic acid	glutamic acid	glyceric acid	glycolic acid	icosenoic acid	isocitric acid	isonicotinic acid	isothreonic acid	lactic acid	lauric acid	malate	maleic acid	myristic acid	oxalic acid	pelargonic acid	salicylic acid	stearic acid	succinic acid	threonic acid	Fatty acids	TAG	DAG	MGDG	DGDG	SQDG	PG	OxDG	OxSG	OxTAG	OxPI	OxPA	Betaine	NAA	MAB	Ox2DG
Cre13.g562400		0.1881	0.1788	0.02404	0.0413	0.6858	0.5828	0.03462	0.02237	0.2969	0.08165	0.01446	0.04457	0.5795	0.8937	0.03198	0.104	0.3276	0.1182	0.1647	0.601	0.02797	0.8477	0.07006	0.03345	0.2858	0.3969	0.1666	0.05682	0.174	0.0563	0.04527	0.1161		0.132	0.91	0.943	0.205	0.56	0.602	0.859	0.341	0.232	0.994	0.637	0.0717	0.63	0.488	0.538
Cre16.g661650		0.04721	0.1084	0.1572	0.07614	0.777	0.97	0.7233	0.1325	0.1514	0.0325	0.06835	0.4277	0.6528	0.7881	0.1226	0.354	0.2075	0.6527	0.4397	0.1731	0.1834	0.6733	0.01453	0.2644	0.2863	0.2318	0.2963	0.0778	0.7987	0.03767	0.07128	0.4336		0.913	0.00647	0.109	0.263	0.457	0.584	0.257	0.908	0.611	0.0542	0.13	0.828	0.462	0.0844	0.528
Cre06.g275500		0.9996	0.6826	0.7559	0.2702	0.4419	0.3311	0.93	0.6997	0.6243	0.5348	0.4243	0.9186	0.3633	0.8904	0.5078	0.7724	0.564	0.7746	0.9332	0.1827	0.8385	0.03324	0.267	0.9231	0.2697	0.9566	0.4505	0.7515	0.7946	0.6614	0.6567	0.8704		0.823	0.834	0.851	0.871	0.631	0.46	0.222	0.42	0.956	0.527	0.452	0.837	0.202	0.892	0.574
Cre08.g364400		0.1991	0.05537	0.2902	0.03233	0.3234	0.6143	0.6933	0.09067	0.1451	0.03013	0.01443	0.3634	0.9799	0.5667	0.09827	0.08751	0.08459	0.2935	0.6947	0.1125	0.09976	0.9461	0.005091	0.2674	0.6482	0.04989	0.2384	0.09083	0.5751	0.05491	0.09042	0.1715		0.192	0.322	0.251	0.916	0.18	0.298	0.614	0.468	0.0541	0.306	0.68	0.106	0.965	0.711	0.211
Cre16.g649433		0.9461	0.4648	0.7816	0.6017	0.1246	0.8485	0.9987	0.9933	0.331	0.3665	0.755	0.3853	0.5028	0.7206	0.6796	0.9566	0.3269	0.87	0.5545	0.2754	0.961	0.0456	0.4733	0.4169	0.6523	0.6383	0.6562	0.5163	0.8981	0.5383	0.6763	0.8306		0.109	0.945	0.702	0.53	0.257	0.181	0.39	0.00236	0.251	0.782	0.398	0.306	0.148	0.783	0.206
Cre08.g383000		0.01076	0.01185	0.02814	0.3304	0.2993	0.6188	0.07461	0.0118	0.09921	0.03882	0.01135	0.01066	0.3003	0.1574	0.04022	0.04966	0.03576	0.05595	0.02991	0.6029	0.001856	0.2726	0.01856	0.07039	0.2227	0.06686	0.1244	0.06222	0.7789	0.04967	0.005124	0.001029		0.0757	0.844	0.839	0.34	0.359	0.303	0.437	0.0452	0.239	0.757	0.363	0.212	0.204	0.6	0.307
Cre16.g674890		0.6079	0.8744	0.4476	0.6733	0.7036	0.13	0.08904	0.8189	0.132	0.9952	0.6228	0.7823	0.3248	0.5506	0.9856	0.5752	0.7124	0.8186	0.9972	0.4491	0.8913	0.5934	0.3813	0.6341	0.5358	0.399	0.8625	0.6372	0.02859	0.9592	0.8133	0.6202		0.22	0.233	0.122	0.905	0.0794	0.174	0.673	0.417	0.0648	0.293	0.659	0.197	0.967	0.539	0.109
Cre19.g750947		0.4406	0.3305	0.8889	0.1449	0.6891	0.2508	0.4699	0.4788	0.2742	0.241	0.2201	0.94	0.8964	0.7075	0.4553	0.4462	0.3331	0.9955	0.8476	0.04269	0.5769	0.5529	0.07251	0.6626	0.8696	0.2397	0.7417	0.4785	0.2914	0.322	0.4796	0.6716		0.745	0.0414	0.163	0.508	0.447	0.609	0.178	0.959	0.456	0.00708	0.153	0.587	0.424	0.266	0.519
Cre03.g209953		0.4121	0.2273	0.4004	0.05408	0.3744	0.651	0.9378	0.2938	0.6734	0.0928	0.1222	0.8476	0.4479	0.893	0.1861	0.3494	0.1936	0.7551	0.9337	0.03596	0.4022	0.1973	0.03912	0.6067	0.9807	0.2842	0.811	0.2118	0.9168	0.1355	0.2882	0.6197		0.85	0.28	0.573	0.573	0.97	0.84	0.00253	0.483	0.868	0.105	0.0657	0.87	0.0907	0.477	0.947
Cre08.g385350		0.4185	0.1857	0.355	0.03361	0.4574	0.7815	0.5459	0.07616	0.1678	0.1334	0.01942	0.1891	0.9032	0.8571	0.1046	0.03034	0.1869	0.1222	0.6245	0.2235	0.08502	0.6311	0.04897	0.1359	0.7303	0.08266	0.2519	0.1981	0.6327	0.1396	0.2441	0.1128		0.0705	0.856	0.906	0.225	0.453	0.446	0.631	0.166	0.212	0.866	0.471	0.106	0.395	0.505	0.414
Cre10.g441300		0.3235	0.2672	0.7121	0.07013	0.7381	0.3547	0.6034	0.2914	0.1437	0.1697	0.112	0.6641	0.9332	0.7847	0.299	0.2605	0.2738	0.7334	0.9621	0.04014	0.3772	0.7901	0.03703	0.409	0.9197	0.1527	0.5424	0.3591	0.3303	0.2102	0.3884	0.4853		0.454	0.0858	0.0918	0.687	0.22	0.356	0.392	0.714	0.218	0.0999	0.371	0.358	0.712	0.366	0.275
Cre10.g441350		0.096	0.09594	0.2698	0.07149	0.7684	0.5441	0.6039	0.06801	0.01936	0.08298	0.01565	0.1345	0.7868	0.5433	0.135	0.1263	0.2294	0.341	0.3896	0.3337	0.06757	0.6133	0.0116	0.08876	0.5115	0.1312	0.1455	0.1498	0.7793	0.09852	0.06252	0.1078		0.0949	0.423	0.277	0.826	0.114	0.197	0.809	0.306	0.0079	0.45	0.862	0.0688	0.83	0.794	0.129
Cre01.g023100		0.3597	0.6103	0.922	0.3659	0.8686	0.482	0.3111	0.7519	0.4414	0.4182	0.5678	0.8201	0.6749	0.9185	0.6691	0.9317	0.599	0.5544	0.9674	0.1157	0.9303	0.3589	0.2191	0.8533	0.9383	0.5966	0.9407	0.6759	0.6073	0.4599	0.6975	0.8687		0.882	0.0534	0.226	0.199	0.653	0.788	0.169	0.693	0.802	0.0644	0.05	0.996	0.308	0.0879	0.731
Cre01.g009650		0.2128	0.1333	0.3464	0.01542	0.4757	0.8367	0.9849	0.09259	0.1531	0.0491	0.02542	0.3962	0.9118	0.8772	0.08209	0.05958	0.09465	0.2807	0.6918	0.04928	0.1422	0.9651	0.009781	0.2324	0.5756	0.03992	0.3594	0.1392	0.4874	0.05556	0.2545	0.2558		0.212	0.241	0.106	0.883	0.0503	0.131	0.733	0.375	0.0665	0.328	0.698	0.219	0.907	0.522	0.0758
Cre14.g620500		0.22	0.2457	0.6327	0.14	0.8268	0.5598	0.8709	0.1252	0.01822	0.2589	0.05718	0.1632	0.3995	0.5854	0.2271	0.0568	0.2252	0.2574	0.4946	0.3872	0.1341	0.2737	0.05455	0.1209	0.7217	0.05849	0.3134	0.4382	0.2193	0.2581	0.3842	0.1014		0.0123	0.719	0.447	0.637	0.111	0.115	0.771	0.0733	0.0441	0.82	0.742	0.104	0.441	0.985	0.0908
Cre16.g667900		0.02694	0.01465	0.0004038	0.02838	0.2931	0.2662	0.03465	0.002983	0.2561	0.0004548	0.00172	0.06721	0.738	0.7974	0.001883	0.04105	0.03941	0.04427	0.1193	0.5283	0.003426	0.8841	0.006134	0.07028	0.06363	0.08043	0.07659	0.0004726	0.3057	0.0001665	0.003167	0.06697		0.151	0.551	0.259	0.983	0.0244	0.00403	0.764	0.106	0.134	0.753	0.861	0.318	0.443	0.704	0.00927
Cre07.g353500		0.9467	0.6425	0.7689	0.2304	0.5614	0.3616	0.9254	0.8113	0.7262	0.4167	0.4973	0.6479	0.1989	0.9332	0.5904	0.9815	0.6575	0.6062	0.6788	0.06092	0.972	0.01491	0.2803	0.9208	0.4952	0.9603	0.6768	0.5802	0.7831	0.5343	0.5873	0.8105		0.673	0.545	0.893	0.731	0.723	0.541	0.0492	0.302	0.902	0.301	0.174	0.992	0.0394	0.723	0.647
Cre05.g243000		0.5189	0.185	0.3312	0.3231	0.3601	0.9027	0.502	0.6306	0.9536	0.09458	0.4009	0.7157	0.3001	0.8259	0.4851	0.987	0.4383	0.9756	0.7509	0.2022	0.6267	0.166	0.2471	0.8647	0.5455	0.6165	0.3859	0.09821	0.5648	0.1708	0.1126	0.942		0.298	0.457	0.757	0.169	0.71	0.61	0.226	0.191	0.557	0.401	0.119	0.448	0.126	0.3	0.639
Cre07.g332250		0.9604	0.8321	0.8138	0.4622	0.6812	0.8264	0.7479	0.8895	0.5055	0.4656	0.9767	0.2893	0.1408	0.5299	0.7911	0.7781	0.767	0.6508	0.4529	0.09491	0.7189	0.06013	0.7071	0.531	0.839	0.9305	0.8536	0.5172	0.7795	0.5063	0.9241	0.3506		0.249	0.503	0.78	0.126	0.694	0.618	0.318	0.203	0.492	0.483	0.178	0.359	0.196	0.287	0.629
Cre07.g349152		0.4729	0.2239	0.7929	0.1194	0.4042	0.3477	0.6443	0.3546	0.3044	0.1773	0.1379	0.8007	0.9126	0.5993	0.333	0.2321	0.1778	0.6456	0.8939	0.06705	0.4069	0.7302	0.05257	0.618	0.8781	0.1065	0.6496	0.3868	0.2092	0.2574	0.4308	0.4382		0.487	0.13	0.187	0.774	0.329	0.488	0.3	0.813	0.25	0.0804	0.334	0.333	0.602	0.46	0.388
Cre01.g011150		0.1967	0.2125	0.003191	0.2133	0.5938	0.05833	0.005756	0.09674	0.7867	0.07212	0.1563	0.217	0.3571	0.7032	0.0683	0.3465	0.3685	0.1582	0.2002	0.9322	0.1018	0.9485	0.2908	0.2286	0.03995	0.5806	0.1604	0.02057	0.01709	0.04138	0.05992	0.4001		0.551	0.529	0.668	0.772	0.719	0.897	0.313	0.985	0.403	0.315	0.523	0.282	0.525	0.971	0.769
Cre02.g109683		0.2207	0.301	0.009923	0.3681	0.7675	0.02057	0.007919	0.1312	0.6993	0.1475	0.2539	0.1858	0.5296	0.6607	0.1223	0.3757	0.4874	0.1243	0.1803	0.7742	0.122	0.6507	0.483	0.2241	0.01352	0.6132	0.1137	0.04587	0.02755	0.08249	0.112	0.4097		0.947	0.591	0.888	0.991	0.857	0.666	0.115	0.517	0.862	0.32	0.308	0.721	0.174	0.898	0.789
Cre14.g620850		0.7012	0.6942	0.6487	0.3108	0.4854	0.0985	0.4743	0.9909	0.9666	0.6232	0.5555	0.5423	0.654	0.8604	0.8808	0.7743	0.6613	0.7484	0.3033	0.0436	0.9296	0.2243	0.3788	0.7764	0.2663	0.6065	0.8279	0.8647	0.2987	0.8115	0.8929	0.9323		0.973	0.66	0.934	0.887	0.869	0.682	0.176	0.589	0.81	0.377	0.398	0.641	0.245	0.998	0.808
Cre07.g353555		0.3848	0.5138	0.05632	0.5278	0.9456	0.02197	0.01777	0.1708	0.6294	0.375	0.351	0.1152	0.8333	0.6068	0.2087	0.3043	0.6641	0.06949	0.1767	0.5021	0.1456	0.2493	0.7503	0.1746	0.03467	0.651	0.1318	0.1697	0.09047	0.2313	0.2901	0.3326		0.569	0.425	0.77	0.497	0.767	0.597	0.0268	0.256	0.836	0.239	0.0726	0.848	0.00937	0.513	0.686
Cre05.g241636		0.6066	0.902	0.7781	0.7574	0.507	0.5406	0.5978	0.5297	0.3125	0.7018	0.7895	0.1082	0.2256	0.8853	0.8103	0.4732	0.9193	0.3356	0.1971	0.1341	0.4509	0.01126	0.8666	0.223	0.5563	0.8437	0.6048	0.8078	0.9471	0.8856	0.9953	0.2704		0.206	0.653	0.999	0.336	0.49	0.387	0.237	0.0682	0.426	0.528	0.197	0.403	0.0756	0.516	0.423
Cre04.g224600		0.686	0.8212	0.3539	0.9628	0.9926	0.1918	0.1236	0.3426	0.6425	0.9134	0.5677	0.09885	0.5276	0.9427	0.4862	0.3144	0.8275	0.1064	0.2043	0.1859	0.2644	0.06623	0.956	0.233	0.3508	0.7401	0.3987	0.688	0.4608	0.7401	0.6806	0.2207		0.449	0.336	0.642	0.219	0.835	0.702	0.112	0.261	0.737	0.253	0.0399	0.639	0.0769	0.278	0.755
Cre04.g216200		0.07086	0.131	0.001373	0.07426	0.6606	0.1432	0.00935	0.004283	0.2557	0.05045	0.01363	0.008831	0.7903	0.8973	0.008304	0.04555	0.2001	0.02333	0.04075	0.9543	0.005164	0.475	0.0828	0.01354	0.05893	0.2518	0.09896	0.02494	0.1281	0.01987	0.03855	0.05687		0.111	0.75	0.935	0.282	0.435	0.371	0.386	0.0686	0.299	0.674	0.299	0.248	0.181	0.517	0.379
Cre04.g216204		0.0522	0.12	0.00294	0.007069	0.6971	0.1942	0.1196	0.01029	0.2888	0.008606	0.01232	0.1126	0.339	0.6271	0.00417	0.08516	0.1608	0.1186	0.1578	0.2657	0.03095	0.9066	0.02434	0.04882	0.04798	0.2103	0.1539	0.006552	0.1753	0.001232	0.05147	0.2501		0.364	0.159	0.0249	0.641	0.052	0.114	0.733	0.451	0.188	0.306	0.614	0.416	0.934	0.325	0.0813
Cre10.g466550		0.4939	0.1247	0.2804	0.2462	0.3772	0.7219	0.1385	0.1856	0.2849	0.1693	0.07777	0.2555	0.8591	0.5327	0.2793	0.2327	0.3681	0.2185	0.686	0.729	0.1132	0.6195	0.1742	0.3096	0.6395	0.2962	0.09239	0.1432	0.8707	0.2312	0.05736	0.147		0.242	0.566	0.765	0.0617	0.753	0.729	0.537	0.321	0.448	0.633	0.324	0.255	0.402	0.249	0.704
Cre06.g284000		0.1364	0.1995	0.4669	0.06772	0.7683	0.6315	0.9156	0.07048	0.02712	0.1669	0.02542	0.1322	0.544	0.6219	0.1204	0.03664	0.1455	0.2564	0.3679	0.2796	0.09656	0.4706	0.01494	0.08214	0.7097	0.04986	0.4086	0.3503	0.329	0.1607	0.3208	0.08656		0.0323	0.56	0.35	0.721	0.0961	0.143	0.988	0.177	0.00307	0.622	0.944	0.0618	0.635	0.905	0.094
Cre10.g454850		0.7523	0.1654	0.8923	0.7143	0.1983	0.133	0.7541	0.9424	0.62	0.2908	0.5177	0.5715	0.6871	0.165	0.9468	0.8957	0.329	0.8525	0.4163	0.3422	0.7963	0.5653	0.2637	0.5587	0.6997	0.2973	0.5428	0.4644	0.1834	0.5599	0.2807	0.7547		0.335	0.435	0.749	0.208	0.72	0.605	0.173	0.189	0.602	0.356	0.0901	0.511	0.0879	0.319	0.645
Cre07.g321550		0.4529	0.313	0.296	0.001763	0.7036	0.9751	0.6296	0.0749	0.2223	0.1174	0.02245	0.2636	0.5468	0.6131	0.0714	0.04672	0.2935	0.1831	0.7003	0.04302	0.1342	0.9705	0.05203	0.1057	0.5906	0.1551	0.3037	0.1609	0.9438	0.0901	0.3385	0.2943		0.0175	0.862	0.651	0.407	0.287	0.32	0.848	0.177	0.0743	0.858	0.713	0.0226	0.545	0.748	0.268
Cre13.g568350		0.02181	0.318	0.09933	0.4139	0.7082	0.5524	0.2516	0.0463	0.047	0.3304	0.09811	0.00237	0.5114	0.6537	0.1305	0.1778	0.4255	0.2257	0.006088	0.5234	0.04413	0.1636	0.1515	0.009496	0.2045	0.4314	0.2948	0.3459	0.4553	0.2276	0.1493	0.04827		0.0148	0.658	0.406	0.67	0.0984	0.118	0.847	0.104	0.0244	0.747	0.814	0.0859	0.506	0.972	0.0847
Cre13.g590350		0.18	0.529	0.07261	0.9958	0.8768	0.1362	0.07296	0.3063	0.9864	0.5151	0.5488	0.1762	0.976	0.7514	0.3047	0.7039	0.5629	0.4783	0.03567	0.1934	0.2832	0.8427	0.6203	0.3468	0.2816	0.9709	0.8031	0.4267	0.04556	0.4259	0.2756	0.3501		0.0899	0.72	0.401	0.792	0.0764	0.0402	0.635	0.037	0.13	0.903	0.691	0.263	0.327	0.899	0.0483
Cre05.g238250		0.6181	0.9845	0.3958	0.3857	0.999	0.3068	0.1815	0.8822	0.5702	0.8641	0.8055	0.5124	0.8366	0.6791	0.8983	0.7187	0.9485	0.9183	0.192	0.04137	0.7806	0.9027	0.722	0.8492	0.6847	0.4777	0.8122	0.9792	0.08814	0.9173	0.6571	0.7082		0.192	0.409	0.16	0.897	0.00236	0.00859	0.921	0.19	0.123	0.598	0.972	0.326	0.586	0.573	0.00128
Cre12.g557300		0.00309	0.1015	0.04933	0.2308	0.7772	0.7515	0.2806	0.01682	0.08269	0.1031	0.02215	0.009294	0.5648	0.3714	0.04083	0.1047	0.1179	0.2415	0.007115	0.8632	0.01849	0.5482	0.01255	0.02374	0.3392	0.2163	0.424	0.1867	0.5959	0.08586	0.05002	0.02031		0.198	0.332	0.271	0.898	0.202	0.324	0.598	0.487	0.0608	0.305	0.675	0.101	0.945	0.731	0.234
Cre17.g746547		0.7569	0.9773	0.1527	0.8801	0.8596	0.03152	0.04286	0.5644	0.6866	0.7469	0.8702	0.4599	0.4045	0.3968	0.5199	0.912	0.8583	0.429	0.3577	0.4505	0.5649	0.8322	0.7595	0.5299	0.1545	0.6466	0.5157	0.417	0.005587	0.5589	0.579	0.9072		0.824	0.122	0.306	0.6	0.609	0.793	0.0903	0.82	0.538	0.0164	0.125	0.601	0.299	0.385	0.687
Cre12.g501600		0.3975	0.3543	0.8669	0.1661	0.8096	0.2456	0.6919	0.2561	0.07731	0.3801	0.107	0.3341	0.5457	0.5622	0.3622	0.1533	0.3317	0.5321	0.7223	0.2683	0.284	0.6324	0.07461	0.2442	0.8243	0.1584	0.5845	0.6314	0.2046	0.426	0.4924	0.2054		0.0506	0.624	0.472	0.589	0.221	0.296	0.91	0.279	0.0245	0.606	0.97	0.00754	0.754	0.959	0.224
Cre16.g692250		0.9409	0.4425	0.704	0.4414	0.3483	0.2496	0.328	0.9173	0.7416	0.4354	0.5558	0.5387	0.908	0.5676	0.819	0.6418	0.346	0.9194	0.3909	0.09747	0.9513	0.4821	0.2945	0.687	0.5651	0.2557	0.9896	0.7183	0.08748	0.6185	0.8179	0.926		0.582	0.222	0.495	0.199	0.999	0.859	0.0971	0.382	0.888	0.163	0.012	0.76	0.12	0.2	0.917
Cre10.g438850		0.7407	0.7417	0.2715	0.7733	0.8206	0.009813	0.1435	0.7774	0.7315	0.6345	0.8993	0.8178	0.7964	0.6767	0.7286	0.9775	0.8906	0.38	0.6514	0.3685	0.6793	0.5382	0.6366	0.9924	0.05196	0.9471	0.3047	0.3435	0.1844	0.5246	0.605	0.988		0.568	0.582	0.727	0.729	0.768	0.944	0.329	0.996	0.433	0.354	0.553	0.293	0.527	0.974	0.816
Cre16.g675700		0.9673	0.7691	0.8038	0.1462	0.9246	0.58	0.7911	0.3058	0.3761	0.6828	0.1887	0.2899	0.9906	0.7828	0.3842	0.1547	0.7077	0.3319	0.8074	0.3667	0.3558	0.6376	0.3588	0.2006	0.7681	0.4686	0.6541	0.7475	0.7181	0.6307	0.7872	0.3165		0.15	0.756	0.943	0.133	0.613	0.619	0.682	0.289	0.303	0.826	0.47	0.136	0.486	0.381	0.576
Cre12.g510200		0.2539	0.1046	0.04341	0.08261	0.2793	0.4448	0.1686	0.1723	0.8779	0.01572	0.1135	0.6662	0.2398	0.9267	0.08353	0.3968	0.1784	0.411	0.6344	0.2226	0.2094	0.2844	0.08693	0.5477	0.2458	0.3583	0.3185	0.01468	0.2511	0.0219	0.05778	0.5987		0.256	0.517	0.831	0.203	0.639	0.542	0.238	0.149	0.503	0.447	0.144	0.414	0.115	0.355	0.57
Cre01.g051174		0.09678	0.05456	0.1551	0.01205	0.3907	0.8407	0.5831	0.02968	0.1203	0.01879	0.002933	0.1854	0.9722	0.6513	0.03108	0.0391	0.05587	0.21	0.3903	0.1387	0.04576	0.9722	0.0004544	0.1183	0.5332	0.0451	0.2886	0.07218	0.7936	0.02562	0.07845	0.102		0.188	0.35	0.284	0.875	0.204	0.324	0.612	0.476	0.0564	0.32	0.695	0.0916	0.96	0.753	0.235
Cre16.g653300		0.151	0.3714	0.05729	0.4508	0.9245	0.05349	0.06638	0.04815	0.2542	0.3281	0.1579	0.00812	0.589	0.96	0.09806	0.07252	0.3584	0.01575	0.03139	0.3946	0.03691	0.0511	0.419	0.03653	0.05598	0.299	0.165	0.225	0.3702	0.1883	0.2819	0.06325		0.33	0.59	0.954	0.432	0.552	0.416	0.131	0.104	0.565	0.419	0.144	0.577	0.0158	0.555	0.478
Cre09.g413050		0.3507	0.2134	0.49	0.02704	0.4738	0.6388	0.8547	0.1969	0.3092	0.09282	0.06754	0.632	0.7385	0.9142	0.1526	0.1494	0.1526	0.5028	0.8971	0.02467	0.2859	0.6087	0.02362	0.3965	0.8495	0.107	0.5911	0.2283	0.498	0.1159	0.3587	0.431		0.492	0.114	0.166	0.744	0.313	0.469	0.306	0.807	0.251	0.0757	0.328	0.347	0.61	0.432	0.372
Cre07.g318050		0.7716	0.3114	0.8632	0.1549	0.2332	0.4306	0.7209	0.4509	0.6861	0.2537	0.2054	0.956	0.9963	0.6689	0.3631	0.2338	0.1728	0.5982	0.7623	0.08257	0.511	0.5373	0.1147	0.8155	0.6371	0.146	0.9203	0.4835	0.2377	0.3579	0.6134	0.5011		0.738	0.745	0.944	0.667	0.996	0.822	0.328	0.823	0.628	0.468	0.587	0.43	0.449	0.839	0.949
Cre06.g278159		0.2509	0.1082	0.04503	0.0651	0.6164	0.5714	0.05186	0.08703	0.2722	0.03517	0.04845	0.2524	0.4498	0.8494	0.1043	0.2565	0.3958	0.184	0.5429	0.3975	0.07672	0.875	0.1269	0.1846	0.104	0.3419	0.01827	0.009864	0.2586	0.03137	0.01804	0.3326		0.0518	0.814	0.493	0.66	0.123	0.0868	0.599	0.0188	0.121	0.968	0.614	0.209	0.297	0.971	0.0895
Cre12.g521150		0.6952	0.3729	0.7321	0.04652	0.5589	0.3297	0.8119	0.4071	0.4927	0.2097	0.1545	0.9199	0.5022	0.9651	0.3384	0.3593	0.3846	0.8102	0.7373	0.009786	0.522	0.3566	0.086	0.6004	0.8027	0.3171	0.7072	0.3619	0.5852	0.272	0.456	0.7033		0.6	0.316	0.464	0.977	0.609	0.796	0.205	0.983	0.388	0.149	0.345	0.349	0.442	0.71	0.672
Cre03.g160600		0.2893	0.5481	0.375	0.9057	0.8303	0.349	0.2513	0.2974	0.1785	0.7531	0.4908	0.06203	0.2071	0.6373	0.5412	0.347	0.7118	0.1583	0.1347	0.1287	0.19	0.004413	0.8034	0.1841	0.1866	0.5133	0.181	0.6042	0.7911	0.6271	0.4261	0.1367		0.324	0.664	0.964	0.513	0.49	0.353	0.146	0.0855	0.541	0.469	0.187	0.587	0.0165	0.645	0.419
Cre11.g467581		0.6828	0.244	0.4394	0.4109	0.126	0.7579	0.6136	0.6522	0.5847	0.1838	0.4156	0.7395	0.4861	0.5557	0.4303	0.8114	0.2439	0.9897	0.9022	0.3144	0.6723	0.05248	0.2152	0.7555	0.797	0.5968	0.9178	0.2886	0.7681	0.3203	0.272	0.8343		0.255	0.827	0.796	0.608	0.354	0.234	0.235	0.0407	0.431	0.614	0.297	0.516	0.0556	0.785	0.291
Cre10.g435450		0.8157	0.775	0.6817	0.1803	0.7848	0.2032	0.336	0.9139	0.7032	0.5595	0.5308	0.5589	0.4907	0.7689	0.8099	0.7121	0.7491	0.7952	0.2895	0.004779	0.9343	0.3289	0.3694	0.9427	0.5503	0.5335	0.961	0.764	0.2955	0.6568	0.9818	0.781		0.697	0.164	0.321	0.736	0.556	0.741	0.139	0.924	0.436	0.0458	0.207	0.472	0.376	0.484	0.628
Cre12.g538550		0.4521	0.3093	0.9185	0.124	0.7644	0.3352	0.5193	0.3664	0.09573	0.2502	0.1603	0.6984	0.8184	0.766	0.4272	0.2398	0.3329	0.6286	0.8637	0.07017	0.4165	0.8236	0.09174	0.466	0.8934	0.1116	0.3983	0.4394	0.1482	0.2993	0.4984	0.4757		0.204	0.266	0.101	0.871	0.0241	0.0864	0.814	0.325	0.0729	0.383	0.756	0.244	0.828	0.516	0.0437
Cre05.g242600		0.6273	0.3944	0.8823	0.1074	0.6431	0.3672	0.7419	0.2853	0.1855	0.3536	0.1189	0.4751	0.756	0.8011	0.3404	0.1199	0.3208	0.4162	0.9749	0.1422	0.3285	0.75	0.1132	0.3356	0.8365	0.1336	0.5657	0.557	0.2051	0.3914	0.6049	0.2927		0.0215	0.853	0.65	0.407	0.293	0.331	0.871	0.191	0.0735	0.841	0.731	0.0178	0.568	0.75	0.277
Cre06.g266950		0.3586	0.1988	0.7684	0.1303	0.6246	0.5622	0.6423	0.3022	0.07929	0.1536	0.1368	0.6703	0.7318	0.7198	0.3558	0.181	0.2243	0.4474	0.9017	0.09817	0.3225	0.6535	0.08263	0.4798	0.6065	0.04689	0.2355	0.285	0.1414	0.1913	0.3936	0.4144		0.323	0.353	0.116	0.72	0.0275	0.0234	0.938	0.272	0.229	0.578	0.898	0.482	0.63	0.435	0.0303
Cre08.g378800		0.7228	0.694	0.3969	0.7372	0.7818	0.03784	0.3677	0.9709	0.714	0.5686	0.7736	0.8122	0.7351	0.7507	0.8698	0.8165	0.8483	0.6306	0.9227	0.6028	0.8883	0.7984	0.6843	0.7125	0.06365	0.8928	0.356	0.3445	0.3529	0.5113	0.6399	0.7289		0.396	0.9	0.948	0.379	0.785	0.913	0.666	0.773	0.383	0.68	0.941	0.176	0.854	0.627	0.802
Cre03.g160700		0.534	0.6706	0.5677	0.249	0.3626	0.436	0.3863	0.7278	0.596	0.3761	0.6014	0.7056	0.2086	0.3129	0.5443	0.5517	0.7292	0.3459	0.3728	0.1823	0.7546	0.6309	0.8903	0.8872	0.5363	0.589	0.3473	0.2295	0.6896	0.3734	0.7305	0.8093		0.767	0.0792	0.23	0.567	0.518	0.692	0.134	0.902	0.48	0.00736	0.142	0.575	0.366	0.332	0.593
Cre01.g025050		0.6367	0.9746	0.5242	0.9494	0.8368	0.3343	0.3206	0.3632	0.5453	0.8751	0.6055	0.06645	0.3225	0.9293	0.5369	0.2847	0.8291	0.1627	0.131	0.1458	0.3072	0.04488	0.9952	0.1837	0.5856	0.7444	0.6937	0.99	0.7139	0.9353	0.9125	0.1695		0.326	0.429	0.731	0.173	0.737	0.63	0.202	0.204	0.592	0.369	0.0998	0.484	0.115	0.29	0.664
Cre08.g378450		0.6343	0.6908	0.5131	0.9339	0.4339	0.05746	0.5573	0.4449	0.6248	0.8169	0.8431	0.1548	0.7218	0.4315	0.5406	0.3868	0.9489	0.2257	0.1673	0.3337	0.5	0.0763	0.7741	0.1964	0.2484	0.8776	0.7595	0.9868	0.5169	0.8492	0.7214	0.5163		0.338	0.641	0.988	0.503	0.512	0.373	0.135	0.095	0.561	0.448	0.173	0.601	0.0127	0.627	0.439
Cre06.g266850		0.2078	0.08859	0.09125	0.002514	0.3723	0.7107	0.2952	0.01262	0.184	0.02215	0.001466	0.1163	0.8041	0.9598	0.01243	0.007187	0.07993	0.04403	0.4014	0.1579	0.02249	0.7707	0.01055	0.06641	0.3456	0.04181	0.1595	0.03958	0.9597	0.0167	0.1123	0.08838		0.0361	0.932	0.797	0.314	0.348	0.332	0.602	0.0969	0.165	0.898	0.484	0.108	0.342	0.609	0.31
Cre07.g319701		0.7298	0.6349	0.7108	0.3693	0.4293	0.2735	0.4415	0.8697	0.8773	0.4909	0.7233	0.2861	0.4827	0.9852	0.9414	0.9646	0.6306	0.6803	0.1832	0.0236	0.7886	0.1472	0.4695	0.5063	0.5369	0.5736	0.9666	0.6726	0.3481	0.6696	0.8746	0.6331		0.42	0.435	0.777	0.342	0.713	0.569	0.0838	0.188	0.69	0.297	0.0666	0.654	0.0225	0.416	0.634
Cre03.g185950		0.5919	0.6076	0.06611	0.3962	0.5743	0.1914	0.05857	0.3811	0.4226	0.3296	0.4688	0.5927	0.1509	0.6106	0.2172	0.7551	0.6125	0.5964	0.3647	0.887	0.4617	0.2151	0.5506	0.5918	0.5026	0.8279	0.9679	0.2376	0.004374	0.2799	0.3313	0.8125		0.305	0.81	0.459	0.982	0.169	0.0755	0.454	0.0959	0.369	0.92	0.61	0.571	0.223	0.808	0.129
Cre03.g201250		0.725	0.597	0.09003	0.9139	0.4336	0.08044	0.004423	0.436	0.4205	0.5426	0.6347	0.3956	0.6583	0.9533	0.3546	0.6808	0.6334	0.2902	0.2687	0.3068	0.373	0.9029	0.9357	0.6452	0.4189	0.8949	0.7265	0.3372	0.01866	0.4886	0.3524	0.5034		0.573	0.056	0.00103	0.436	0.163	0.245	0.557	0.677	0.339	0.188	0.41	0.59	0.849	0.169	0.208
Cre09.g389750		0.4152	0.5624	0.3898	0.8787	0.8868	0.7768	0.2025	0.2327	0.3664	0.805	0.3136	0.03332	0.2671	0.4833	0.4099	0.246	0.5938	0.1965	0.09777	0.2009	0.1587	0.119	0.5612	0.138	0.7641	0.6161	0.5606	0.771	0.7322	0.7396	0.4277	0.0547		0.261	0.502	0.735	0.0703	0.757	0.706	0.419	0.278	0.492	0.533	0.234	0.318	0.301	0.235	0.699
Cre06.g305200		0.3616	0.4023	0.3821	0.2382	0.7007	0.591	0.5313	0.07106	0.1619	0.4086	0.08738	0.03775	0.3575	0.8558	0.1335	0.009554	0.2279	0.0268	0.2165	0.9897	0.07016	0.08171	0.2274	0.06114	0.5298	0.09231	0.3825	0.4772	0.6062	0.3143	0.5748	0.03713		0.183	0.631	0.954	0.252	0.527	0.44	0.29	0.0943	0.403	0.547	0.208	0.341	0.126	0.444	0.462
Cre05.g240650		0.8701	0.4238	0.9983	0.4713	0.5166	0.1839	0.742	0.9576	0.9302	0.3644	0.6346	0.4207	0.4823	0.6588	0.9205	0.7748	0.6708	0.479	0.3928	0.1041	0.9352	0.1006	0.3317	0.6093	0.6743	0.7768	0.8537	0.5046	0.7418	0.5672	0.4047	0.7403		0.531	0.346	0.673	0.349	0.83	0.672	0.0443	0.269	0.817	0.211	0.0318	0.771	0.0303	0.374	0.747
Cre01.g035150		0.7339	0.8419	0.5312	0.4085	0.7745	0.2235	0.2202	0.7504	0.9265	0.6509	0.8686	0.2506	0.4795	0.8488	0.8953	0.8991	0.8568	0.5078	0.1555	0.01397	0.6336	0.2154	0.5713	0.5368	0.5782	0.6761	0.9465	0.8505	0.2691	0.795	0.9231	0.4729		0.686	0.152	0.396	0.196	0.88	0.978	0.103	0.481	1	0.113	0.00908	0.851	0.168	0.155	0.962
Cre04.g229948		0.465	0.3133	0.2903	0.2649	0.5073	0.7922	0.5046	0.5329	0.9379	0.1699	0.3466	0.9667	0.234	0.8829	0.3803	0.9472	0.4916	0.8503	0.8889	0.2424	0.6055	0.06719	0.1887	0.8686	0.8629	0.8606	0.8166	0.2149	0.3405	0.2402	0.1706	0.9445		0.515	0.452	0.803	0.474	0.723	0.559	0.0418	0.22	0.778	0.27	0.079	0.788	0.00422	0.513	0.643
Cre03.g145407		0.819	0.9524	0.2546	0.7131	0.9156	0.02632	0.1094	0.8692	0.4256	0.8122	0.7955	0.8343	0.5485	0.6332	0.7613	0.7899	0.9359	0.6373	0.5194	0.3074	0.821	0.9995	0.5874	0.9923	0.1894	0.6346	0.6921	0.5075	0.0329	0.6917	0.6749	0.8749		0.217	0.494	0.471	0.699	0.364	0.498	0.589	0.561	0.115	0.391	0.747	0.0656	0.902	0.95	0.393
Cre03.g146267		0.6061	0.2936	0.9336	0.2156	0.3236	0.5757	0.5233	0.4347	0.4219	0.2572	0.2347	0.8928	0.6962	0.6249	0.3931	0.1841	0.1439	0.5001	0.8242	0.1298	0.4798	0.9665	0.1296	0.7679	0.9131	0.06155	0.7412	0.4987	0.08872	0.3351	0.6891	0.4561		0.291	0.275	0.0741	0.733	0.014	0.0413	0.926	0.313	0.167	0.46	0.796	0.399	0.742	0.418	0.0271
Cre02.g075650		0.1066	0.1367	0.0163	0.2568	0.4116	0.1523	0.01872	0.008159	0.3324	0.1334	0.02937	0.00205	0.5675	0.6752	0.01962	0.01426	0.1038	0.003671	0.01757	0.5368	0.003726	0.2031	0.1335	0.02876	0.1815	0.1507	0.2262	0.1138	0.4084	0.08705	0.105	0.005329		0.353	0.39	0.677	0.141	0.791	0.688	0.212	0.243	0.625	0.35	0.0936	0.496	0.14	0.246	0.718
Cre03.g172800		0.04759	0.1266	0.004653	0.06856	0.8297	0.365	0.03548	0.01591	0.1994	0.04313	0.01981	0.0368	0.6049	0.9473	0.02458	0.1549	0.2915	0.151	0.07647	0.7333	0.02098	0.7805	0.05449	0.0278	0.0871	0.3815	0.1092	0.02568	0.1049	0.02204	0.01741	0.1361		0.0527	0.52	0.348	0.724	0.128	0.196	0.907	0.246	0.00167	0.548	0.975	0.0419	0.738	0.897	0.134
Cre01.g014050		0.9716	0.6792	0.7841	0.5776	0.6242	0.2408	0.4353	0.7528	0.8281	0.5525	0.8916	0.2611	0.428	0.8348	0.942	0.6557	0.766	0.3393	0.3237	0.08585	0.6659	0.05251	0.4876	0.4551	0.5472	0.8973	0.7672	0.7567	0.6385	0.7462	0.7635	0.5073		0.464	0.363	0.686	0.289	0.8	0.655	0.0783	0.24	0.748	0.248	0.0395	0.683	0.0426	0.342	0.719
Cre06.g293750		0.5989	0.6443	0.7136	0.4084	0.3238	0.6828	0.5322	0.9606	0.9048	0.5135	0.736	0.3763	0.7407	0.874	0.8777	0.6268	0.5205	0.792	0.1719	0.06977	0.9241	0.5828	0.6554	0.547	0.8253	0.3115	0.7657	0.622	0.1893	0.635	0.9356	0.7877		0.321	0.644	0.679	0.573	0.575	0.719	0.552	0.708	0.243	0.469	0.773	0.115	0.809	0.879	0.604
Cre06.g250950		0.1546	0.124	0.08379	0.08435	0.336	0.3849	0.2004	0.005719	0.2057	0.09818	0.007366	0.01196	0.5278	0.7248	0.01233	0.0001121	0.04449	0.002472	0.09758	0.8552	0.005682	0.239	0.04642	0.03041	0.3479	0.02838	0.2771	0.1401	0.953	0.06781	0.2062	0.0052		0.226	0.544	0.846	0.18	0.627	0.542	0.286	0.151	0.464	0.491	0.174	0.364	0.15	0.349	0.56
Cre12.g523000		0.785	0.8163	0.9116	0.6798	0.4781	0.8548	0.8118	0.7202	0.315	0.5339	0.8634	0.1844	0.2005	0.6952	0.9477	0.6574	0.7564	0.618	0.3402	0.1832	0.6171	0.04835	0.8656	0.3165	0.9742	0.9759	0.7919	0.5733	0.8442	0.6305	0.947	0.322		0.117	0.716	0.994	0.216	0.492	0.441	0.429	0.112	0.309	0.677	0.306	0.221	0.231	0.45	0.438
Cre10.g460400		0.5513	0.5606	0.8471	0.6047	0.5864	0.3132	0.7644	0.8965	0.9687	0.5848	0.7562	0.5955	0.6171	0.6435	0.9925	0.9221	0.465	0.8841	0.9463	0.7841	0.9684	0.8019	0.9978	0.4859	0.2949	0.4515	0.7236	0.6256	0.5926	0.6285	0.8756	0.8524		0.386	0.82	0.829	0.177	0.889	0.97	0.93	0.686	0.466	0.97	0.775	0.215	0.929	0.382	0.882
Cre02.g097850		0.1456	0.05317	0.04865	0.437	0.2366	0.4632	0.01428	0.03845	0.3021	0.1161	0.04377	0.02318	0.3804	0.2953	0.08481	0.0626	0.1058	0.02194	0.09256	0.4478	0.00899	0.2165	0.1397	0.1282	0.2858	0.1459	0.1167	0.09675	0.6158	0.1286	0.0289	0.005537		0.46	0.286	0.545	0.11	0.933	0.823	0.196	0.341	0.75	0.268	0.0626	0.591	0.173	0.168	0.858
Cre11.g476200		0.6667	0.5195	0.8596	0.7686	0.7068	0.1011	0.8457	0.8439	0.8239	0.6657	0.5505	0.9026	0.9354	0.3107	0.876	0.8317	0.7889	0.5179	0.8753	0.7558	0.8028	0.2842	0.3362	0.9213	0.3734	0.8765	0.8384	0.8454	0.869	0.8779	0.3213	0.6939		0.919	0.595	0.898	0.975	0.836	0.646	0.109	0.493	0.888	0.323	0.299	0.747	0.16	0.891	0.768
Cre13.g566200		0.1729	0.1922	0.0156	0.2398	0.6121	0.2784	0.004132	0.03256	0.3981	0.155	0.05471	0.01801	0.9754	0.8776	0.05639	0.1206	0.3178	0.05623	0.06317	0.6886	0.02173	0.4572	0.1971	0.0496	0.1908	0.4326	0.1644	0.09155	0.13	0.111	0.05564	0.06015		0.272	0.485	0.72	0.0687	0.769	0.714	0.404	0.282	0.508	0.514	0.221	0.334	0.292	0.227	0.71
Cre03.g154900		0.04439	0.04104	0.1578	0.07864	0.5629	0.9952	0.6767	0.1104	0.09362	0.01088	0.04539	0.4336	0.8732	0.6341	0.115	0.2483	0.1191	0.4529	0.5411	0.181	0.1252	0.9382	0.009664	0.3051	0.197	0.08926	0.1281	0.03484	0.9198	0.01841	0.03896	0.3307		0.888	0.0474	0.0628	0.198	0.361	0.437	0.476	0.944	0.62	0.188	0.275	0.903	0.68	0.0331	0.415
Cre16.g689535		0.1586	0.1807	0.01803	0.1944	0.5849	0.2161	0.08744	0.1754	0.7935	0.04707	0.1925	0.4758	0.2622	0.8226	0.1092	0.5455	0.3373	0.4396	0.355	0.5694	0.2068	0.5011	0.1888	0.4091	0.09288	0.5903	0.2696	0.02494	0.06234	0.03768	0.05731	0.6225		0.361	0.378	0.612	0.0571	0.871	0.797	0.329	0.33	0.624	0.403	0.152	0.439	0.261	0.169	0.806
Cre04.g231124		0.9867	0.8894	0.6753	0.7761	0.6278	0.858	0.2194	0.9222	0.9599	0.7581	0.9706	0.5034	0.8548	0.9476	0.9117	0.6799	0.4732	0.9097	0.5619	0.3394	0.8181	0.8628	0.7828	0.6204	0.9841	0.3305	0.7652	0.9856	0.1427	0.7813	0.5578	0.7975		0.504	0.702	0.682	0.143	0.955	0.882	0.953	0.792	0.606	0.936	0.737	0.322	0.961	0.295	0.964
Cre07.g330050		0.1796	0.2225	0.09717	0.3013	0.9219	0.4714	0.06652	0.06359	0.09737	0.2225	0.0825	0.02602	0.7217	0.8616	0.1572	0.1387	0.4672	0.07116	0.1581	0.7487	0.03731	0.1169	0.2619	0.04763	0.1217	0.3248	0.03691	0.1377	0.4653	0.1649	0.08679	0.07948		0.134	0.778	0.878	0.379	0.386	0.302	0.323	0.0329	0.32	0.653	0.286	0.316	0.119	0.603	0.327
Cre06.g278136		0.6476	0.3964	0.2958	0.243	0.6405	0.6336	0.2754	0.5124	0.9912	0.2584	0.3083	0.8409	0.1967	0.9959	0.4299	0.9502	0.749	0.9297	0.903	0.318	0.5479	0.1348	0.268	0.6893	0.9609	0.9205	0.6411	0.2422	0.1946	0.3322	0.1385	0.8594		0.81	0.622	0.948	0.921	0.749	0.563	0.0978	0.401	0.995	0.348	0.276	0.856	0.113	0.876	0.679
Cre06.g254650		0.1321	0.1029	0.09016	0.05986	0.8446	0.8335	0.2392	0.1102	0.112	0.0301	0.0539	0.321	0.4984	0.9359	0.141	0.3428	0.4095	0.3762	0.5741	0.2479	0.1143	0.9309	0.06942	0.1889	0.1026	0.3086	0.02382	0.01797	0.453	0.02876	0.01988	0.42		0.426	0.138	0.0126	0.567	0.0716	0.13	0.721	0.495	0.239	0.297	0.58	0.486	0.961	0.27	0.103
Cre11.g476250		0.8608	0.8672	0.9242	0.3259	0.6331	0.9665	0.6021	0.9554	0.5501	0.4806	0.8629	0.3184	0.1609	0.4855	0.7234	0.9862	0.6939	0.7465	0.3988	0.0356	0.7516	0.06793	0.6187	0.6049	0.9752	0.7865	0.7666	0.583	0.9683	0.5179	0.9411	0.4179		0.276	0.478	0.775	0.161	0.694	0.6	0.251	0.186	0.53	0.429	0.137	0.418	0.141	0.304	0.624
Cre17.g718300		0.4184	0.1653	0.6648	0.2155	0.5022	0.1605	0.9587	0.4439	0.2857	0.1713	0.1635	0.8162	0.9206	0.4219	0.4792	0.5734	0.3665	0.9673	0.9054	0.1649	0.4277	0.5482	0.06733	0.6741	0.8906	0.347	0.4411	0.2999	0.6046	0.2968	0.1421	0.5078		0.792	0.199	0.394	0.728	0.663	0.855	0.091	0.816	0.526	0.0539	0.172	0.541	0.295	0.508	0.738
Cre07.g341800		0.3582	0.9437	0.4576	0.7284	0.4811	0.7409	0.3114	0.5431	0.4844	0.8773	0.7608	0.1306	0.572	0.6928	0.7652	0.9228	0.8297	0.7844	0.08812	0.11	0.4746	0.3282	0.9208	0.254	0.6344	0.6696	0.7805	0.9864	0.2547	0.9952	0.5304	0.3697		0.0623	0.946	0.774	0.312	0.408	0.452	0.885	0.261	0.132	0.891	0.703	0.0257	0.61	0.634	0.39
Cre17.g739450		0.225	0.5181	0.5255	0.7081	0.942	0.8167	0.4501	0.3266	0.2589	0.8989	0.473	0.04702	0.04768	0.191	0.5672	0.352	0.4959	0.3211	0.05184	0.05393	0.2128	0.04769	0.5823	0.2246	0.731	0.5289	0.6909	0.9664	0.9059	0.8643	0.4833	0.04644		0.179	0.612	0.913	0.197	0.566	0.492	0.333	0.127	0.4	0.56	0.221	0.307	0.172	0.392	0.504
Cre04.g226400		0.09978	0.1221	0.01812	0.1417	0.5923	0.2825	0.02292	0.007126	0.1651	0.09481	0.01491	0.00357	0.7741	0.8245	0.02445	0.02524	0.1828	0.01182	0.05096	0.8361	0.003667	0.2165	0.09946	0.01517	0.1277	0.1724	0.08605	0.06567	0.3762	0.0576	0.05481	0.01655		0.175	0.628	0.939	0.223	0.541	0.463	0.318	0.108	0.394	0.562	0.219	0.316	0.152	0.42	0.478
Cre03.g193900		0.5842	0.7007	0.9229	0.2627	0.371	0.907	0.7203	0.9619	0.7435	0.4395	0.6889	0.3801	0.3758	0.5691	0.7353	0.6461	0.5848	0.7776	0.1936	0.02821	0.9411	0.3638	0.6504	0.6229	0.9591	0.4236	0.7697	0.4895	0.4867	0.5121	0.9782	0.6618		0.102	0.727	0.622	0.47	0.367	0.457	0.863	0.38	0.091	0.645	0.958	0.00667	0.834	0.818	0.371
Cre16.g680050		0.5236	0.2405	0.5542	0.0478	0.4683	0.5161	0.9249	0.3701	0.4865	0.1025	0.1441	0.9828	0.454	0.9909	0.2837	0.3885	0.2871	0.772	0.7642	0.01002	0.4668	0.3252	0.06373	0.6688	0.8881	0.2481	0.5342	0.1995	0.6895	0.1512	0.306	0.7411		0.943	0.0921	0.293	0.469	0.654	0.831	0.0702	0.735	0.639	0.00727	0.0655	0.734	0.251	0.291	0.735
Cre02.g079200		0.3784	0.03863	0.312	0.09891	0.1093	0.6773	0.4213	0.1186	0.3024	0.04672	0.02385	0.3751	0.7426	0.388	0.133	0.0677	0.06122	0.1551	0.7922	0.3052	0.086	0.8806	0.02787	0.4024	0.7764	0.0392	0.2053	0.09642	0.5235	0.09818	0.08388	0.1011		0.259	0.565	0.747	0.0527	0.783	0.766	0.573	0.357	0.46	0.649	0.347	0.255	0.442	0.237	0.736
Cre12.g556400		0.5463	0.164	0.8093	0.2003	0.2743	0.4067	0.8755	0.3058	0.2286	0.2029	0.117	0.6053	0.5141	0.4217	0.3535	0.124	0.1413	0.3409	0.9272	0.2363	0.2762	0.7214	0.0876	0.5689	0.9455	0.04531	0.4034	0.3751	0.112	0.2985	0.3826	0.2245		0.0213	0.997	0.722	0.378	0.287	0.27	0.611	0.0708	0.135	0.94	0.517	0.107	0.335	0.685	0.25
Cre12.g550250		0.4658	0.8437	0.8754	0.2658	0.4105	0.6488	0.9226	0.946	0.4939	0.4832	0.7725	0.417	0.1906	0.3021	0.6787	0.6771	0.7251	0.6337	0.235	0.06091	0.9434	0.3534	0.8783	0.6596	0.8276	0.601	0.7258	0.4224	0.9463	0.4964	0.9317	0.5659		0.289	0.291	0.285	0.951	0.28	0.424	0.47	0.619	0.122	0.228	0.561	0.149	0.8	0.695	0.323
Cre08.g361400		0.7716	0.7753	0.9973	0.1543	0.4864	0.9994	0.6029	0.7121	0.9038	0.4585	0.5175	0.6745	0.4586	0.5008	0.5071	0.3787	0.468	0.6289	0.446	0.02532	0.8869	0.4647	0.4774	0.9796	0.9112	0.3308	0.9969	0.5877	0.4432	0.4653	0.8348	0.8958		0.786	0.527	0.749	0.899	0.91	0.899	0.182	0.768	0.607	0.28	0.387	0.477	0.329	0.915	0.971
Cre11.g481800		0.1688	0.2664	0.04545	0.3609	0.8052	0.5805	0.02245	0.08849	0.4163	0.2533	0.1092	0.04198	0.935	0.7416	0.1367	0.3175	0.4841	0.2568	0.06986	0.6433	0.07034	0.6976	0.2192	0.08336	0.3659	0.712	0.3091	0.1917	0.1029	0.2173	0.05995	0.1174		0.252	0.831	0.913	0.156	0.738	0.796	0.939	0.504	0.354	0.987	0.674	0.138	0.758	0.398	0.722
Cre06.g268600		0.3658	0.09993	0.04043	0.007838	0.2056	0.3031	0.1056	0.03094	0.5746	0.01494	0.01403	0.2501	0.4864	0.7313	0.01324	0.02441	0.0886	0.02606	0.5386	0.1934	0.04366	0.967	0.06017	0.1896	0.2204	0.08295	0.1492	0.01127	0.5636	0.01033	0.1161	0.2014		0.439	0.318	0.604	0.161	0.869	0.749	0.154	0.288	0.728	0.267	0.0505	0.6	0.119	0.225	0.792
Cre02.g078831		0.3249	0.3042	0.1278	0.0004617	0.6809	0.9306	0.3904	0.04165	0.3922	0.09054	0.01172	0.1819	0.3321	0.6199	0.02571	0.06767	0.2668	0.2494	0.4049	0.0693	0.1032	0.6015	0.02343	0.0652	0.6708	0.3015	0.5301	0.1354	0.5251	0.06435	0.2327	0.2647		0.24	0.753	0.736	0.455	0.55	0.671	0.703	0.59	0.208	0.595	0.93	0.0678	0.962	0.767	0.566
Cre07.g323000		0.03837	0.08734	0.008711	0.1637	0.7881	0.3524	0.0469	0.05022	0.1981	0.0334	0.05703	0.1113	0.6719	0.9	0.06925	0.3013	0.3091	0.2326	0.1442	0.8279	0.04498	0.765	0.08837	0.1052	0.0381	0.3836	0.05282	0.01495	0.1355	0.02257	0.007176	0.2243		0.48	0.161	0.0195	0.508	0.0842	0.124	0.785	0.497	0.3	0.351	0.611	0.572	0.916	0.237	0.111
Cre01.g052300		0.4366	0.4044	0.07818	0.6015	0.7548	0.3148	0.03475	0.4631	0.9006	0.2665	0.5176	0.6218	0.2935	0.8599	0.4031	0.9786	0.7976	0.6854	0.4912	0.9047	0.4308	0.5704	0.6204	0.6508	0.2064	0.8506	0.3264	0.1298	0.01169	0.2559	0.1079	0.8392		0.0911	0.828	0.844	0.358	0.36	0.295	0.399	0.0361	0.261	0.726	0.339	0.244	0.173	0.607	0.306
Cre13.g572950		0.572	0.3627	0.8183	0.3883	0.2039	0.91	0.667	0.3774	0.739	0.377	0.2817	0.667	0.4541	0.4747	0.3059	0.1161	0.07081	0.359	0.7439	0.4795	0.4198	0.9829	0.1726	0.723	0.7475	0.07331	0.7937	0.697	0.1454	0.442	0.8721	0.2689		0.664	0.205	0.314	0.0177	0.745	0.8	0.456	0.681	0.931	0.331	0.218	0.655	0.506	0.0204	0.803
Cre02.g082550		0.08319	0.146	0.01089	0.2327	0.7613	0.3124	0.01014	0.03219	0.2402	0.1066	0.05181	0.02277	0.9408	0.8463	0.06343	0.178	0.3411	0.1019	0.06058	0.7628	0.02171	0.4526	0.1514	0.04515	0.09777	0.4271	0.08994	0.05708	0.1221	0.07271	0.02349	0.08497		0.0622	0.851	0.856	0.297	0.38	0.342	0.5	0.0754	0.219	0.796	0.396	0.165	0.262	0.567	0.333
Cre02.g119800		0.1174	0.385	0.4442	0.8777	0.9574	0.7982	0.4672	0.3202	0.1738	0.6956	0.3734	0.07489	0.1553	0.1461	0.5529	0.5461	0.5399	0.621	0.06326	0.1745	0.2221	0.2395	0.3538	0.2213	0.7675	0.6595	0.6333	0.7971	0.888	0.7184	0.2379	0.08321		0.0628	0.706	0.567	0.5	0.296	0.373	0.92	0.308	0.0558	0.657	0.928	0.000234	0.762	0.859	0.297
Cre03.g189850		0.1271	0.09672	0.001686	0.2826	0.1626	0.02269	0.005657	0.02129	0.8443	0.0579	0.06467	0.05558	0.9156	0.7489	0.01087	0.04321	0.04238	0.008189	0.04188	0.6358	0.01562	0.6492	0.1551	0.1631	0.1234	0.1648	0.3521	0.04354	0.2132	0.03792	0.09425	0.04679		0.935	0.0364	0.2	0.365	0.566	0.725	0.13	0.799	0.625	0.00718	0.0717	0.775	0.323	0.185	0.644
Cre07.g316600		0.0979	0.4033	0.1201	0.6221	0.9312	0.5713	0.3169	0.352	0.649	0.2992	0.4275	0.397	0.6411	0.787	0.3324	0.9279	0.6007	0.9585	0.1592	0.866	0.3883	0.6192	0.2991	0.4053	0.3284	0.9999	0.7063	0.3029	0.1101	0.2743	0.156	0.6176		0.691	0.164	0.422	0.234	0.904	0.945	0.0758	0.462	0.995	0.104	0.00235	0.875	0.14	0.191	0.987
Cre12.g516050		0.6566	0.5344	0.5295	0.09786	0.2703	0.7814	0.4289	0.4995	0.7509	0.2852	0.3145	0.9476	0.2579	0.4619	0.3493	0.3193	0.5142	0.3056	0.5112	0.0879	0.554	0.5034	0.5059	0.8511	0.856	0.4401	0.4808	0.2324	0.8488	0.306	0.6184	0.8693		0.894	0.0736	0.162	0.102	0.551	0.636	0.377	0.832	0.817	0.183	0.174	0.913	0.515	0.00673	0.614
Cre16.g671900		0.5492	0.4723	0.9736	0.5182	0.06436	0.6281	0.9739	0.952	0.3784	0.4234	0.702	0.3394	0.6031	0.7775	0.7897	0.7707	0.376	0.88	0.2442	0.1809	0.9715	0.152	0.5827	0.3713	0.5093	0.4872	0.9303	0.529	0.5385	0.6358	0.7594	0.8958		0.152	0.536	0.249	0.992	0.0207	0.00351	0.781	0.113	0.13	0.736	0.878	0.315	0.457	0.692	0.00706
Cre12.g548250		0.8254	0.826	0.8391	0.09388	0.5764	0.5807	0.3567	0.9135	0.6963	0.6615	0.6675	0.5793	0.1001	0.1563	0.7711	0.8827	0.8099	0.7033	0.3513	1.799e-05	0.7989	0.2919	0.5713	0.8223	0.9998	0.891	0.8924	0.7323	0.8318	0.5934	0.8078	0.4073		0.621	0.0261	0.0773	0.517	0.3	0.44	0.304	0.867	0.35	0.0461	0.247	0.519	0.588	0.242	0.363
Cre09.g402350		0.5756	0.4974	0.9699	0.2988	0.1933	0.7214	0.9476	0.9156	0.7623	0.3631	0.5801	0.4279	0.5217	0.8648	0.7304	0.6008	0.4798	0.6848	0.182	0.06065	0.9249	0.4063	0.5707	0.586	0.8571	0.3547	0.6229	0.4036	0.4415	0.4949	0.7725	0.8625		0.216	0.237	0.13	0.918	0.086	0.183	0.666	0.422	0.0621	0.291	0.659	0.188	0.975	0.552	0.116
Cre12.g534450		0.2516	0.0719	0.03124	0.004356	0.2112	0.4393	0.1071	0.01189	0.4394	0.01152	0.002608	0.1409	0.6128	0.9114	0.005166	0.01113	0.05936	0.02603	0.3723	0.2247	0.0194	0.995	0.01992	0.1078	0.2974	0.06759	0.1842	0.01484	0.6007	0.00864	0.07849	0.1026		0.254	0.516	0.743	0.068	0.754	0.708	0.443	0.284	0.481	0.554	0.252	0.303	0.32	0.238	0.697
Cre04.g212050		0.1413	0.6047	0.8505	0.9367	0.7339	0.3842	0.7477	0.4989	0.1641	0.8873	0.498	0.2182	0.1769	0.169	0.7104	0.6749	0.5895	0.909	0.1424	0.4935	0.476	0.5232	0.2896	0.3222	0.7873	0.6945	0.8242	0.8085	0.6245	0.9216	0.5621	0.2137		0.398	0.227	0.269	0.943	0.341	0.501	0.355	0.749	0.196	0.149	0.437	0.231	0.665	0.612	0.394
Cre03.g152450		0.1367	0.24	0.01256	0.1914	0.7178	0.3459	0.04362	0.1125	0.7291	0.1002	0.1319	0.2153	0.3368	0.9159	0.08209	0.4698	0.4019	0.4326	0.1479	0.7997	0.1404	0.5583	0.1551	0.1997	0.2253	0.7621	0.4189	0.07075	0.02162	0.07733	0.05373	0.395		0.844	0.397	0.706	0.708	0.929	0.736	0.0187	0.449	0.902	0.178	0.131	0.848	0.084	0.626	0.85
Cre09.g390430		0.0731	0.1273	0.2531	0.09504	0.8075	0.6066	0.8074	0.1659	0.1243	0.06451	0.06887	0.4178	0.765	0.642	0.1791	0.3943	0.2609	0.776	0.4862	0.1866	0.2102	0.6665	0.01354	0.266	0.5145	0.284	0.3618	0.1442	0.9364	0.08545	0.07689	0.3893		0.779	0.0247	0.143	0.451	0.443	0.599	0.188	0.949	0.483	0.00805	0.141	0.634	0.428	0.22	0.516
Cre16.g648800		0.7755	0.4817	0.5225	0.5999	0.3014	0.1167	0.4382	0.9869	0.7064	0.6202	0.5974	0.6029	0.6385	0.4305	0.9833	0.6274	0.4638	0.9693	0.29	0.2246	0.9459	0.7927	0.4418	0.6595	0.3812	0.2867	0.8468	0.8672	0.0398	0.8628	0.836	0.7776		0.667	0.844	0.723	0.304	0.857	0.741	0.693	0.971	0.697	0.874	0.993	0.412	0.758	0.434	0.844
Cre17.g696750		0.6089	0.1127	0.3884	0.04617	0.1565	0.7662	0.5498	0.1821	0.4802	0.06631	0.04933	0.5969	0.8374	0.7823	0.154	0.09581	0.1227	0.2077	0.9241	0.09887	0.1821	0.8297	0.06146	0.4995	0.8081	0.0755	0.2815	0.1122	0.5968	0.1095	0.2022	0.2825		0.283	0.557	0.722	0.0438	0.819	0.808	0.602	0.396	0.481	0.656	0.365	0.263	0.48	0.222	0.774
Cre06.g275350		0.5697	0.2488	0.741	0.1647	0.2102	0.5177	0.745	0.3582	0.634	0.2078	0.1652	0.8137	0.8744	0.5457	0.2787	0.1845	0.1021	0.5469	0.9969	0.1342	0.4158	0.575	0.07003	0.7226	0.6995	0.1074	0.9807	0.456	0.2497	0.2982	0.5489	0.3815		0.864	0.57	0.817	0.904	0.997	0.811	0.169	0.69	0.688	0.309	0.38	0.544	0.286	0.94	0.94
Cre12.g495100		0.1749	0.09737	0.095	0.09824	0.6033	0.8414	0.1031	0.03249	0.08655	0.08506	0.0141	0.04591	0.8527	0.7311	0.0809	0.06799	0.2576	0.07518	0.2675	0.7244	0.01976	0.3461	0.06883	0.05287	0.2677	0.1695	0.04475	0.06975	0.6872	0.07865	0.03675	0.05285		0.0604	0.853	0.862	0.284	0.389	0.355	0.52	0.0867	0.215	0.807	0.407	0.153	0.281	0.557	0.343
Cre02.g083750		0.3312	0.09198	0.5518	0.3538	0.08371	0.9323	0.8999	0.341	0.6276	0.1006	0.2035	0.8478	0.5632	0.2871	0.2616	0.1919	0.02254	0.4029	0.8696	0.3719	0.3278	0.8171	0.0739	0.9115	0.8538	0.03092	0.7275	0.2721	0.216	0.1818	0.3625	0.3085		0.19	0.696	0.872	0.1	0.681	0.685	0.669	0.329	0.356	0.781	0.445	0.169	0.495	0.328	0.643
Cre09.g410450		0.5482	0.1739	0.5923	0.1324	0.1317	0.7881	0.9451	0.2732	0.6275	0.1309	0.1235	0.7465	0.8564	0.5936	0.2003	0.1053	0.05778	0.3212	0.9893	0.1473	0.306	0.7414	0.06796	0.6869	0.9496	0.04818	0.7453	0.2997	0.2687	0.1947	0.4694	0.3136		0.679	0.727	0.627	0.231	0.803	0.707	0.799	0.994	0.746	0.995	0.881	0.444	0.84	0.338	0.8
Cre02.g109650		0.06549	0.1755	0.02261	0.07038	0.9795	0.3645	0.1795	0.08358	0.2607	0.03546	0.0835	0.2585	0.3157	0.7086	0.07443	0.3815	0.3981	0.3969	0.2762	0.3665	0.1216	0.8426	0.0881	0.1427	0.04613	0.459	0.1189	0.02107	0.1359	0.0183	0.04267	0.4956		0.791	0.0291	0.0339	0.268	0.301	0.386	0.464	0.878	0.525	0.157	0.287	0.794	0.7	0.0661	0.355
Cre08.g375400		0.06422	0.07338	0.01061	0.008447	0.4669	0.4221	0.08788	0.0003074	0.1575	0.01985	7.596e-05	0.009545	0.9032	0.9479	0.0008307	0.003343	0.06843	0.01795	0.0751	0.4958	0.001416	0.6059	0.006323	0.00738	0.2078	0.07705	0.1669	0.02849	0.4925	0.008593	0.04788	0.02013		0.0504	0.908	0.848	0.264	0.405	0.401	0.65	0.147	0.179	0.908	0.502	0.0904	0.398	0.557	0.369
Cre09.g387150		0.9427	0.6266	0.5861	0.5215	0.5936	0.1243	0.2089	0.9178	0.7787	0.6024	0.7036	0.4595	0.9425	0.6096	0.9823	0.9325	0.5512	0.5445	0.4062	0.09256	0.8379	0.2857	0.3413	0.6564	0.402	0.5075	0.7468	0.9373	0.1506	0.7971	0.9187	0.8687		0.729	0.202	0.485	0.35	0.948	0.883	0.025	0.441	0.964	0.0928	0.00493	0.957	0.0932	0.292	0.967
Cre07.g354500		0.8499	0.413	0.7262	0.3272	0.4831	0.2068	0.3457	0.7624	0.4239	0.4087	0.4138	0.7551	0.8166	0.6159	0.7496	0.4907	0.3772	0.9294	0.4503	0.08076	0.7895	0.7787	0.2365	0.9509	0.6792	0.1921	0.7316	0.6656	0.06267	0.5577	0.7408	0.7701		0.605	0.0219	0.0472	0.491	0.257	0.385	0.359	0.818	0.34	0.0702	0.279	0.531	0.648	0.215	0.317
Cre06.g253250		0.01748	0.02759	0.01731	0.1723	0.5135	0.1117	0.1269	0.01312	0.05562	0.01159	0.02789	0.05497	0.6376	0.7385	0.03106	0.03501	0.06717	0.01095	0.1358	0.9428	0.006171	0.1214	0.06916	0.08175	0.0008531	0.02062	0.004385	0.006324	0.7733	0.004434	0.02904	0.06006		0.59	0.959	0.619	0.877	0.381	0.242	0.327	0.259	0.681	0.73	0.547	0.911	0.204	0.789	0.333
Cre11.g467577		0.04162	0.09777	0.02817	0.006669	0.6948	0.7875	0.2348	0.006963	0.1317	0.02279	0.001375	0.05122	0.6485	0.9459	0.008252	0.05828	0.1397	0.1938	0.123	0.2762	0.01987	0.9453	0.001731	0.02032	0.3093	0.1874	0.2662	0.04619	0.4408	0.01415	0.03935	0.09682		0.212	0.399	0.363	0.808	0.284	0.416	0.572	0.536	0.0867	0.33	0.691	0.0822	0.904	0.83	0.316
Cre12.g560750		0.2232	0.2329	0.04362	0.09821	0.8799	0.6636	0.0413	0.07489	0.3035	0.1231	0.05665	0.1072	0.4823	0.8555	0.1029	0.2895	0.5439	0.263	0.2552	0.655	0.07802	0.9081	0.1464	0.07871	0.242	0.6118	0.1244	0.06983	0.1129	0.09531	0.04063	0.2521		0.0912	0.849	0.721	0.371	0.413	0.486	0.97	0.344	0.12	0.766	0.838	0.0123	0.746	0.704	0.408
Cre10.g427000		0.6536	0.1745	0.4525	0.1495	0.08364	0.801	0.8392	0.358	0.9842	0.08661	0.2075	0.9667	0.7672	0.8273	0.2099	0.199	0.07098	0.332	0.8297	0.12	0.3985	0.4895	0.1398	0.948	0.7707	0.0836	0.6575	0.1694	0.5442	0.135	0.4402	0.5631		0.0208	0.751	0.561	0.49	0.242	0.292	0.946	0.206	0.0413	0.746	0.822	0.00939	0.625	0.847	0.233
Cre09.g408051		0.1293	0.1094	0.00159	0.1094	0.5398	0.0604	0.007946	0.03666	0.4466	0.0238	0.06127	0.1346	0.5023	0.7424	0.03144	0.1583	0.2409	0.05258	0.2079	0.7703	0.0352	0.7067	0.1708	0.1332	0.009257	0.2843	0.0371	0.003049	0.09046	0.00927	0.02981	0.25		0.672	0.76	0.892	0.944	0.582	0.411	0.15	0.294	0.841	0.471	0.334	0.993	0.101	0.963	0.517
Cre12.g542500		0.6931	0.3342	0.7251	0.1114	0.3086	0.4053	0.8001	0.456	0.7971	0.2174	0.2033	0.987	0.6449	0.7832	0.3296	0.366	0.2294	0.8241	0.8219	0.04362	0.5622	0.2303	0.08753	0.8008	0.6299	0.2865	0.9628	0.4283	0.5292	0.311	0.5137	0.6472		0.918	0.494	0.796	0.872	0.903	0.708	0.0644	0.497	0.861	0.245	0.225	0.758	0.133	0.776	0.829
Cre10.g430750		0.4701	0.7902	0.5626	0.6108	0.4219	0.5378	0.4246	0.6103	0.6659	0.6391	0.9321	0.1277	0.5036	0.8362	0.8046	0.8705	0.786	0.7362	0.06331	0.05954	0.5768	0.2712	0.8757	0.2649	0.735	0.6143	0.8993	0.7243	0.2958	0.8103	0.8855	0.4007		0.111	0.792	0.994	0.168	0.54	0.539	0.647	0.226	0.262	0.834	0.459	0.122	0.433	0.43	0.502
Cre08.g364050		0.3428	0.6108	0.03239	0.4101	0.9598	0.135	0.01554	0.1948	0.9396	0.39	0.3303	0.1524	0.3774	0.5958	0.1782	0.5545	0.7825	0.3454	0.1122	0.7035	0.2232	0.9571	0.5588	0.1728	0.211	0.8752	0.5001	0.2279	0.001161	0.2652	0.2282	0.4704		0.516	0.573	0.586	0.0767	0.91	0.864	0.905	0.751	0.661	0.79	0.6	0.369	0.846	0.201	0.931
Cre06.g264400		0.07096	0.06776	0.0002645	0.01983	0.3732	0.2041	0.02056	0.004036	0.4472	0.007933	0.004567	0.05665	0.5112	0.9302	0.001167	0.04634	0.08522	0.05105	0.09371	0.5262	0.008846	0.9279	0.02016	0.05081	0.1203	0.1911	0.1958	0.00592	0.1387	0.002803	0.02222	0.09689		0.144	0.926	0.942	0.212	0.572	0.622	0.896	0.368	0.236	0.967	0.668	0.0702	0.668	0.495	0.554
Cre17.g714229		0.3536	0.0378	0.05328	0.1193	0.1995	0.5479	0.03128	0.1235	0.4936	0.01455	0.0589	0.4224	0.6056	0.844	0.1193	0.233	0.2039	0.1232	0.7554	0.459	0.08002	0.968	0.1338	0.4295	0.1487	0.1974	0.01685	0.002742	0.4388	0.02663	0.009587	0.2947		0.906	0.237	0.511	0.562	0.898	0.912	0.00823	0.54	0.807	0.0762	0.0624	0.825	0.12	0.444	0.982
Cre02.g103450		0.8881	0.6199	0.493	0.5875	0.6248	0.08292	0.1628	0.9967	0.549	0.699	0.6363	0.6675	0.6634	0.4496	0.9856	0.7366	0.4974	0.6902	0.5238	0.1844	0.9577	0.6164	0.3202	0.8148	0.3424	0.3776	0.7716	0.918	0.04368	0.892	0.9823	0.8616		0.902	0.119	0.323	0.543	0.66	0.844	0.066	0.751	0.607	0.0137	0.0882	0.677	0.254	0.352	0.74
Cre06.g249050		0.2563	0.8826	0.8273	0.324	0.5445	0.92	0.8851	0.8693	0.439	0.7649	0.9236	0.3568	0.2002	0.2493	0.8851	0.7753	0.9702	0.7831	0.1497	0.05816	0.7492	0.3549	0.932	0.6113	0.8371	0.7881	0.9292	0.7002	0.8139	0.7767	0.667	0.4763		0.639	0.0145	0.0456	0.457	0.272	0.398	0.351	0.844	0.369	0.0672	0.262	0.567	0.632	0.191	0.333
Cre07.g345350		0.1596	0.06594	0.3401	0.1027	0.2781	0.5652	0.8913	0.1723	0.2948	0.04439	0.0532	0.5478	0.9591	0.3947	0.1472	0.2088	0.06685	0.5545	0.6564	0.1636	0.195	0.5914	0.006275	0.4647	0.8242	0.09351	0.5382	0.1571	0.5822	0.08972	0.1217	0.26		0.966	0.109	0.323	0.479	0.689	0.869	0.0564	0.703	0.663	0.0129	0.0602	0.748	0.228	0.31	0.771
Cre03.g197100		0.2675	0.09786	0.1447	0.01825	0.2699	0.81	0.3881	0.08637	0.5018	0.03258	0.01776	0.3806	0.5392	0.7817	0.05412	0.1408	0.1122	0.3638	0.5654	0.1126	0.1205	0.4021	0.008409	0.2769	0.7892	0.1989	0.4982	0.08035	0.7675	0.05237	0.08621	0.246		0.744	0.606	0.814	0.797	0.928	0.887	0.243	0.809	0.593	0.349	0.471	0.437	0.386	0.986	0.983
Cre02.g108350		0.3902	0.3522	0.03289	0.1773	0.6905	0.1263	0.00828	0.05524	0.5433	0.2166	0.09801	0.05013	0.7218	0.6508	0.07044	0.1013	0.4449	0.02666	0.1738	0.9104	0.05137	0.413	0.371	0.06962	0.1379	0.4534	0.1437	0.1032	0.1322	0.13	0.1814	0.1551		0.357	0.386	0.673	0.141	0.796	0.691	0.209	0.245	0.63	0.345	0.0911	0.501	0.139	0.244	0.722
Cre09.g399552		0.3074	0.6224	0.04535	0.5355	0.8105	0.1016	0.02705	0.2546	0.8007	0.4135	0.4336	0.1948	0.4384	0.5865	0.2607	0.6805	0.8882	0.3888	0.1434	0.6198	0.2683	0.838	0.6778	0.215	0.1018	0.8684	0.3445	0.2197	0.003174	0.278	0.2278	0.5715		0.146	0.83	0.813	0.463	0.339	0.248	0.314	0.0167	0.32	0.674	0.31	0.351	0.103	0.686	0.281
Cre09.g399067		0.1158	0.1086	0.4181	0.06797	0.5053	0.7433	0.8249	0.1136	0.08947	0.06474	0.0416	0.3749	0.7322	0.5726	0.1212	0.08139	0.06905	0.3582	0.5677	0.1403	0.1509	0.8623	0.007692	0.2637	0.5892	0.027	0.4138	0.2039	0.3083	0.08109	0.2519	0.2018		0.402	0.116	0.016	0.61	0.0822	0.161	0.643	0.522	0.204	0.241	0.534	0.425	0.973	0.296	0.119
Cre01.g003376		0.412	0.2678	0.1658	0.3138	0.4552	0.8103	0.2919	0.4847	0.8523	0.1279	0.3679	0.9817	0.2127	0.9474	0.3286	0.9399	0.4602	0.9755	0.7872	0.3795	0.5299	0.1088	0.2444	0.872	0.5606	0.849	0.6449	0.1267	0.1838	0.1739	0.1231	0.9354		0.337	0.526	0.877	0.357	0.612	0.479	0.127	0.128	0.587	0.381	0.111	0.567	0.0256	0.472	0.536
Cre03.g197350		0.1535	0.1597	0.04575	0.3693	0.3749	0.1791	0.03714	0.01951	0.348	0.1955	0.05281	0.004463	0.3925	0.5786	0.04295	0.01503	0.1069	0.003065	0.0301	0.4271	0.008248	0.1257	0.1911	0.05203	0.237	0.1322	0.2525	0.1773	0.6002	0.1449	0.1601	0.004301		0.41	0.344	0.634	0.162	0.837	0.719	0.164	0.266	0.694	0.291	0.0607	0.571	0.116	0.239	0.76
Cre14.g632176		0.1648	0.09991	0.1114	0.2051	0.444	0.9845	0.2842	0.2509	0.5944	0.04712	0.1435	0.6211	0.4692	0.6429	0.1998	0.6356	0.2748	0.7651	0.5588	0.3843	0.2587	0.3218	0.06786	0.5486	0.4508	0.5095	0.3729	0.06419	0.3589	0.0807	0.02849	0.534		0.598	0.277	0.585	0.323	0.923	0.763	0.0376	0.334	0.896	0.16	0.0125	0.827	0.0551	0.318	0.839
Cre03.g144747		0.6766	0.6443	0.3705	0.1424	0.4092	0.3467	0.2163	0.4591	0.7144	0.3364	0.3869	0.8867	0.2133	0.2741	0.3293	0.333	0.6606	0.1913	0.686	0.2363	0.5035	0.7637	0.7301	0.7234	0.5012	0.5614	0.3401	0.1954	0.4823	0.2939	0.6363	0.8945		0.847	0.0707	0.265	0.212	0.705	0.846	0.137	0.642	0.835	0.062	0.0317	0.988	0.262	0.111	0.784
Cre14.g609350		0.1633	0.7901	0.1334	0.7972	0.5586	0.2134	0.1637	0.2012	0.4651	0.7448	0.4365	0.03005	0.8249	0.9632	0.2885	0.4771	0.8163	0.3741	0.008904	0.2252	0.215	0.3384	0.6239	0.0706	0.274	0.9723	0.7005	0.6401	0.09977	0.5319	0.4499	0.2368		0.0155	0.97	0.712	0.37	0.293	0.293	0.683	0.103	0.115	0.997	0.571	0.073	0.4	0.688	0.262
Cre16.g677382		0.2339	0.05194	0.08829	0.01401	0.2014	0.457	0.2703	0.02143	0.2598	0.01118	0.006363	0.1943	0.9442	0.9582	0.01684	0.005501	0.03657	0.01557	0.5103	0.2188	0.02496	0.6419	0.02538	0.1599	0.2145	0.01062	0.09926	0.01887	0.8806	0.009757	0.1157	0.09961		0.292	0.641	0.993	0.446	0.501	0.372	0.16	0.0797	0.515	0.468	0.174	0.536	0.0246	0.589	0.43
Cre02.g089150		0.3619	0.4977	0.0446	0.4584	0.955	0.252	0.01662	0.2747	0.9307	0.3241	0.3664	0.2797	0.3353	0.7243	0.2577	0.7459	0.8174	0.4882	0.2291	0.7981	0.2782	0.8022	0.5482	0.2997	0.2145	0.8446	0.3775	0.1715	0.002441	0.2546	0.1372	0.5861		0.957	0.908	0.655	0.566	0.591	0.45	0.453	0.577	0.995	0.769	0.742	0.727	0.424	0.592	0.557
Cre02.g113450		0.7125	0.6608	0.4093	0.7256	0.3737	0.2017	0.2106	0.7443	0.9642	0.7186	0.8871	0.315	0.8163	0.5852	0.8375	0.8703	0.53	0.76	0.1985	0.161	0.744	0.5245	0.5919	0.411	0.4003	0.379	0.8648	0.9979	0.03659	0.9454	0.8778	0.8427		0.267	0.486	0.781	0.156	0.689	0.599	0.265	0.185	0.518	0.443	0.146	0.403	0.151	0.303	0.62
Cre12.g507500		0.1695	0.5391	0.252	0.581	0.6141	0.1373	0.3985	0.1557	0.06974	0.4867	0.3256	0.05557	0.4834	0.8357	0.2987	0.182	0.6192	0.08813	0.1419	0.5524	0.1381	0.005686	0.5895	0.07509	0.02635	0.3063	0.08956	0.3664	0.7917	0.2996	0.4767	0.2118		0.336	0.962	0.664	0.823	0.298	0.174	0.282	0.0809	0.468	0.701	0.412	0.624	0.101	0.989	0.242
Cre09.g411950		0.4209	0.692	0.469	0.8269	0.2527	0.56	0.5152	0.3726	0.4893	0.7434	0.6277	0.0527	0.8467	0.7264	0.5118	0.5768	0.7855	0.6341	0.03885	0.336	0.4547	0.3693	0.8468	0.06787	0.7435	0.6787	0.8456	0.7906	0.2385	0.9883	0.9696	0.374		0.0646	0.95	0.779	0.309	0.413	0.458	0.886	0.265	0.135	0.893	0.702	0.0266	0.613	0.629	0.396
Cre12.g522400		0.03767	0.1093	0.1746	0.2462	0.6219	0.8908	0.4032	0.02529	0.05235	0.1724	0.01691	0.008944	0.2864	0.2557	0.07538	0.04252	0.105	0.157	0.04239	0.8832	0.01862	0.3078	0.0179	0.03128	0.6236	0.1161	0.4059	0.3061	0.8595	0.1732	0.1023	0.00362		0.0371	0.852	0.671	0.392	0.326	0.374	0.916	0.232	0.0831	0.82	0.76	0.011	0.618	0.733	0.313
Cre03.g198800		0.6155	0.1943	0.03977	0.2114	0.09861	0.2295	0.02071	0.2257	0.5091	0.07932	0.1998	0.6208	0.2864	0.9187	0.1021	0.3549	0.201	0.2206	0.5993	0.6181	0.2277	0.3081	0.2875	0.6861	0.4479	0.5224	0.5334	0.04836	0.1136	0.09461	0.1335	0.4972		0.282	0.32	0.0982	0.754	0.0119	0.0251	0.998	0.275	0.177	0.521	0.859	0.412	0.676	0.447	0.0192
Cre16.g695600		0.7907	0.9785	0.3594	0.7354	0.695	0.2879	0.1603	0.992	0.679	0.9075	0.7802	0.8937	0.3992	0.67	0.9881	0.458	0.5731	0.8962	0.6323	0.4351	0.9585	0.8092	0.6363	0.9557	0.3016	0.3445	0.6063	0.5858	0.01387	0.8241	0.5119	0.7067		0.0694	0.883	0.894	0.229	0.454	0.458	0.679	0.188	0.199	0.906	0.51	0.0879	0.438	0.515	0.42
Cre01.g034350		0.08179	0.1165	0.01959	0.002271	0.6354	0.1998	0.2728	0.01239	0.2103	0.006774	0.01124	0.1634	0.4428	0.5711	0.00549	0.03649	0.1149	0.06932	0.2926	0.1383	0.03659	0.89	0.02362	0.06673	0.04082	0.0797	0.1108	0.007512	0.498	0.0007169	0.1087	0.2615		0.36	0.446	0.178	0.724	0.0605	0.0274	0.81	0.245	0.298	0.702	0.998	0.562	0.529	0.471	0.0534
Cre03.g149201		0.3441	0.782	0.6655	0.6927	0.8726	0.2369	0.2237	0.9979	0.4372	0.9442	0.9259	0.8489	0.2303	0.1643	0.8976	0.9369	0.6332	0.4624	0.5591	0.7911	0.9948	0.9951	0.4631	0.9381	0.4933	0.7506	0.4474	0.5569	0.2478	0.8286	0.9614	0.6384		0.978	0.0729	0.276	0.368	0.671	0.838	0.08	0.694	0.708	0.0137	0.0391	0.834	0.242	0.216	0.753
Cre12.g514400		0.5663	0.9671	0.6788	0.52	0.7077	0.8038	0.6922	0.7754	0.5768	0.7981	0.9761	0.4497	0.4374	0.3265	0.7405	0.8845	0.5928	0.9829	0.1307	0.128	0.759	0.8524	0.831	0.7922	0.5316	0.8203	0.1911	0.6213	0.6283	0.7866	0.9809	0.4033		0.622	0.724	0.425	0.672	0.293	0.186	0.528	0.333	0.635	0.959	0.781	0.917	0.371	0.558	0.264
Cre03.g176651		0.2139	0.2064	0.4012	0.4545	0.6106	0.4066	0.7023	0.4668	0.5291	0.213	0.2803	0.7193	0.8334	0.3445	0.456	0.8751	0.4028	0.8017	0.6021	0.5476	0.4639	0.3303	0.1017	0.6855	0.9827	0.6809	0.7553	0.342	0.7427	0.3252	0.106	0.5557		0.772	0.27	0.571	0.491	0.999	0.816	0.00111	0.432	0.938	0.111	0.038	0.96	0.069	0.422	0.914
Cre03.g163200		0.001281	0.01215	0.04506	0.07333	0.4781	0.6358	0.3845	0.00319	0.01334	0.006931	0.001289	0.0284	0.4964	0.3995	0.0126	0.01371	0.01771	0.06547	0.07794	0.6301	0.002715	0.3344	0.0002881	0.03561	0.1165	0.007758	0.09251	0.03195	0.843	0.005861	0.02136	0.01306		0.232	0.424	0.164	0.853	0.0115	0.00412	0.876	0.193	0.167	0.636	0.993	0.389	0.555	0.548	0.00758
Cre01.g038050		0.5175	0.1562	0.7028	0.1915	0.3825	0.2529	0.8402	0.2833	0.1774	0.2121	0.0891	0.4805	0.6371	0.3973	0.3748	0.1987	0.2553	0.4333	0.9822	0.2977	0.2366	0.7859	0.08047	0.4472	0.9053	0.136	0.3049	0.3382	0.3127	0.3191	0.2135	0.2025		0.0782	0.918	0.767	0.324	0.423	0.48	0.946	0.302	0.133	0.846	0.754	0.0205	0.67	0.648	0.411
Cre02.g074150		0.3098	0.1135	0.1736	0.385	0.1225	0.3176	0.1781	0.05587	0.4495	0.1739	0.07052	0.0698	0.2422	0.4181	0.07788	0.005371	0.03318	0.001803	0.2039	0.6796	0.02722	0.1533	0.1821	0.2159	0.4257	0.02463	0.3063	0.2106	0.7007	0.1717	0.2725	0.008422		0.59	0.231	0.514	0.231	0.984	0.837	0.0765	0.371	0.896	0.156	0.00782	0.783	0.1	0.228	0.901
Cre03.g180800		0.9434	0.8411	0.5882	0.3868	0.949	0.07739	0.1871	0.9564	0.6987	0.7247	0.6724	0.5701	0.6875	0.8667	0.9584	0.9937	0.7877	0.4132	0.4978	0.04986	0.7994	0.2091	0.3332	0.8885	0.333	0.75	0.6254	0.941	0.3024	0.8635	0.9998	0.7884		0.985	0.185	0.426	0.578	0.782	0.973	0.0303	0.648	0.695	0.0431	0.0789	0.73	0.183	0.419	0.864
Cre06.g278200		0.6381	0.2304	0.8654	0.1793	0.2597	0.4473	0.7383	0.3601	0.3772	0.2312	0.1544	0.7469	0.6612	0.5348	0.3534	0.1416	0.1404	0.4114	0.8546	0.155	0.3691	0.9739	0.1007	0.6649	0.8274	0.06081	0.6184	0.4404	0.1161	0.3246	0.5303	0.3219		0.0238	0.917	0.704	0.363	0.321	0.348	0.811	0.176	0.0969	0.909	0.668	0.0311	0.52	0.694	0.299
Cre07.g329900		0.557	0.8635	0.3774	0.2272	0.5611	0.316	0.2052	0.7198	0.3797	0.4408	0.6582	0.7783	0.03589	0.1541	0.4895	0.7634	0.9695	0.505	0.5666	0.2224	0.8124	0.3108	0.967	0.9923	0.5353	0.9633	0.5284	0.24	0.1589	0.3914	0.6986	0.654		0.528	0.0509	0.00856	0.499	0.16	0.257	0.511	0.674	0.291	0.155	0.396	0.517	0.817	0.212	0.208
Cre13.g602700		0.6812	0.6983	0.06773	0.2459	0.9468	0.2431	0.01652	0.2657	0.8685	0.3952	0.3294	0.308	0.1489	0.3635	0.2156	0.5839	0.925	0.3752	0.373	0.8537	0.3152	0.6747	0.6241	0.2589	0.3408	0.8026	0.4659	0.2059	0.001649	0.2867	0.2823	0.6726		0.641	0.464	0.455	0.0689	0.765	0.731	0.87	0.851	0.807	0.693	0.562	0.493	0.866	0.138	0.79
Cre10.g446450		0.2849	0.141	0.04055	0.1958	0.2937	0.2778	0.1233	0.2479	0.9373	0.03332	0.2187	0.7446	0.2501	0.9196	0.1311	0.5433	0.2327	0.4472	0.6125	0.4145	0.2737	0.3091	0.1891	0.6813	0.1852	0.4778	0.3426	0.02166	0.1582	0.04032	0.0751	0.7029		0.121	0.708	0.985	0.194	0.515	0.469	0.452	0.133	0.312	0.683	0.315	0.211	0.256	0.427	0.462
Cre13.g572450		0.7189	0.4576	0.9163	0.5577	0.6873	0.5558	0.8003	0.3641	0.1714	0.6729	0.2582	0.2469	0.2321	0.489	0.5764	0.1652	0.4934	0.2402	0.7185	0.9829	0.2741	0.1287	0.4142	0.3294	0.9669	0.2252	0.3605	0.7545	0.2729	0.7121	0.5813	0.1296		0.166	0.629	0.923	0.188	0.561	0.494	0.363	0.132	0.38	0.588	0.242	0.282	0.195	0.392	0.501
Cre11.g469400		0.3501	0.9387	0.4257	0.8711	0.5256	0.4097	0.3857	0.3614	0.5115	0.8219	0.6517	0.04179	0.4216	0.8584	0.5256	0.493	0.9399	0.4297	0.02323	0.09729	0.3531	0.165	0.88	0.1234	0.6317	0.9321	0.9875	0.8693	0.3899	0.966	0.8357	0.2105		0.115	0.73	0.987	0.177	0.525	0.494	0.512	0.161	0.294	0.728	0.357	0.178	0.311	0.42	0.477
Cre16.g678900		0.4806	0.1054	0.4147	0.09069	0.08714	0.8833	0.8023	0.2073	0.6518	0.06492	0.07816	0.6991	0.9939	0.5948	0.137	0.09482	0.03975	0.2656	0.9417	0.1337	0.2278	0.649	0.04237	0.6468	0.9154	0.04393	0.602	0.1692	0.4323	0.1142	0.3005	0.282		0.757	0.628	0.376	0.505	0.34	0.245	0.648	0.472	0.724	0.945	0.931	0.966	0.512	0.42	0.322
Cre12.g534100		0.8241	0.3436	0.846	0.08733	0.4324	0.2547	0.8602	0.4465	0.4905	0.2563	0.1655	0.9056	0.7328	0.8516	0.4112	0.3211	0.3669	0.707	0.658	0.03511	0.5047	0.5288	0.1173	0.6679	0.6875	0.266	0.6415	0.4134	0.4106	0.3531	0.4621	0.5866		0.405	0.624	0.7	0.619	0.646	0.804	0.469	0.815	0.307	0.427	0.695	0.171	0.705	0.905	0.682
Cre13.g571200		0.6073	0.3565	0.7068	0.1169	0.3412	0.8005	0.6431	0.4238	0.7365	0.195	0.2435	0.9743	0.7389	0.9489	0.285	0.2642	0.1655	0.6339	0.8592	0.04431	0.5531	0.4233	0.1156	0.7977	0.9636	0.154	0.9615	0.3945	0.3858	0.2403	0.6827	0.6873		0.763	0.135	0.382	0.265	0.845	0.998	0.0675	0.516	0.921	0.0732	0.00328	0.951	0.158	0.193	0.929
Cre15.g635100		0.3057	0.1271	0.2896	0.05466	0.2572	0.9425	0.83	0.2228	0.6119	0.03789	0.0949	0.8033	0.5563	0.8293	0.129	0.2494	0.09637	0.5336	0.8783	0.05351	0.2961	0.3258	0.02868	0.6111	0.6801	0.1408	0.5947	0.109	0.8497	0.06346	0.2149	0.5262		0.646	0.201	0.477	0.25	0.967	0.88	0.0642	0.411	0.956	0.125	0.00207	0.843	0.109	0.224	0.949
Cre16.g675100		0.8745	0.4452	0.9593	0.1655	0.492	0.279	0.5059	0.7139	0.6655	0.307	0.3644	0.6704	0.6146	0.9173	0.5986	0.582	0.4265	0.9493	0.4479	0.0141	0.8205	0.3039	0.1911	0.9712	0.6974	0.3373	0.8467	0.5089	0.3231	0.4227	0.6517	0.975		0.951	0.15	0.393	0.476	0.784	0.967	0.0288	0.614	0.747	0.033	0.0426	0.813	0.169	0.337	0.868
Cre07.g351550		0.1015	0.03969	0.02554	0.04109	0.4974	0.3032	0.1235	0.03993	0.1502	0.003443	0.02537	0.2399	0.6402	0.9049	0.04459	0.1145	0.1589	0.07808	0.4771	0.3157	0.03699	0.639	0.05847	0.1715	0.01353	0.08493	0.003879	0.0004643	0.5315	0.001825	0.0172	0.2614		0.589	0.698	0.398	0.681	0.263	0.162	0.547	0.314	0.596	0.988	0.795	0.877	0.376	0.552	0.235
Cre16.g650400		0.8187	0.7588	0.7506	0.6528	0.7169	0.5791	0.9854	0.9213	0.6736	0.4707	0.9565	0.4998	0.3044	0.418	0.971	0.6651	0.8017	0.8787	0.4525	0.3061	0.8909	0.8704	0.9862	0.787	0.1246	0.8994	0.1707	0.3113	0.7138	0.4407	0.6196	0.3622		0.727	0.454	0.411	0.0992	0.684	0.644	0.921	0.947	0.883	0.701	0.608	0.559	0.943	0.142	0.705
Cre12.g502251		0.6561	0.291	0.9921	0.1859	0.4648	0.1612	0.6028	0.5284	0.3436	0.2748	0.2165	0.9708	0.9514	0.564	0.5298	0.4025	0.3224	0.8671	0.6761	0.07103	0.5595	0.6483	0.1032	0.7729	0.6807	0.2117	0.66	0.4971	0.2019	0.4056	0.454	0.5695		0.532	0.223	0.329	0.893	0.47	0.647	0.24	0.916	0.307	0.106	0.336	0.321	0.513	0.598	0.532
Cre10.g453500		0.1048	0.1106	0.005559	0.02002	0.4715	0.3024	0.03148	0.001246	0.2832	0.03688	0.001589	0.009849	0.7914	0.9549	0.001775	0.01003	0.1106	0.01683	0.06504	0.6521	0.003014	0.6536	0.02711	0.01096	0.2033	0.1555	0.1932	0.03358	0.2803	0.01699	0.05562	0.03036		0.143	0.706	0.93	0.133	0.594	0.577	0.572	0.228	0.32	0.742	0.385	0.171	0.383	0.37	0.549
Cre03.g149400		0.1184	0.1532	0.1027	0.01314	0.6854	0.9174	0.3108	0.007497	0.08226	0.08141	0.001407	0.02128	0.9721	0.8989	0.01826	0.0122	0.1541	0.08494	0.1531	0.3799	0.0154	0.5814	0.009808	0.00995	0.4706	0.1155	0.2603	0.1304	0.837	0.0578	0.1206	0.03583		0.0364	0.908	0.715	0.354	0.346	0.385	0.861	0.214	0.101	0.879	0.702	0.0218	0.572	0.686	0.328
Cre03.g184600		0.06007	0.07631	0.1725	0.04064	0.6768	0.6662	0.5263	0.03406	0.03537	0.0514	0.005406	0.09538	0.8675	0.5551	0.06569	0.08244	0.1487	0.2903	0.2672	0.3123	0.0414	0.7592	0.002375	0.06007	0.5086	0.1129	0.2125	0.1173	0.9181	0.05922	0.0507	0.07678		0.143	0.394	0.3	0.828	0.179	0.287	0.688	0.41	0.0334	0.378	0.77	0.0679	0.96	0.795	0.204
Cre04.g218050		0.2308	0.5356	0.3952	0.4895	0.8665	0.6978	0.8137	0.5658	0.6697	0.3999	0.4807	0.7379	0.4852	0.7939	0.5128	0.8855	0.7346	0.5859	0.4685	0.567	0.6711	0.2403	0.2386	0.5952	0.8481	0.8983	0.9639	0.515	0.3529	0.4311	0.2848	0.8867		0.811	0.194	0.469	0.418	0.904	0.918	0.014	0.493	0.885	0.0699	0.0174	0.948	0.107	0.33	0.989
Cre06.g291500		0.1953	0.5235	0.02664	0.6339	0.9867	0.01682	0.02482	0.1588	0.7402	0.381	0.3816	0.08944	0.8224	0.7619	0.1701	0.4096	0.5913	0.168	0.04426	0.3556	0.1564	0.4728	0.6333	0.1591	0.05399	0.8106	0.361	0.2218	0.02656	0.2338	0.267	0.3223		0.651	0.471	0.816	0.629	0.767	0.586	0.0261	0.296	0.901	0.251	0.118	0.955	0.0233	0.621	0.687
Cre03.g153050		0.8934	0.5336	0.422	0.325	0.6154	0.8947	0.3018	0.8642	0.7061	0.2814	0.6465	0.5733	0.05618	0.5195	0.6937	0.7926	0.9988	0.9775	0.4514	0.1796	0.8815	0.1635	0.7029	0.8068	0.5389	0.8967	0.3263	0.1564	0.214	0.3395	0.2771	0.5619		0.142	0.748	0.912	0.352	0.413	0.328	0.315	0.0428	0.335	0.63	0.268	0.319	0.118	0.57	0.352
Cre03.g177700		0.836	0.7013	0.6111	0.3727	0.7658	0.4337	0.9067	0.8865	0.8049	0.3235	0.8391	0.459	0.1873	0.4017	0.629	0.9777	0.6833	0.979	0.5657	0.1153	0.9579	0.304	0.6858	0.7458	0.3492	0.6661	0.678	0.3072	0.7723	0.3059	0.806	0.4559		0.369	0.511	0.632	0.0244	0.937	0.936	0.659	0.508	0.566	0.648	0.397	0.316	0.569	0.173	0.896
Cre09.g387850		0.09101	0.09163	0.06645	0.1701	0.6602	0.5681	0.0879	0.01718	0.0498	0.09767	0.01655	0.01062	0.5751	0.6441	0.06447	0.03909	0.2064	0.0308	0.1178	0.9304	0.007141	0.1285	0.08333	0.02596	0.1472	0.1208	0.03536	0.07935	0.7129	0.07517	0.0428	0.01861		0.105	0.815	0.85	0.371	0.363	0.291	0.371	0.0316	0.28	0.702	0.322	0.27	0.152	0.612	0.308
Cre03.g149350		0.08246	0.1448	0.05588	0.0197	0.7422	0.6035	0.2018	0.00231	0.05936	0.07367	0.001317	0.005265	0.8973	0.9687	0.01066	0.005452	0.1512	0.03177	0.08773	0.551	0.005198	0.347	0.01871	0.002626	0.2555	0.09635	0.1573	0.0942	0.7133	0.03966	0.1058	0.02169		0.0208	0.997	0.736	0.357	0.305	0.296	0.644	0.0925	0.131	0.958	0.535	0.0891	0.368	0.667	0.27
Cre01.g004600		0.6728	0.8119	0.4995	0.7696	0.9873	0.3602	0.1519	0.7357	0.1986	0.9825	0.6186	0.6846	0.1611	0.502	0.8876	0.3516	0.5067	0.7816	0.9231	0.6788	0.7624	0.3258	0.4614	0.6566	0.6426	0.2232	0.9087	0.6708	0.00885	0.9892	0.7179	0.4436		0.0627	0.633	0.344	0.803	0.0502	0.0411	0.757	0.0693	0.0721	0.787	0.792	0.195	0.426	0.861	0.0318
Cre14.g612100		0.07027	0.01773	0.001613	0.01925	0.2447	0.2494	0.03571	0.007199	0.3209	0.0003019	0.003249	0.1247	0.6199	0.9311	0.003688	0.04285	0.04794	0.03625	0.238	0.3939	0.007881	0.9336	0.01356	0.1131	0.06006	0.07261	0.05297	7.63e-05	0.3421	0.0001276	0.006419	0.1102		0.338	1	0.628	0.86	0.277	0.157	0.306	0.0857	0.459	0.734	0.445	0.626	0.119	0.97	0.224
Cre06.g275550		0.7982	0.508	0.5662	0.5819	0.5216	0.8902	0.7656	0.9848	0.5825	0.3272	0.8127	0.4246	0.1946	0.9963	0.7711	0.6217	0.7182	0.5661	0.6414	0.2724	0.9273	0.03675	0.5348	0.5692	0.87	0.9352	0.9275	0.3472	0.4593	0.443	0.3877	0.5566		0.26	0.542	0.874	0.261	0.6	0.492	0.204	0.121	0.505	0.442	0.139	0.445	0.0781	0.411	0.529
Cre01.g000050		0.1949	0.136	0.03955	0.01014	0.4651	0.8308	0.1492	0.04009	0.4852	0.03303	0.01169	0.1948	0.3473	0.9384	0.02338	0.1421	0.1947	0.2825	0.3147	0.2009	0.07034	0.475	0.01588	0.1182	0.5088	0.3439	0.3934	0.04721	0.2753	0.03159	0.05353	0.2298		0.563	0.652	0.793	0.661	0.806	0.977	0.371	0.997	0.449	0.414	0.612	0.287	0.558	0.898	0.85
Cre06.g275600		0.2782	0.06329	0.2133	0.01323	0.2361	0.9178	0.5803	0.07425	0.261	0.01543	0.01635	0.4244	0.8198	0.8737	0.05681	0.04351	0.05953	0.1391	0.7896	0.06802	0.09255	0.9667	0.01503	0.3003	0.4223	0.02424	0.1841	0.04243	0.6598	0.0233	0.1381	0.2261		0.0843	0.641	0.341	0.835	0.0484	0.0289	0.721	0.0628	0.0975	0.814	0.775	0.236	0.397	0.84	0.0276
Cre06.g297150		0.08624	0.1567	0.1308	0.09485	0.5687	0.7714	0.3825	0.04089	0.2532	0.1282	0.01611	0.0651	0.9209	0.4919	0.05094	0.1092	0.1424	0.3601	0.1012	0.6008	0.05841	0.869	0.007583	0.06691	0.8768	0.2858	0.7146	0.2569	0.7022	0.1369	0.1038	0.05718		0.418	0.651	0.732	0.599	0.674	0.831	0.474	0.829	0.326	0.446	0.707	0.18	0.702	0.878	0.71
Cre03.g193400		0.6033	0.5529	0.9104	0.09151	0.9557	0.1705	0.668	0.3503	0.211	0.4568	0.1453	0.5064	0.9232	0.9021	0.4011	0.2833	0.5417	0.8042	0.9085	0.09298	0.4521	0.823	0.1013	0.294	0.6099	0.3886	0.8258	0.7003	0.4413	0.493	0.6025	0.4378		0.221	0.551	0.532	0.64	0.408	0.541	0.606	0.572	0.134	0.432	0.783	0.0615	0.908	0.984	0.435
Cre03.g194950		0.1537	0.3799	0.0902	0.0228	0.8133	0.9553	0.2759	0.04968	0.2018	0.1707	0.03078	0.07438	0.4089	0.7093	0.06236	0.2114	0.5339	0.4266	0.1676	0.3239	0.1015	0.8435	0.0512	0.02018	0.4837	0.6164	0.426	0.188	0.2168	0.1135	0.1395	0.2596		0.23	0.511	0.496	0.683	0.391	0.528	0.58	0.582	0.13	0.397	0.746	0.07	0.886	0.971	0.421
Cre09.g390023		0.489	0.2727	0.8957	0.157	0.5433	0.2164	0.5507	0.4667	0.2871	0.2256	0.195	0.922	0.9972	0.5947	0.4556	0.3958	0.2858	0.9005	0.8055	0.05835	0.5272	0.6111	0.06945	0.695	0.8089	0.1963	0.6802	0.4527	0.2405	0.327	0.4277	0.578		0.677	0.0804	0.201	0.618	0.446	0.616	0.181	0.995	0.401	0.0194	0.193	0.498	0.439	0.356	0.517
Cre01.g043550		0.5146	0.5758	0.1966	0.4842	0.9469	0.2845	0.07151	0.1492	0.4077	0.5677	0.2412	0.0432	0.7526	0.8631	0.2486	0.1592	0.6639	0.05877	0.1825	0.5067	0.1164	0.1188	0.6309	0.09076	0.2894	0.5524	0.2238	0.3941	0.394	0.424	0.3974	0.1354		0.299	0.457	0.759	0.173	0.708	0.607	0.222	0.189	0.559	0.399	0.117	0.452	0.122	0.304	0.637
Cre02.g085150		0.2395	0.0382	0.3598	0.2163	0.3481	0.7776	0.6743	0.3354	0.1977	0.02609	0.1493	0.8752	0.9384	0.5154	0.3542	0.4618	0.1995	0.5464	0.8571	0.1963	0.2757	0.9515	0.08109	0.7613	0.2754	0.1091	0.05067	0.04025	0.6551	0.06706	0.04466	0.5383		0.837	0.249	0.243	0.0705	0.56	0.57	0.702	0.948	0.945	0.458	0.42	0.733	0.793	0.0381	0.599
Cre02.g104700		0.3802	0.9191	0.1694	0.9579	0.7703	0.2286	0.107	0.4301	0.9301	0.879	0.712	0.1748	0.8772	0.9646	0.454	0.8458	0.9585	0.6287	0.05357	0.1863	0.4363	0.843	0.8831	0.3	0.4885	0.6123	0.9833	0.7306	0.02227	0.72	0.5146	0.4795		0.777	0.62	0.508	0.212	0.684	0.602	0.852	0.925	0.867	0.903	0.826	0.548	0.846	0.271	0.686
Cre02.g112750		0.8263	0.6782	0.4734	0.4215	0.718	0.1345	0.2824	0.9556	0.4134	0.7017	0.5797	0.7079	0.8002	0.7977	0.9926	0.5938	0.6869	0.9953	0.3034	0.1055	0.9704	0.9992	0.4662	0.9291	0.5508	0.3277	0.719	0.9223	0.0443	0.8442	0.9975	0.9044		0.0558	0.489	0.292	0.798	0.0747	0.129	0.954	0.207	0.00224	0.556	0.984	0.0806	0.686	0.826	0.0783
Cre10.g433350		0.5084	0.6442	0.7907	0.1536	0.8466	0.7574	0.8492	0.1916	0.07063	0.5754	0.1425	0.1574	0.5826	0.9121	0.3064	0.0669	0.5097	0.2387	0.5412	0.4266	0.2412	0.2149	0.2307	0.09248	0.8259	0.1913	0.4859	0.7193	0.3528	0.4755	0.8045	0.1966		0.0186	0.976	0.687	0.416	0.257	0.237	0.604	0.0553	0.127	0.951	0.526	0.117	0.323	0.725	0.22
Cre06.g300600		0.01447	0.09468	0.00192	0.0236	0.6562	0.193	0.08291	8.843e-06	0.1236	0.02553	0.0008032	0.001054	0.9798	0.9955	0.0001666	0.004489	0.07197	0.01536	0.01076	0.7377	0.0005588	0.4538	0.01054	0.001099	0.0843	0.09401	0.1858	0.03303	0.3471	0.006008	0.05735	0.01709		0.0123	0.91	0.618	0.478	0.209	0.192	0.633	0.0475	0.103	0.996	0.574	0.115	0.338	0.797	0.176
Cre16.g686100		0.6096	0.2267	0.4566	0.1481	0.3054	0.4789	0.7164	0.4988	0.9123	0.1274	0.2274	0.8923	0.3553	0.7704	0.3627	0.6744	0.3368	0.99	0.808	0.07814	0.5548	0.0999	0.1083	0.912	0.9009	0.5182	0.7284	0.2089	0.8608	0.2226	0.1972	0.8093		0.61	0.493	0.844	0.617	0.73	0.553	0.0336	0.266	0.857	0.274	0.122	0.913	0.0154	0.626	0.651
Cre07.g345050		0.1297	0.1065	0.04833	0.06193	0.5678	0.8756	0.07897	0.01879	0.1801	0.07353	0.006603	0.0321	0.9334	0.7289	0.03779	0.07445	0.2149	0.1259	0.1466	0.6737	0.01736	0.7215	0.02936	0.03518	0.4175	0.2598	0.1813	0.07902	0.4254	0.06735	0.03011	0.04718		0.128	0.974	0.894	0.242	0.536	0.59	0.923	0.359	0.207	0.925	0.702	0.0536	0.681	0.537	0.52
Cre07.g335150		0.2131	0.1512	0.07096	0.05698	0.5285	0.5678	0.308	0.1866	0.6377	0.0233	0.1198	0.6717	0.195	0.7835	0.1074	0.4582	0.2774	0.5454	0.668	0.1292	0.2521	0.3156	0.07983	0.4596	0.2134	0.4064	0.2837	0.02373	0.2894	0.02498	0.07642	0.7117		0.61	0.178	0.408	0.119	0.905	0.974	0.171	0.465	0.917	0.173	0.0369	0.738	0.21	0.113	0.983
Cre10.g421550		0.7182	0.4657	0.3111	0.1572	0.8888	0.7092	0.2719	0.491	0.7595	0.2615	0.2934	0.8116	0.1254	0.686	0.4499	0.9121	0.9486	0.9686	0.9554	0.2023	0.5372	0.2744	0.333	0.5659	0.7069	0.927	0.3559	0.1912	0.184	0.2942	0.152	0.9646		0.868	0.459	0.705	0.982	0.925	0.879	0.118	0.692	0.66	0.221	0.296	0.557	0.254	0.812	0.993
Cre05.g233551		0.02342	0.286	0.2813	0.2497	0.9369	0.9227	0.9587	0.1085	0.1652	0.2333	0.1039	0.1369	0.6653	0.4839	0.1218	0.2083	0.1581	0.6297	0.07112	0.6844	0.1726	0.9845	0.02156	0.1195	0.7255	0.2653	0.9842	0.496	0.9133	0.2104	0.3255	0.1539		0.604	0.0818	0.173	0.653	0.382	0.546	0.231	0.923	0.339	0.0353	0.241	0.442	0.509	0.37	0.449
Cre04.g212700		0.4266	0.1196	0.3982	0.03332	0.3624	0.6686	0.6493	0.1261	0.1784	0.07492	0.02828	0.3926	0.984	0.7939	0.1464	0.0724	0.1666	0.2034	0.9043	0.1087	0.1301	0.8369	0.03955	0.2821	0.6706	0.06363	0.1769	0.1266	0.526	0.1021	0.1788	0.2112		0.0107	0.935	0.682	0.391	0.276	0.281	0.713	0.108	0.099	0.968	0.603	0.0627	0.422	0.717	0.247
Cre16.g673250		0.5901	0.6794	0.06355	0.6994	0.8172	0.01058	0.01322	0.3571	0.7423	0.4719	0.6109	0.3452	0.4795	0.5152	0.3043	0.6189	0.7827	0.2196	0.2739	0.4985	0.3443	0.7874	0.9757	0.4458	0.09728	0.9751	0.3942	0.2285	0.01117	0.3324	0.3943	0.6522		0.789	0.12	0.294	0.619	0.583	0.766	0.104	0.853	0.507	0.0178	0.141	0.571	0.324	0.393	0.659
Cre07.g325738		0.9161	0.6738	0.3255	0.8855	0.6508	0.03198	0.1161	0.49	0.9676	0.6214	0.7174	0.4564	0.8843	0.6629	0.5245	0.39	0.709	0.07108	0.6565	0.4749	0.3885	0.1615	0.7954	0.6272	0.1113	0.5397	0.1783	0.3482	0.5134	0.4954	0.6724	0.5464		0.863	0.292	0.585	0.6	0.973	0.835	0.00431	0.489	0.858	0.111	0.0764	0.852	0.0941	0.5	0.944
Cre17.g698233		0.3819	0.1476	0.8026	0.377	0.559	0.1657	0.8583	0.5943	0.2049	0.1845	0.2723	0.9973	0.8913	0.3315	0.6698	0.7419	0.4047	0.9225	0.7543	0.2217	0.5321	0.7353	0.1143	0.8738	0.9209	0.3065	0.3058	0.3069	0.41	0.3306	0.146	0.6293		0.956	0.0217	0.169	0.302	0.542	0.689	0.168	0.815	0.645	0.0223	0.0789	0.824	0.358	0.132	0.618
Cre01.g070932		0.6797	0.2288	0.472	0.05847	0.3365	0.6807	0.8118	0.4321	0.7462	0.08537	0.185	0.8613	0.295	0.911	0.3029	0.4755	0.3167	0.7331	0.622	0.0123	0.51	0.2211	0.1149	0.8419	0.81	0.3159	0.4603	0.1317	0.9344	0.1375	0.2608	0.8713		0.668	0.262	0.566	0.377	0.963	0.793	0.018	0.374	0.966	0.131	0.0137	0.911	0.0581	0.345	0.878
Cre01.g012200		0.6876	0.5103	0.2325	0.01848	0.3945	0.5479	0.5797	0.1965	0.8219	0.1694	0.1394	0.6378	0.1925	0.45	0.07082	0.1602	0.2393	0.3487	0.7201	0.05888	0.3577	0.2214	0.1442	0.4128	0.8451	0.3873	0.9427	0.2404	0.569	0.137	0.6213	0.6358		0.998	0.95	0.703	0.57	0.642	0.496	0.435	0.61	0.952	0.73	0.724	0.681	0.427	0.616	0.607
Cre16.g683953		0.8643	0.1692	0.4767	0.3888	0.03242	0.8281	0.2139	0.4691	0.8873	0.1914	0.2831	0.9123	0.9996	0.6825	0.4105	0.2585	0.2184	0.1439	0.634	0.5605	0.3378	0.9795	0.4613	0.949	0.7787	0.1827	0.232	0.1546	0.7711	0.2996	0.2807	0.4135		0.867	0.00749	0.123	0.335	0.459	0.601	0.212	0.91	0.564	0.0244	0.12	0.752	0.43	0.136	0.532
Cre16.g692500		0.7682	0.8369	0.3765	0.7499	0.7291	0.02779	0.1861	0.6012	0.958	0.8738	0.9784	0.2766	0.8351	0.6056	0.6728	0.6732	0.8994	0.268	0.2324	0.1281	0.5574	0.1767	0.5695	0.4434	0.2132	0.8802	0.635	0.8293	0.204	0.8785	0.9873	0.6145		0.705	0.309	0.625	0.482	0.93	0.75	0.0035	0.374	0.991	0.143	0.0402	0.976	0.0454	0.439	0.846
Cre02.g110150		0.0621	0.05343	0.0004321	0.2541	0.3732	0.1003	0.001829	0.03488	0.488	0.02401	0.06161	0.09041	0.8229	0.7688	0.03508	0.1882	0.1473	0.07024	0.09166	0.8086	0.02113	0.7092	0.1299	0.1611	0.03116	0.2859	0.07875	0.006724	0.09365	0.017	0.007308	0.1251		0.93	0.487	0.751	0.97	0.989	0.815	0.106	0.632	0.723	0.24	0.286	0.611	0.219	0.824	0.942
Cre01.g033900		0.4703	0.2972	0.3317	0.06593	0.4208	0.8622	0.809	0.356	0.9115	0.104	0.1882	0.9693	0.2438	0.9032	0.2024	0.4931	0.2729	0.848	0.9574	0.039	0.494	0.097	0.08048	0.6967	0.88	0.447	0.87	0.1917	0.741	0.137	0.3087	0.8234		0.646	0.344	0.671	0.47	0.871	0.696	0.0102	0.326	0.928	0.175	0.0447	0.917	0.029	0.452	0.788
Cre09.g399289		0.2248	0.3991	0.9934	0.4199	0.6958	0.497	0.3421	0.5565	0.01826	0.3666	0.4058	0.7719	0.6254	0.72	0.7162	0.5874	0.5792	0.9485	0.9991	0.2717	0.5859	0.4805	0.2247	0.54	0.4411	0.2165	0.2595	0.5308	0.1852	0.3846	0.5127	0.7123		0.609	0.165	0.0355	0.392	0.148	0.174	0.796	0.58	0.422	0.379	0.583	0.723	0.942	0.167	0.176
Cre08.g358563		0.501	0.1762	0.3941	0.1042	0.3446	0.4319	0.6355	0.3746	0.6774	0.09938	0.1402	0.8955	0.428	0.7245	0.2947	0.5468	0.3131	0.8676	0.9311	0.08438	0.4136	0.1901	0.06572	0.7074	0.9739	0.4414	0.5701	0.1694	0.8738	0.1783	0.1317	0.6367		0.835	0.429	0.743	0.738	0.9	0.707	0.0261	0.437	0.918	0.201	0.148	0.851	0.0831	0.662	0.821
Cre12.g489600		0.8979	0.6604	0.4119	0.966	0.5706	0.02215	0.2541	0.6053	0.9191	0.8275	0.9789	0.317	0.8701	0.3144	0.6393	0.6483	0.7699	0.2874	0.3035	0.3043	0.6338	0.2543	0.5413	0.3889	0.2219	0.8051	0.7007	0.8629	0.1687	0.8706	0.8343	0.7765		0.586	0.367	0.701	0.44	0.826	0.657	0.0217	0.284	0.866	0.202	0.0456	0.851	0.0196	0.445	0.743
Cre03.g212641		0.4446	0.438	0.08159	0.5945	0.746	0.1338	0.07622	0.511	0.8119	0.2348	0.6188	0.7941	0.2377	0.675	0.3973	0.9844	0.7392	0.6437	0.5882	0.9643	0.5089	0.5654	0.699	0.778	0.1004	0.9637	0.3219	0.1063	0.02286	0.2045	0.1813	0.9769		0.13	0.807	0.991	0.159	0.577	0.591	0.72	0.283	0.269	0.877	0.511	0.111	0.509	0.421	0.544
Cre03.g189650		0.1144	0.05201	0.04774	0.001283	0.3575	0.7186	0.2947	0.01465	0.224	0.004135	0.001416	0.1857	0.5829	0.9951	0.008292	0.03294	0.06282	0.1205	0.3858	0.09802	0.03033	0.8365	0.001801	0.1011	0.2871	0.06303	0.1846	0.01417	0.7447	0.003693	0.05065	0.1513		0.132	0.389	0.281	0.842	0.154	0.256	0.715	0.383	0.025	0.387	0.785	0.0717	0.929	0.779	0.177
Cre03.g212977		0.4316	0.7331	0.06188	0.6554	0.9483	0.0554	0.04414	0.3936	0.7798	0.4729	0.6282	0.3931	0.3132	0.5254	0.3207	0.8536	0.8859	0.5143	0.2158	0.6385	0.4326	0.8117	0.829	0.4257	0.1507	0.7435	0.5935	0.2731	0.0009384	0.3387	0.3517	0.8028		0.00537	0.724	0.5	0.551	0.175	0.209	0.884	0.145	0.0272	0.762	0.798	0.0341	0.553	0.911	0.162
Cre11.g467665		0.5663	0.4782	0.6758	0.7739	0.1158	0.3572	0.4188	0.9679	0.3727	0.3822	0.9335	0.4041	0.5644	0.8273	0.8167	0.8229	0.53	0.4384	0.2916	0.5672	0.9189	0.6843	0.9092	0.3699	0.5088	0.4974	0.3788	0.2507	0.9706	0.4775	0.6665	0.7682		0.311	0.343	0.36	0.887	0.353	0.505	0.445	0.669	0.152	0.247	0.567	0.144	0.759	0.769	0.396
Cre07.g340450		0.02436	0.1533	0.08452	0.3776	0.6149	0.6893	0.432	0.143	0.4732	0.1126	0.1526	0.249	0.9999	0.4397	0.1204	0.4292	0.1524	0.6445	0.08661	0.9278	0.1706	0.66	0.05025	0.2897	0.4403	0.4263	0.7819	0.2095	0.4412	0.1206	0.09871	0.2491		0.736	0.17	0.436	0.301	0.904	0.934	0.0444	0.47	0.952	0.0842	0.000724	0.943	0.12	0.24	0.988
Cre10.g436800		0.2686	0.9311	0.3381	0.801	0.599	0.5589	0.3151	0.4463	0.6764	0.9515	0.7007	0.1058	0.634	0.6878	0.5724	0.8112	0.9528	0.755	0.0275	0.1129	0.4323	0.538	0.7803	0.2282	0.6998	0.7074	0.8859	0.9828	0.1858	0.9114	0.5819	0.3209		0.277	0.875	0.865	0.364	0.652	0.765	0.754	0.623	0.276	0.695	0.991	0.0979	0.981	0.648	0.662
Cre12.g520650		0.1518	0.1187	0.05036	0.03688	0.3071	0.5163	0.15	0.00353	0.308	0.07163	0.002114	0.01495	0.8191	0.7647	0.004456	0.001067	0.04618	0.0151	0.08633	0.6656	0.006208	0.5954	0.01811	0.0259	0.5005	0.0693	0.4127	0.1182	0.765	0.05231	0.1479	0.009136		0.221	0.605	0.801	0.073	0.725	0.707	0.569	0.315	0.416	0.675	0.355	0.227	0.421	0.274	0.678
Cre16.g667450		0.1047	0.2942	0.0149	0.6399	0.8256	0.06268	0.01189	0.1146	0.5678	0.2496	0.2624	0.06295	0.9759	0.8768	0.1446	0.3757	0.4326	0.1591	0.03178	0.3115	0.0882	0.4431	0.4361	0.1513	0.05723	0.6575	0.2456	0.1432	0.05003	0.1702	0.1043	0.1908		0.636	0.503	0.853	0.653	0.735	0.555	0.0353	0.281	0.879	0.276	0.135	0.945	0.0226	0.653	0.656
Cre03.g155450		0.4984	0.205	0.8312	0.1586	0.4119	0.3741	0.7624	0.2938	0.1654	0.2191	0.112	0.5751	0.5807	0.516	0.3479	0.1306	0.1813	0.3977	0.9613	0.1759	0.2911	0.7277	0.07698	0.4829	0.9692	0.05723	0.4202	0.4062	0.1192	0.2964	0.4209	0.2566		0.00398	0.716	0.471	0.59	0.141	0.163	0.838	0.111	0.0288	0.782	0.777	0.0596	0.505	0.947	0.125
Cre09.g393654		0.6193	0.7343	0.7651	0.6173	0.6637	0.7962	0.529	0.7251	0.5006	0.5176	0.9865	0.2749	0.07312	0.6203	0.9016	0.4362	0.7589	0.5929	0.2284	0.2297	0.7351	0.089	0.9908	0.4442	0.8501	0.6401	0.5311	0.3573	0.3343	0.6471	0.4531	0.3216		0.141	0.768	0.886	0.378	0.393	0.307	0.314	0.0344	0.33	0.641	0.278	0.326	0.113	0.598	0.333
Cre14.g617151		0.2802	0.1058	0.1622	0.02656	0.3285	0.9959	0.5102	0.1715	0.5592	0.01933	0.06204	0.701	0.34	0.982	0.09999	0.2904	0.1579	0.5077	0.8347	0.04692	0.23	0.2969	0.02659	0.4861	0.5034	0.2215	0.3708	0.0432	0.7367	0.03333	0.09723	0.5448		0.77	0.173	0.442	0.346	0.897	0.934	0.0304	0.483	0.919	0.0735	0.00472	0.991	0.115	0.271	0.982
Cre17.g734612		0.5214	0.1707	0.1517	0.1335	0.1861	0.5442	0.3296	0.358	0.8095	0.04284	0.2383	0.94	0.2158	0.8893	0.1834	0.517	0.2081	0.537	0.9755	0.1452	0.4114	0.1641	0.1771	0.9137	0.4333	0.3854	0.4851	0.04648	0.453	0.0667	0.1683	0.8479		0.101	0.772	0.914	0.291	0.418	0.357	0.403	0.0645	0.283	0.696	0.316	0.235	0.19	0.533	0.363
Cre09.g393284		0.2626	0.219	0.1566	0.02365	0.4687	0.434	0.706	0.1504	0.6082	0.03492	0.1059	0.6681	0.3353	0.6408	0.06618	0.1827	0.1404	0.3411	0.7093	0.04792	0.2577	0.4821	0.06465	0.4187	0.2708	0.1545	0.4724	0.06598	0.7982	0.02608	0.312	0.6357		0.779	0.144	0.231	0.0469	0.635	0.698	0.447	0.775	0.947	0.275	0.214	0.77	0.54	0.00331	0.693
Cre06.g302150		0.2061	0.2526	0.02269	0.3664	0.7717	0.3399	0.008337	0.1485	0.6149	0.1731	0.1847	0.1611	0.5564	0.9807	0.1662	0.5187	0.5623	0.3264	0.1707	0.7997	0.1265	0.9666	0.3148	0.2038	0.1668	0.8233	0.1978	0.08511	0.02402	0.1443	0.04011	0.3239		0.41	0.913	0.89	0.245	0.88	0.981	0.816	0.746	0.455	0.863	0.889	0.212	0.967	0.46	0.883
Cre01.g010750		0.5337	0.212	0.8986	0.1962	0.4379	0.2871	0.7481	0.3475	0.1563	0.2478	0.1346	0.6239	0.5625	0.4706	0.4231	0.1792	0.2258	0.4703	0.8919	0.1927	0.3293	0.7289	0.09318	0.5332	0.9201	0.07764	0.3973	0.4359	0.1123	0.3445	0.4036	0.2842		0.00864	0.676	0.448	0.609	0.139	0.173	0.897	0.139	0.0176	0.729	0.83	0.0465	0.558	0.973	0.128
Cre17.g709800		0.5027	0.8366	0.5437	0.4362	0.3795	0.2268	0.3855	0.8201	0.6825	0.7341	0.7876	0.3342	0.625	0.975	0.9875	0.8454	0.6517	0.7514	0.1999	0.05463	0.7314	0.1759	0.5817	0.5139	0.2538	0.6214	0.6349	0.9728	0.2486	0.9194	0.826	0.735		0.566	0.894	0.749	0.977	0.445	0.292	0.222	0.223	0.704	0.598	0.411	0.892	0.119	0.949	0.387
Cre15.g643700		0.2317	0.07072	0.02346	0.022	0.12	0.4008	0.1265	0.039	0.8354	0.009454	0.01801	0.3063	0.4634	0.9556	0.008726	0.06581	0.03799	0.1148	0.3686	0.2502	0.06081	0.4612	0.02109	0.2766	0.4097	0.1363	0.4575	0.0199	0.4302	0.0114	0.08142	0.2015		0.639	0.663	0.379	0.617	0.278	0.181	0.588	0.363	0.629	0.979	0.848	0.922	0.425	0.499	0.255
Cre10.g418600		0.06012	0.04907	0.005124	0.03657	0.4854	0.2106	0.03385	0.001555	0.1174	0.0132	0.002395	0.01603	0.9839	0.9713	0.005381	0.0109	0.09626	0.00527	0.1095	0.7011	0.001099	0.3185	0.03521	0.01926	0.03718	0.0646	0.0229	0.006241	0.4357	0.004339	0.02259	0.0335		0.178	0.796	0.841	0.472	0.365	0.264	0.274	0.0243	0.362	0.63	0.281	0.397	0.0791	0.678	0.303
Cre06.g304250		0.4843	0.3504	0.1363	0.2761	0.5319	0.3014	0.05695	0.0705	0.4549	0.3309	0.1007	0.0389	0.7383	0.9933	0.1122	0.04299	0.332	0.01319	0.2034	0.7529	0.05132	0.1974	0.3682	0.08802	0.3557	0.2752	0.2262	0.2458	0.5651	0.2516	0.3019	0.0595		0.374	0.364	0.639	0.119	0.832	0.731	0.222	0.273	0.65	0.338	0.092	0.506	0.161	0.215	0.759
Cre17.g738600		0.2103	0.08592	0.1038	0.122	0.4652	0.3882	0.1359	0.0322	0.09342	0.06543	0.02678	0.07068	0.6735	0.8602	0.07222	0.02045	0.1585	0.007263	0.3562	0.7588	0.01688	0.1173	0.1291	0.09045	0.08703	0.04173	0.01059	0.04261	0.9928	0.04872	0.09077	0.05733		0.303	0.664	0.965	0.488	0.485	0.352	0.157	0.0779	0.521	0.478	0.187	0.558	0.021	0.629	0.414
Cre14.g617200		0.1005	0.101	0.03786	0.004695	0.6122	0.5027	0.1759	0.002149	0.08219	0.02789	0.0005307	0.02361	0.8813	0.8952	0.005807	0.004699	0.1199	0.02231	0.1754	0.3367	0.005503	0.4661	0.01383	0.009715	0.1676	0.06317	0.08856	0.03326	0.6884	0.01197	0.07774	0.04709		0.0255	0.998	0.701	0.414	0.263	0.235	0.572	0.0461	0.142	0.921	0.5	0.134	0.296	0.716	0.224
Cre02.g091550		0.9242	0.3332	0.3086	0.4592	0.02266	0.5172	0.2201	0.5712	0.1994	0.2456	0.4637	0.8752	0.491	0.8349	0.3137	0.4974	0.1909	0.4193	0.9523	0.5994	0.5596	0.1648	0.4758	0.7481	0.9242	0.5288	0.919	0.2621	0.555	0.3429	0.454	0.6908		0.248	0.356	0.121	0.807	0.00637	0.0156	0.966	0.24	0.157	0.554	0.906	0.382	0.636	0.493	0.0101
Cre04.g228400		0.1591	0.05707	0.6811	0.8157	0.2228	0.3945	0.8096	0.5096	0.2592	0.3001	0.3566	0.5264	0.05081	0.0008585	0.6832	0.5707	0.126	0.7074	0.5088	0.4975	0.3001	0.528	0.1691	0.8903	0.9668	0.1722	0.4863	0.5071	0.2622	0.5238	0.1084	0.1154		0.444	0.302	0.521	0.0466	0.97	0.889	0.304	0.397	0.72	0.336	0.124	0.52	0.274	0.121	0.902
Cre12.g508050		0.2439	0.3625	0.6354	0.1487	0.8652	0.3608	0.6123	0.3838	0.3159	0.2354	0.2029	0.7386	0.7445	0.7291	0.3431	0.5256	0.3526	0.8764	0.7393	0.09777	0.5183	0.3776	0.04739	0.4888	0.9324	0.4054	0.9573	0.4796	0.6909	0.2835	0.3975	0.6385		0.887	0.0881	0.276	0.503	0.614	0.792	0.085	0.784	0.588	0.00461	0.0869	0.681	0.282	0.307	0.693
Cre12.g514250		0.8971	0.6309	0.7016	0.6261	0.5621	0.07724	0.5073	0.7477	0.9005	0.6148	0.8221	0.3233	0.5691	0.615	0.871	0.659	0.8016	0.324	0.3138	0.1302	0.7144	0.07014	0.4565	0.4825	0.3403	0.9381	0.7871	0.8347	0.5635	0.8676	0.6621	0.6547		0.567	0.43	0.776	0.5	0.763	0.592	0.0277	0.254	0.833	0.242	0.0746	0.847	0.00877	0.518	0.681
Cre10.g429880		0.3799	0.9848	0.7432	0.1887	0.5891	0.5076	0.6516	0.9936	0.6923	0.7066	0.6744	0.4654	0.2506	0.4235	0.8017	0.6888	0.8741	0.9738	0.1978	0.01157	0.8356	0.2302	0.6862	0.7968	0.491	0.7264	0.8991	0.7867	0.5976	0.7674	0.7805	0.6433		0.851	0.744	0.577	0.331	0.666	0.557	0.684	0.805	0.889	0.952	0.998	0.582	0.68	0.389	0.654
Cre13.g571050		0.04495	0.06226	0.007037	0.07906	0.4834	0.5868	0.0532	0.02197	0.3344	0.02248	0.01382	0.07959	0.6741	0.7075	0.02136	0.1671	0.1453	0.2231	0.09741	0.6713	0.0255	0.8351	0.0169	0.08384	0.2509	0.319	0.2464	0.02702	0.181	0.02131	0.007865	0.1094		0.553	0.422	0.56	0.883	0.649	0.831	0.266	0.981	0.376	0.232	0.444	0.294	0.497	0.849	0.704
Cre07.g325722		0.05516	0.0595	0.2891	0.2695	0.7243	0.6798	0.7435	0.2399	0.06257	0.05251	0.1237	0.5076	0.8887	0.4011	0.3111	0.5094	0.256	0.7225	0.6048	0.4003	0.2124	0.9232	0.04081	0.4248	0.2771	0.201	0.1152	0.09604	0.8568	0.08831	0.03235	0.3859		0.896	0.033	0.0667	0.203	0.378	0.465	0.428	0.976	0.619	0.156	0.24	0.891	0.632	0.0354	0.437
Cre05.g247000		0.5273	0.425	0.4786	0.9637	0.5007	0.845	0.542	0.9615	0.6495	0.4419	0.8505	0.7491	0.6171	0.4513	0.8219	0.5623	0.6505	0.5567	0.8416	0.9909	0.9142	0.1373	0.5441	0.6715	0.9699	0.8254	0.9363	0.4892	0.3685	0.6016	0.2571	0.9331		0.259	0.615	0.97	0.367	0.522	0.404	0.184	0.082	0.488	0.472	0.165	0.477	0.0445	0.521	0.451
Cre03.g174500		0.9276	0.8075	0.8555	0.8166	0.6006	0.5016	0.7048	0.7356	0.6867	0.8253	0.7927	0.8556	0.3885	0.955	0.7601	0.2547	0.4669	0.2235	0.8453	0.8733	0.7049	0.185	0.9535	0.9119	0.6466	0.1694	0.6256	0.8742	0.1419	0.7702	0.6653	0.6154		0.713	0.504	0.844	0.721	0.774	0.589	0.0368	0.335	0.95	0.266	0.158	0.969	0.0458	0.695	0.697
Cre17.g702500		0.7476	0.483	0.5025	0.906	0.5465	0.1357	0.298	0.8287	0.2734	0.7989	0.5668	0.8701	0.1073	0.1649	0.9939	0.4595	0.3807	0.8508	0.8348	0.7514	0.7286	0.4873	0.3821	0.9619	0.4648	0.1896	0.9127	0.8508	0.003444	0.99	0.8916	0.3712		0.00413	0.735	0.477	0.591	0.137	0.149	0.797	0.0909	0.0376	0.813	0.746	0.0751	0.468	0.943	0.118
Cre06.g278108		0.05599	0.1243	0.0003002	0.05605	0.6908	0.1175	0.01288	0.007043	0.302	0.02937	0.01824	0.029	0.5688	0.7931	0.007553	0.0837	0.2103	0.05232	0.05823	0.781	0.01134	0.7005	0.07279	0.02586	0.0346	0.2926	0.1008	0.01155	0.07552	0.008905	0.02922	0.1209		0.0446	0.939	0.615	0.534	0.196	0.152	0.53	0.0117	0.15	0.929	0.513	0.197	0.249	0.831	0.156
Cre05.g236400		0.06006	0.04411	0.004251	0.01898	0.517	0.3907	0.0408	0.006613	0.1667	0.005699	0.002974	0.06195	0.6268	0.9956	0.009251	0.0624	0.1396	0.06451	0.1802	0.4439	0.007911	0.7674	0.01834	0.04364	0.06968	0.1484	0.03895	0.002527	0.275	0.002555	0.006714	0.1032		0.0188	0.721	0.44	0.656	0.102	0.1	0.746	0.062	0.0532	0.835	0.73	0.124	0.418	0.999	0.0808
Cre11.g475100		0.3528	0.9745	0.1236	0.1277	0.3202	0.09587	0.2808	0.1196	0.3783	0.5549	0.268	0.06886	0.3562	0.1127	0.1347	0.2443	0.9922	0.2201	0.1263	0.7388	0.2334	0.4925	0.5588	0.01681	0.1098	0.8798	0.4409	0.3932	0.08188	0.2639	0.6984	0.5419		0.0256	0.87	0.561	0.558	0.165	0.138	0.607	0.0256	0.109	0.99	0.583	0.157	0.308	0.874	0.131
Cre08.g383150		0.9153	0.778	0.6604	0.6445	0.7815	0.689	0.5968	0.884	0.9972	0.573	0.9252	0.5887	0.1263	0.6849	0.9398	0.3785	0.6012	0.4395	0.5982	0.3803	0.8642	0.2119	0.8389	0.8377	0.6718	0.5017	0.4831	0.4259	0.2104	0.6406	0.3427	0.431		0.587	0.239	0.527	0.243	0.971	0.823	0.0704	0.361	0.892	0.158	0.00782	0.786	0.0919	0.241	0.888
Cre12.g516150		0.5664	0.1789	0.366	0.02051	0.4469	0.776	0.5284	0.1581	0.2608	0.08493	0.04364	0.4789	0.6529	0.9063	0.1651	0.119	0.2871	0.2298	0.9564	0.06498	0.1746	0.9823	0.08028	0.3062	0.5891	0.1372	0.1404	0.1016	0.7957	0.102	0.1923	0.3519		0.0196	0.985	0.732	0.351	0.312	0.313	0.687	0.114	0.122	0.99	0.566	0.0707	0.407	0.667	0.28
Cre05.g236850		0.1569	0.4977	0.0311	0.6369	0.9011	0.08104	0.03841	0.2028	0.7126	0.3594	0.3967	0.1363	0.6891	0.8498	0.2142	0.6051	0.6731	0.3589	0.05731	0.4433	0.2052	0.735	0.5536	0.1954	0.08672	0.9722	0.403	0.2219	0.01306	0.2424	0.1898	0.4152		0.662	0.593	0.328	0.553	0.267	0.182	0.662	0.404	0.627	0.905	0.929	0.932	0.493	0.43	0.251
Cre05.g236878		0.07112	0.1193	0.001017	0.03067	0.6713	0.1971	0.01711	0.004936	0.2659	0.02723	0.008906	0.02576	0.5539	0.7909	0.005952	0.06228	0.2066	0.04964	0.07671	0.6524	0.009013	0.7282	0.05164	0.0187	0.0634	0.2681	0.09933	0.01238	0.1065	0.008968	0.02807	0.1039		0.0167	0.98	0.702	0.392	0.274	0.261	0.63	0.0727	0.124	0.963	0.538	0.0991	0.349	0.704	0.239
Cre06.g282250		0.6342	0.6418	0.2309	0.3751	0.7518	0.6495	0.3566	0.6534	0.5455	0.3336	0.606	0.9244	0.07565	0.6408	0.4295	0.8543	0.7821	0.83	0.7828	0.406	0.7879	0.04738	0.4883	0.8961	0.687	0.7339	0.9776	0.2994	0.05795	0.3389	0.3618	0.7625		0.375	0.568	0.933	0.46	0.58	0.436	0.105	0.125	0.615	0.387	0.131	0.635	0.00659	0.563	0.505
Cre02.g144800		0.559	0.6228	0.05742	0.3965	0.964	0.0196	0.03019	0.31	0.9877	0.3177	0.4866	0.418	0.2543	0.3004	0.2578	0.5877	0.8364	0.2327	0.4375	0.9858	0.3331	0.8625	0.8299	0.3823	0.03685	0.9222	0.1971	0.1166	0.01535	0.194	0.3257	0.8087		0.979	0.463	0.739	0.913	0.993	0.796	0.0806	0.589	0.76	0.221	0.247	0.66	0.184	0.779	0.921
Cre06.g256200		0.03951	0.0454	0.02483	0.03433	0.5342	0.8359	0.167	0.02409	0.1763	0.01089	0.006691	0.1248	0.6703	0.7207	0.0265	0.1496	0.1345	0.273	0.1989	0.3621	0.03159	0.8389	0.004159	0.08889	0.2562	0.2105	0.1729	0.02076	0.4023	0.01239	0.007798	0.1391		0.48	0.168	0.236	0.836	0.365	0.531	0.289	0.828	0.251	0.0946	0.349	0.307	0.587	0.522	0.425
Cre07.g331450		0.1135	0.0909	0.002979	0.09767	0.5556	0.06777	0.01439	0.02835	0.3162	0.01938	0.04744	0.1135	0.613	0.7701	0.03024	0.1157	0.2181	0.03284	0.2204	0.7444	0.02483	0.5278	0.1528	0.1104	0.004316	0.2011	0.01518	0.00214	0.1663	0.00667	0.02842	0.209		0.574	0.825	0.815	0.922	0.489	0.329	0.18	0.224	0.732	0.537	0.356	0.902	0.0918	0.984	0.426
Cre07.g354100		0.2053	0.1454	0.004417	0.02112	0.5059	0.2705	0.01891	0.02938	0.5679	0.02545	0.02378	0.1498	0.2637	0.6593	0.01608	0.1397	0.2532	0.1167	0.2586	0.3885	0.04549	0.7609	0.07744	0.1018	0.142	0.3806	0.1605	0.00977	0.07315	0.01328	0.03878	0.2642		0.212	0.902	0.992	0.195	0.668	0.731	0.966	0.469	0.297	0.954	0.712	0.101	0.761	0.459	0.654
Cre13.g586450		0.3647	0.5602	0.7349	0.6319	0.8383	0.4393	0.9193	0.3355	0.06361	0.5747	0.4392	0.2731	0.2571	0.98	0.5138	0.1632	0.4967	0.1451	0.5484	0.9363	0.3044	0.005809	0.6025	0.2842	0.1558	0.1157	0.1587	0.5764	0.3002	0.4466	0.8161	0.31		0.414	0.97	0.661	0.907	0.327	0.194	0.276	0.127	0.539	0.69	0.435	0.718	0.115	0.954	0.272
Cre07.g351850		0.6818	0.5756	0.4792	0.8343	0.1763	0.2853	0.3699	0.859	0.8913	0.7351	0.8093	0.4722	0.5381	0.3935	0.9468	0.6458	0.3566	0.9455	0.3189	0.377	0.9152	0.6972	0.5928	0.4459	0.3174	0.2814	0.784	0.9712	0.02777	0.9797	0.8928	0.8391		0.205	0.343	0.122	0.861	0.000827	0.0253	0.984	0.239	0.11	0.514	0.885	0.311	0.672	0.527	0.00761
Cre13.g572150		0.7957	0.2896	0.1614	0.1069	0.3081	0.7286	0.04953	0.15	0.8211	0.1994	0.08611	0.2744	0.5689	0.8672	0.1402	0.151	0.3925	0.1148	0.6584	0.5395	0.1362	0.9697	0.2693	0.2806	0.6816	0.4381	0.2812	0.1381	0.3998	0.2033	0.1851	0.2427		0.539	0.315	0.429	0.00046	0.866	0.898	0.534	0.61	0.782	0.45	0.28	0.509	0.528	0.0627	0.918
Cre16.g657150		0.4542	0.0332	0.3344	0.1365	0.03802	0.786	0.458	0.1687	0.5141	0.03997	0.04594	0.5558	0.7634	0.3522	0.1482	0.08399	0.03284	0.165	0.921	0.2954	0.1265	0.932	0.03965	0.6173	0.8241	0.02958	0.2895	0.09325	0.4636	0.09961	0.1121	0.145		0.837	0.117	0.194	0.0667	0.584	0.651	0.442	0.821	0.887	0.249	0.215	0.829	0.556	0.000428	0.643
Cre10.g431450		0.4464	0.4715	0.08194	0.3716	0.8237	0.04503	0.03372	0.1147	0.5131	0.3458	0.2328	0.07874	0.9711	0.6121	0.1545	0.1341	0.5345	0.02055	0.2136	0.6623	0.0967	0.1576	0.6312	0.1213	0.06497	0.4269	0.1145	0.1735	0.2529	0.2101	0.339	0.2153		0.464	0.416	0.757	0.369	0.742	0.589	0.0623	0.211	0.737	0.268	0.0576	0.709	0.0168	0.424	0.661
Cre02.g084550		0.6271	0.4566	0.8	0.1885	0.7054	0.7336	0.5456	0.7186	0.6615	0.2223	0.4769	0.5911	0.3959	0.8115	0.5584	0.7554	0.4777	0.8908	0.5469	0.01693	0.8683	0.2887	0.2461	0.9482	0.73	0.395	0.685	0.3415	0.6222	0.2703	0.6049	0.7595		0.688	0.139	0.304	0.0636	0.767	0.862	0.286	0.607	0.986	0.201	0.101	0.752	0.354	0.0375	0.837
Cre06.g269100		0.3024	0.3718	0.4915	0.262	0.6804	0.4139	0.6038	0.3282	0.0564	0.3466	0.1897	0.327	0.8859	0.8414	0.5114	0.622	0.8867	0.8047	0.661	0.4907	0.3117	0.6962	0.2114	0.2118	0.5521	0.6665	0.1418	0.3355	0.7977	0.3595	0.1367	0.4625		0.153	0.334	0.224	0.921	0.124	0.224	0.699	0.389	0.0299	0.352	0.743	0.104	0.941	0.701	0.149
Cre16.g662650		0.4984	0.8521	0.1744	0.7018	0.4317	0.03191	0.2402	0.53	0.9495	0.7583	0.8768	0.4527	0.2811	0.2229	0.4692	0.9609	0.7807	0.6564	0.2588	0.7391	0.654	0.9495	0.9081	0.376	0.1025	0.6135	0.6877	0.5034	0.008536	0.4955	0.7496	0.9049		0.998	0.497	0.344	0.263	0.471	0.404	0.874	0.746	0.898	0.792	0.815	0.768	0.783	0.233	0.474
Cre10.g464750		0.2464	0.1998	0.04062	0.005577	0.5889	0.3208	0.2567	0.08124	0.5695	0.01854	0.05537	0.4538	0.1408	0.4437	0.03328	0.1942	0.2467	0.2555	0.5741	0.06544	0.1535	0.4925	0.06909	0.2349	0.137	0.2861	0.2342	0.01462	0.2712	0.008636	0.1357	0.5924		0.876	0.0162	0.0653	0.232	0.38	0.48	0.377	0.99	0.591	0.117	0.21	0.847	0.591	0.0513	0.442
Cre14.g614750		0.8041	0.4964	0.9994	0.8812	0.2804	0.4881	0.7747	0.5639	0.7511	0.9246	0.4745	0.3476	0.07863	0.1042	0.7001	0.301	0.3116	0.4269	0.4989	0.3937	0.4165	0.441	0.5068	0.6877	0.3634	0.3846	0.822	0.8469	0.3031	0.9233	0.7283	0.0871		0.606	0.3	0.381	0.00705	0.79	0.814	0.586	0.695	0.841	0.459	0.319	0.552	0.602	0.0494	0.838
Cre03.g184151		0.8888	0.4413	0.4811	0.8115	0.4888	0.1451	0.3088	0.9157	0.2998	0.6907	0.5957	0.8914	0.2119	0.2533	0.946	0.5245	0.4221	0.8567	0.5324	0.5093	0.8045	0.5679	0.4273	0.8707	0.5841	0.1704	0.6809	0.9767	0.002731	0.8981	0.84	0.5378		0.143	0.711	0.382	0.872	0.077	0.0274	0.602	0.0485	0.181	0.924	0.693	0.343	0.307	0.84	0.0476
Cre14.g623800		0.1773	0.4154	0.3777	0.3698	0.8403	0.7426	0.6401	0.06166	0.1155	0.4987	0.09261	0.00919	0.1917	0.562	0.136	0.01877	0.2052	0.078	0.05534	0.7029	0.06329	0.08726	0.1629	0.0324	0.6845	0.1374	0.6482	0.6666	0.6278	0.399	0.5564	0.012		0.084	0.791	0.92	0.254	0.432	0.39	0.475	0.0942	0.255	0.746	0.359	0.184	0.254	0.51	0.382
Cre02.g101850		0.2453	0.1211	0.2565	0.04929	0.3278	0.8861	0.501	0.03376	0.1731	0.1049	0.007572	0.09146	0.6428	0.5901	0.04977	0.008085	0.06937	0.07798	0.3363	0.3995	0.03778	0.5875	0.01673	0.09298	0.7729	0.04179	0.3842	0.2068	0.6033	0.1132	0.2063	0.03018		0.106	0.813	0.978	0.176	0.532	0.535	0.67	0.231	0.251	0.858	0.48	0.111	0.452	0.443	0.495
Cre08.g364450		0.1512	0.09696	0.2211	0.08557	0.3169	0.9094	0.4828	0.02373	0.1475	0.107	0.006376	0.05053	0.464	0.4179	0.04173	0.006501	0.04403	0.07596	0.1958	0.5981	0.02389	0.51	0.01018	0.07304	0.7749	0.03612	0.4453	0.2317	0.6013	0.1175	0.1759	0.00989		0.104	0.846	0.958	0.187	0.526	0.539	0.717	0.249	0.236	0.901	0.521	0.0944	0.492	0.462	0.493
Cre17.g705950		0.3241	0.6128	0.6063	0.2934	0.9581	0.5156	0.6941	0.9017	0.9663	0.8034	0.7005	0.9991	0.5771	0.3566	0.8643	0.4975	0.8233	0.7488	0.4904	0.1751	0.9502	0.8506	0.932	0.7254	0.3802	0.8937	0.8035	0.7655	0.5876	0.8612	0.4895	0.9726		0.278	0.607	0.75	0.0554	0.813	0.818	0.678	0.425	0.457	0.724	0.429	0.233	0.545	0.246	0.774
Cre17.g729750		0.4636	0.1608	0.8179	0.5617	0.1898	0.6551	0.9983	0.2932	0.2515	0.3395	0.1804	0.3714	0.09004	0.1598	0.3945	0.07479	0.07854	0.1758	0.6973	0.9193	0.2044	0.2554	0.17	0.5556	0.9588	0.02337	0.4993	0.5588	0.05603	0.4516	0.4683	0.06428		0.328	0.464	0.791	0.248	0.682	0.562	0.159	0.164	0.59	0.365	0.0947	0.52	0.0659	0.364	0.606
Cre12.g560200		0.3254	0.741	0.1088	0.4829	0.4837	0.2085	0.08045	0.26	0.4321	0.5273	0.4204	0.1427	0.5323	0.4826	0.3412	0.6483	0.8897	0.4003	0.1834	0.7117	0.276	0.4948	0.7202	0.1225	0.08812	0.8813	0.2077	0.2948	0.02753	0.3458	0.2876	0.5707		0.0607	0.849	0.52	0.647	0.138	0.0943	0.561	0.0116	0.141	0.992	0.579	0.228	0.268	0.948	0.102
Cre01.g009550		0.9814	0.4949	0.8822	0.9171	0.3746	0.3773	0.3607	0.6874	0.8155	0.887	0.5193	0.4626	0.3393	0.2061	0.8647	0.6052	0.6598	0.5759	0.7606	0.4579	0.4784	0.6219	0.6753	0.7684	0.476	0.7487	0.7461	0.9117	0.8053	0.9307	0.427	0.213		0.644	0.329	0.374	0.0214	0.747	0.754	0.674	0.77	0.861	0.516	0.391	0.557	0.696	0.0605	0.788
Cre09.g392300		0.2601	0.9734	0.2606	0.5782	0.1862	0.4179	0.3268	0.3145	0.2118	0.7884	0.5034	0.1027	0.7642	0.5201	0.4699	0.7096	0.7138	0.6064	0.1287	0.6654	0.3636	0.3285	0.7361	0.07009	0.1658	0.7998	0.3487	0.5932	0.1148	0.5414	0.4829	0.5738		0.0566	0.553	0.297	0.825	0.0392	0.0551	0.876	0.116	0.0354	0.68	0.894	0.151	0.528	0.819	0.0303
Cre01.g002250		0.4103	0.3955	0.02696	0.04175	0.7818	0.2338	0.0647	0.1423	0.8891	0.09649	0.1422	0.4038	0.06061	0.3137	0.07694	0.3999	0.5619	0.3373	0.4736	0.2668	0.2213	0.4308	0.2474	0.2374	0.1729	0.7562	0.3094	0.04245	0.0204	0.05522	0.1558	0.7126		0.815	0.436	0.665	0.99	0.87	0.934	0.131	0.745	0.607	0.208	0.306	0.512	0.285	0.802	0.937
Cre01.g048800		0.5169	0.971	0.2193	0.8162	0.3787	0.1297	0.1438	0.5237	0.6924	0.8057	0.8052	0.3219	0.5089	0.3827	0.6021	0.9708	0.6428	0.5831	0.295	0.5285	0.541	0.5178	0.865	0.303	0.09421	0.6285	0.327	0.4829	0.0236	0.5758	0.5319	0.8952		0.33	0.907	0.544	0.93	0.225	0.116	0.374	0.0928	0.423	0.822	0.525	0.611	0.167	0.883	0.179
Cre13.g581150		0.6459	0.9982	0.3041	0.9242	0.7025	0.3293	0.3178	0.9131	0.6155	0.718	0.919	0.994	0.1771	0.5337	0.777	0.5014	0.7305	0.7258	0.6171	0.9038	0.9914	0.3425	0.9391	0.9204	0.3708	0.3888	0.8907	0.5233	0.01162	0.6311	0.5432	0.5884		0.289	0.467	0.77	0.173	0.698	0.599	0.23	0.184	0.546	0.41	0.124	0.44	0.126	0.308	0.627
Cre13.g583217		0.4437	0.4668	0.03641	0.1498	0.8837	0.324	0.02445	0.1929	0.9138	0.2043	0.2091	0.3137	0.1301	0.4687	0.1484	0.5541	0.7456	0.4174	0.3616	0.6279	0.2402	0.5542	0.3703	0.2332	0.2549	0.9797	0.3442	0.09835	0.004288	0.1463	0.1353	0.6323		0.695	0.97	0.869	0.456	0.915	0.769	0.514	0.898	0.66	0.683	0.811	0.409	0.606	0.608	0.886
Cre07.g331475		0.1871	0.2807	0.001614	0.08584	0.6364	0.0107	0.01757	0.03106	0.718	0.07314	0.08544	0.1001	0.3781	0.4641	0.01421	0.108	0.2616	0.04207	0.1137	0.7762	0.05357	0.855	0.228	0.08837	0.03301	0.3843	0.232	0.029	0.04356	0.0236	0.1601	0.2777		0.544	0.443	0.792	0.493	0.742	0.574	0.0338	0.238	0.808	0.256	0.0783	0.822	0.00601	0.521	0.661
Cre10.g442850		0.2492	0.1492	0.4058	0.04447	0.7228	0.415	0.7583	0.1384	0.06435	0.102	0.03232	0.3223	0.9366	0.733	0.1958	0.1819	0.3045	0.4559	0.7273	0.1275	0.1539	0.9068	0.0244	0.1895	0.6796	0.1703	0.1922	0.1737	0.6959	0.1295	0.1207	0.2505		0.132	0.397	0.292	0.829	0.163	0.266	0.712	0.388	0.0264	0.39	0.787	0.0673	0.933	0.792	0.186
Cre01.g029450		0.6454	0.7278	0.8532	0.746	0.7396	0.2859	0.969	0.9035	0.7566	0.6481	0.8597	0.6966	0.3869	0.8492	0.9139	0.4031	0.7715	0.2573	0.8221	0.4432	0.8669	0.1956	0.569	0.9102	0.9357	0.594	0.8469	0.6853	0.5301	0.7688	0.379	0.6259		0.758	0.192	0.47	0.364	0.925	0.904	0.0228	0.464	0.934	0.0816	0.00676	0.988	0.101	0.295	0.99
Cre11.g481050		0.3449	0.2425	0.1015	0.06423	0.5543	0.2636	0.1394	0.02515	0.2458	0.1383	0.03097	0.0483	0.9418	0.7624	0.0401	0.007638	0.2095	0.004132	0.2781	0.6624	0.02704	0.2256	0.1738	0.04836	0.184	0.09775	0.1109	0.1049	0.7635	0.0803	0.2609	0.07489		0.258	0.55	0.884	0.27	0.591	0.482	0.203	0.116	0.501	0.446	0.142	0.446	0.0746	0.421	0.52
Cre12.g558950		0.04945	0.08713	0.03518	0.01429	0.709	0.7992	0.1761	0.004584	0.06813	0.03285	0.0007638	0.02148	0.8766	0.8642	0.01264	0.03548	0.1566	0.1116	0.115	0.419	0.008777	0.68	0.005012	0.01009	0.2672	0.149	0.145	0.04895	0.5357	0.02136	0.03178	0.04812		0.0366	0.674	0.507	0.547	0.228	0.294	0.966	0.249	0.029	0.661	0.912	0.00543	0.703	0.914	0.226
Cre16.g672300		0.5252	0.5147	0.6547	0.5322	0.06843	0.5601	0.4825	0.9506	0.2157	0.3609	0.7793	0.4062	0.3668	0.8073	0.6485	0.7369	0.4299	0.5466	0.3351	0.3265	0.9266	0.2485	0.847	0.416	0.9253	0.5598	0.7855	0.3085	0.8903	0.4713	0.7245	0.8024		0.158	0.303	0.163	0.995	0.0651	0.148	0.759	0.343	0.0337	0.367	0.758	0.152	0.877	0.622	0.0869
Cre17.g702650		0.04206	0.4233	0.1627	0.5425	0.553	0.8185	0.341	0.1614	0.1077	0.4204	0.2231	0.0506	0.7961	0.6795	0.2846	0.5326	0.6829	0.6305	0.0372	0.6203	0.1648	0.4885	0.2238	0.06254	0.3085	0.7935	0.4175	0.4292	0.2964	0.337	0.1496	0.2112		0.24	0.231	0.157	0.939	0.134	0.248	0.589	0.486	0.0742	0.251	0.608	0.176	0.943	0.573	0.17
Cre11.g480950		0.093	0.7899	0.4845	0.4137	0.3326	0.9019	0.9821	0.1333	0.03139	0.7562	0.2167	0.01478	0.4271	0.9154	0.2703	0.1819	0.647	0.4369	0.03075	0.812	0.1937	0.1475	0.241	0.01044	0.5706	0.5002	0.7819	0.9249	0.9653	0.5474	0.7109	0.1292		0.0253	0.587	0.367	0.703	0.0978	0.138	0.954	0.158	0.00635	0.653	0.91	0.0637	0.604	0.927	0.0928
Cre10.g441000		0.1594	0.3452	0.03285	0.2379	0.7336	0.04489	0.06468	0.0163	0.3546	0.245	0.07596	0.00383	0.7366	0.8619	0.02827	0.0169	0.2164	0.004063	0.02101	0.6233	0.01884	0.1445	0.2657	0.01831	0.1103	0.2162	0.2922	0.1934	0.3661	0.1234	0.3141	0.03747		0.304	0.503	0.837	0.273	0.638	0.519	0.166	0.139	0.558	0.394	0.111	0.501	0.0594	0.401	0.564
Cre03.g169950		0.4234	0.5101	0.08324	0.8965	0.8096	0.1324	0.0305	0.5108	0.806	0.402	0.6928	0.5428	0.488	0.9036	0.4621	0.9645	0.8182	0.5992	0.3372	0.492	0.4566	0.8458	0.8417	0.6716	0.1536	0.809	0.4103	0.2137	0.01014	0.3553	0.1924	0.7895		0.0227	0.817	0.623	0.432	0.281	0.325	0.906	0.203	0.0627	0.804	0.768	0.0121	0.596	0.78	0.267
Cre07.g327150		0.7645	0.4744	0.815	0.2556	0.507	0.2636	0.3249	0.6488	0.4974	0.4219	0.3567	0.8935	0.8784	0.6813	0.5943	0.3933	0.3147	0.907	0.6552	0.07515	0.7388	0.6432	0.177	0.8964	0.5856	0.2046	0.9855	0.7377	0.1	0.5363	0.8378	0.6934		0.632	0.111	0.228	0.691	0.445	0.619	0.192	0.978	0.368	0.0355	0.227	0.444	0.457	0.417	0.514
Cre02.g078700		0.05011	0.03084	0.1586	0.05644	0.3843	0.697	0.5561	0.04208	0.08926	0.02146	0.006145	0.1744	0.8047	0.3745	0.05658	0.08388	0.05441	0.299	0.3144	0.2986	0.04551	0.9726	0.000324	0.1485	0.5543	0.06013	0.2766	0.08399	0.7859	0.03871	0.03589	0.07629		0.357	0.202	0.213	0.914	0.268	0.416	0.408	0.677	0.158	0.157	0.464	0.221	0.734	0.57	0.318
Cre10.g446850		0.3581	0.2163	0.1098	0.2222	0.353	0.9857	0.157	0.2703	0.9402	0.1284	0.1716	0.5568	0.3535	0.7468	0.1823	0.6119	0.3339	0.7344	0.4739	0.5157	0.2971	0.1628	0.1239	0.5396	0.8303	0.7683	0.7629	0.152	0.1706	0.1763	0.08174	0.4972		0.637	0.763	0.883	0.918	0.56	0.391	0.149	0.268	0.808	0.477	0.326	0.969	0.089	0.95	0.495
Cre12.g485950		0.5	0.3416	0.351	0.2898	0.4558	0.7756	0.6343	0.5815	0.8463	0.1926	0.3879	0.8836	0.2633	0.8508	0.399	0.9414	0.4437	0.8104	0.9264	0.2254	0.671	0.04748	0.1932	0.9563	0.9734	0.8256	0.9811	0.27	0.4449	0.2729	0.2387	0.9751		0.472	0.481	0.837	0.464	0.683	0.525	0.0572	0.191	0.73	0.3	0.0897	0.741	0.00221	0.522	0.604
Cre17.g709550		0.7891	0.3042	0.9234	0.2963	0.4146	0.4869	0.6574	0.8414	0.6945	0.2015	0.4954	0.4613	0.5894	0.8449	0.716	0.8171	0.4283	0.9197	0.3299	0.03706	0.8731	0.3459	0.2771	0.6964	0.8684	0.3231	0.4952	0.2997	0.4164	0.3217	0.4498	0.8349		0.503	0.262	0.455	0.0306	0.949	0.974	0.331	0.468	0.782	0.32	0.135	0.56	0.324	0.0831	0.985
Cre16.g654550		0.7858	0.585	0.9179	0.3734	0.7149	0.05119	0.642	0.7841	0.6965	0.5875	0.4219	0.9456	0.7826	0.552	0.7538	0.8727	0.6609	0.5693	0.8281	0.1884	0.8589	0.2113	0.2044	0.8732	0.276	0.8026	0.734	0.8758	0.6233	0.767	0.5625	0.7933		0.916	0.469	0.729	0.961	0.967	0.836	0.104	0.646	0.705	0.227	0.28	0.6	0.224	0.809	0.964
Cre12.g517350		0.5685	0.688	0.1432	0.8076	0.8611	0.3816	0.01837	0.3321	0.9427	0.7027	0.4673	0.1462	0.8568	0.9535	0.3753	0.6205	0.8487	0.38	0.137	0.2895	0.2854	0.7984	0.765	0.281	0.6002	0.7874	0.6905	0.5156	0.03624	0.6179	0.3151	0.3145		0.679	0.323	0.353	0.0305	0.712	0.716	0.696	0.811	0.893	0.519	0.409	0.583	0.729	0.0588	0.751
Cre02.g108450		0.3268	0.4323	0.1458	0.2272	0.8833	0.4123	0.1179	0.04787	0.2385	0.3895	0.07867	0.009463	0.7215	0.9371	0.1024	0.04425	0.4251	0.03427	0.1025	0.7856	0.04446	0.1538	0.2919	0.02176	0.3581	0.3363	0.2658	0.3272	0.5424	0.2694	0.3233	0.04904		0.181	0.601	0.884	0.16	0.599	0.535	0.371	0.158	0.401	0.574	0.236	0.287	0.212	0.356	0.539
Cre01.g062902		0.6041	0.8591	0.1301	0.5146	0.6402	0.2217	0.04294	0.3903	0.8503	0.6063	0.5433	0.291	0.3007	0.3841	0.4174	0.8185	0.7768	0.494	0.3354	0.7844	0.4119	0.8674	0.8961	0.2601	0.1936	0.654	0.3303	0.3248	0.004235	0.4405	0.3485	0.7729		0.143	0.675	0.929	0.149	0.575	0.538	0.486	0.182	0.336	0.681	0.324	0.206	0.303	0.375	0.524
Cre02.g142306		0.1373	0.03712	0.1058	0.0989	0.24	0.6928	0.438	0.1657	0.476	0.005262	0.08369	0.6956	0.5953	0.7161	0.1056	0.3078	0.08019	0.4104	0.7164	0.1776	0.1794	0.5261	0.03131	0.5868	0.2279	0.1215	0.2109	0.01497	0.8128	0.01428	0.04492	0.4699		0.486	0.295	0.466	0.0125	0.948	0.992	0.403	0.493	0.751	0.378	0.185	0.514	0.385	0.0799	0.991
Cre08.g373352		0.218	0.05439	0.1071	0.1065	0.3771	0.8588	0.1768	0.164	0.3738	0.02545	0.05772	0.4757	0.5435	0.6595	0.161	0.4138	0.2606	0.4863	0.6756	0.2991	0.144	0.592	0.04724	0.4055	0.4004	0.3413	0.1262	0.02632	0.4855	0.05244	0.008558	0.3659		0.971	0.201	0.444	0.61	0.79	0.982	0.0316	0.652	0.687	0.0509	0.0917	0.71	0.185	0.448	0.871
Cre02.g142927		0.1648	0.4827	0.378	0.8699	0.8712	0.2642	0.5044	0.1753	0.08594	0.62	0.3487	0.03407	0.119	0.6532	0.3537	0.1321	0.4275	0.07756	0.08438	0.2535	0.1254	0.0002434	0.5604	0.1076	0.1483	0.2162	0.2335	0.5921	0.7992	0.4676	0.5519	0.07475		0.319	0.799	0.822	0.652	0.391	0.259	0.197	0.0689	0.5	0.57	0.281	0.598	0.0411	0.802	0.326
Cre09.g398141		0.01202	0.3139	0.048	0.4074	0.7768	0.3205	0.3068	0.1126	0.2518	0.1991	0.2056	0.1016	0.9022	0.8595	0.1334	0.4661	0.4086	0.5296	0.02578	0.826	0.147	0.8076	0.1562	0.1028	0.1142	0.6199	0.4742	0.2149	0.1753	0.1297	0.1341	0.3015		0.79	0.00738	0.0448	0.297	0.329	0.436	0.376	0.929	0.51	0.099	0.229	0.753	0.615	0.0855	0.39
Cre10.g455600		0.1803	0.7018	0.5123	0.5202	0.6505	0.9008	0.5406	0.6481	0.4503	0.9723	0.8418	0.2538	0.3599	0.3079	0.8549	0.8991	0.9135	0.9536	0.09355	0.09036	0.5456	0.4626	0.7511	0.4659	0.6492	0.8272	0.8864	0.9906	0.4836	0.9498	0.4183	0.3937		0.681	0.0352	0.127	0.526	0.381	0.536	0.227	0.962	0.399	0.0196	0.194	0.542	0.493	0.266	0.45
Cre17.g733450		0.01074	0.08042	0.08071	0.04401	0.8242	0.9008	0.4234	0.004772	0.009849	0.05003	0.00165	0.01083	0.6782	0.6127	0.02147	0.02402	0.1074	0.1297	0.06396	0.5551	0.008312	0.3971	0.001844	0.006425	0.2674	0.07205	0.1816	0.1077	0.9586	0.03457	0.05776	0.02144		0.0504	0.504	0.304	0.782	0.0787	0.132	0.966	0.2	0.00185	0.57	0.999	0.0761	0.676	0.843	0.0812
Cre10.g446600		0.008818	0.05327	0.00715	0.01505	0.6755	0.4204	0.1408	0.0001275	0.04672	0.01203	0.0001185	0.005361	0.9978	0.8642	0.001423	0.0104	0.07526	0.04041	0.03862	0.5456	0.0008837	0.482	0.002195	0.002782	0.09369	0.06979	0.1036	0.02088	0.5085	0.003475	0.02437	0.02282		0.0221	0.636	0.38	0.705	0.0821	0.0994	0.848	0.102	0.0258	0.735	0.828	0.101	0.505	0.937	0.069
Cre02.g095045		0.2323	0.1551	0.1841	0.02512	0.5953	0.7829	0.5504	0.1706	0.3828	0.04094	0.05952	0.5784	0.3181	0.982	0.1268	0.369	0.2854	0.6642	0.7287	0.05351	0.2395	0.329	0.0248	0.3447	0.5517	0.353	0.3704	0.07451	0.6249	0.05532	0.08801	0.5507		0.89	0.121	0.323	0.554	0.655	0.839	0.0684	0.759	0.597	0.0145	0.0938	0.665	0.259	0.36	0.735
Cre03.g148250		0.1695	0.3556	0.003716	0.1762	0.8745	0.03849	0.01794	0.07578	0.7219	0.1272	0.1607	0.1339	0.3184	0.5124	0.05283	0.3072	0.4581	0.1698	0.1063	0.9317	0.1068	0.9944	0.3054	0.1182	0.04379	0.6801	0.2682	0.05467	0.00775	0.05785	0.1319	0.4029		0.318	0.946	0.579	0.885	0.241	0.129	0.347	0.0804	0.424	0.788	0.488	0.599	0.145	0.93	0.191
Cre06.g262800		0.9006	0.6123	0.1643	0.7127	0.7003	0.1023	0.01067	0.4651	0.8827	0.5057	0.6052	0.458	0.5849	0.5994	0.4761	0.6346	0.913	0.1892	0.6327	0.5986	0.3734	0.5765	0.9167	0.5734	0.155	0.9444	0.1588	0.2147	0.08118	0.4212	0.3371	0.6544		0.912	0.12	0.356	0.394	0.769	0.943	0.0427	0.607	0.777	0.0296	0.0242	0.873	0.178	0.266	0.853
Cre09.g388600		0.5624	0.8576	0.1018	0.5048	0.7649	0.2528	0.04825	0.407	0.8683	0.5759	0.5524	0.3553	0.2022	0.4457	0.3638	0.9109	0.8787	0.6638	0.2741	0.8372	0.4665	0.669	0.785	0.3243	0.3349	0.5469	0.6379	0.3552	0.0001028	0.4367	0.3474	0.8255		0.854	0.973	0.766	0.499	0.761	0.615	0.478	0.745	0.817	0.718	0.776	0.549	0.514	0.594	0.729
Cre12.g500900		0.1846	0.1144	0.01141	0.1862	0.3937	0.4082	0.01784	0.1175	0.7893	0.04485	0.101	0.3012	0.3867	0.8915	0.08345	0.4263	0.2789	0.3372	0.2796	0.7373	0.1135	0.54	0.1291	0.3197	0.2295	0.5791	0.2608	0.02464	0.05529	0.04933	0.01676	0.3491		0.45	0.785	0.84	0.772	0.452	0.301	0.162	0.141	0.628	0.524	0.292	0.759	0.0459	0.872	0.386
Cre16.g679050		0.05555	0.01234	0.06198	0.04235	0.241	0.7721	0.2209	0.00452	0.06938	0.009268	0.0002074	0.04283	0.5916	0.4405	0.01285	0.003864	0.01832	0.02406	0.2	0.5274	0.002239	0.4155	0.001773	0.0598	0.2736	0.007696	0.08531	0.02792	0.8266	0.01246	0.02401	0.008002		0.0539	0.921	0.762	0.394	0.3	0.252	0.479	0.032	0.197	0.824	0.418	0.189	0.226	0.671	0.253
Cre12.g515050		0.4847	0.44	0.938	0.2311	0.6608	0.3215	0.3334	0.43	0.249	0.4156	0.2374	0.6997	0.6104	0.5952	0.4439	0.2278	0.2482	0.7285	0.9399	0.1617	0.5172	0.9939	0.1051	0.5443	0.7	0.1366	0.9804	0.7682	0.0877	0.4799	0.7941	0.4153		0.263	0.229	0.18	0.95	0.175	0.3	0.536	0.537	0.0903	0.225	0.572	0.175	0.884	0.587	0.214
Cre14.g612350		0.1733	0.08925	0.005643	0.04905	0.3024	0.3147	0.03773	0.05623	0.7679	0.01247	0.04045	0.2907	0.2892	0.915	0.02288	0.2157	0.1507	0.2062	0.3074	0.3898	0.07464	0.4669	0.05593	0.2497	0.2005	0.3499	0.2708	0.008093	0.1075	0.01134	0.02752	0.3178		0.48	0.733	0.894	0.75	0.499	0.341	0.134	0.16	0.671	0.477	0.259	0.791	0.0351	0.833	0.43
Cre16.g668200		0.195	0.5882	0.2204	0.9313	0.6109	0.6687	0.2381	0.5061	0.5042	0.5713	0.6241	0.3443	0.8151	0.8196	0.6105	0.8537	0.9702	0.9992	0.2025	0.4987	0.4724	0.908	0.6194	0.3923	0.2981	0.7242	0.4715	0.4552	0.08814	0.5185	0.1888	0.6626		0.935	0.0219	0.169	0.325	0.534	0.684	0.163	0.826	0.625	0.0166	0.0822	0.797	0.359	0.146	0.611
Cre10.g441050		0.2784	0.1435	0.2262	0.1512	0.2298	0.6708	0.3656	0.03302	0.2858	0.1603	0.02327	0.05482	0.3856	0.5327	0.04898	0.001563	0.0427	0.01444	0.2198	0.8332	0.02736	0.3035	0.06582	0.1088	0.6529	0.02631	0.4238	0.2553	0.5966	0.1529	0.3027	0.009847		0.287	0.455	0.725	0.109	0.748	0.668	0.301	0.234	0.54	0.441	0.155	0.396	0.199	0.25	0.682
Cre06.g278269		0.03871	0.2235	0.02445	0.5358	0.969	0.1599	0.0448	0.072	0.1884	0.2046	0.1678	0.02587	0.7653	0.7767	0.1383	0.2938	0.4231	0.1522	0.02488	0.3971	0.05	0.2175	0.2932	0.06724	0.03173	0.4847	0.1102	0.1274	0.1603	0.1324	0.06552	0.1225		0.261	0.867	0.507	0.891	0.179	0.0847	0.42	0.0625	0.345	0.878	0.551	0.522	0.187	0.891	0.136
Cre08.g358543		0.01436	0.06576	0.09023	0.1043	0.7655	0.955	0.3263	0.009287	0.009664	0.06629	0.004165	0.009082	0.5196	0.4543	0.04219	0.03827	0.1238	0.125	0.06466	0.7948	0.007649	0.2889	0.006785	0.01246	0.2771	0.08573	0.1345	0.1171	0.963	0.05628	0.0374	0.01269		0.0177	0.621	0.392	0.675	0.105	0.14	0.917	0.141	0.0112	0.69	0.871	0.0634	0.571	0.958	0.0971
Cre16.g675246		0.9461	0.5157	0.6623	0.5359	0.3581	0.09799	0.4388	0.7794	0.6872	0.665	0.4435	0.9723	0.5405	0.3238	0.776	0.4762	0.3498	0.9849	0.736	0.3389	0.7795	0.6795	0.2584	0.9895	0.2184	0.3275	0.7174	0.9639	0.08542	0.8735	0.8526	0.5023		0.698	0.86	0.965	0.547	0.966	0.806	0.428	0.877	0.629	0.578	0.709	0.402	0.539	0.714	0.929
Cre12.g492200		0.323	0.3196	0.6577	0.4556	0.8893	0.1715	0.9523	0.5983	0.3493	0.3426	0.3394	0.7952	0.8484	0.4201	0.6572	0.9909	0.6496	0.6355	0.8251	0.4213	0.5966	0.4374	0.1499	0.6774	0.878	0.7861	0.678	0.4898	0.9602	0.4772	0.1686	0.6763		0.967	0.18	0.417	0.585	0.767	0.957	0.0347	0.664	0.678	0.0404	0.084	0.714	0.193	0.42	0.848
Cre13.g578501		0.1657	0.3562	0.03417	0.5566	0.886	0.3021	0.03215	0.217	0.7612	0.2693	0.31	0.1958	0.6065	0.9117	0.219	0.6897	0.6029	0.5094	0.1033	0.6092	0.207	0.8923	0.3826	0.2626	0.221	0.9982	0.4405	0.1807	0.01564	0.2246	0.08787	0.4013		0.751	0.493	0.826	0.74	0.804	0.616	0.0359	0.364	0.988	0.253	0.162	0.93	0.0577	0.7	0.726
Cre07.g320950		0.1718	0.799	0.3451	0.7916	0.1395	0.2801	0.7456	0.4198	0.3886	0.9713	0.7466	0.1678	0.8565	0.5541	0.4978	0.8262	0.8262	0.8755	0.05146	0.566	0.5639	0.5464	0.7714	0.127	0.2552	0.7342	0.9692	0.9226	0.172	0.6735	0.8621	0.7203		0.378	0.133	0.0208	0.634	0.0684	0.142	0.675	0.491	0.189	0.264	0.567	0.409	0.992	0.315	0.102
Cre02.g094150		0.4538	0.7788	0.7979	0.8308	0.7538	0.3193	0.5616	0.4857	0.09265	0.9365	0.434	0.1992	0.103	0.3647	0.7542	0.3212	0.6517	0.6731	0.3847	0.7638	0.4606	0.1563	0.4075	0.2555	0.6578	0.4226	0.9644	0.6728	0.1786	0.9456	0.9321	0.1648		0.00973	0.854	0.63	0.426	0.261	0.288	0.822	0.151	0.068	0.866	0.701	0.0302	0.515	0.768	0.242
Cre16.g676421		0.7228	0.3269	0.9266	0.3251	0.2623	0.3584	0.4708	0.5924	0.6025	0.3377	0.322	0.9326	0.6903	0.4677	0.5267	0.315	0.1729	0.7275	0.7249	0.1612	0.6251	0.7003	0.157	0.9796	0.6099	0.1247	0.9817	0.638	0.08516	0.4773	0.7178	0.5307		0.947	0.216	0.457	0.648	0.788	0.982	0.037	0.667	0.669	0.0583	0.109	0.681	0.194	0.479	0.869
Cre17.g746647		0.08794	0.1198	0.3978	0.506	0.5606	0.597	0.5911	0.1051	0.05253	0.2852	0.06741	0.04791	0.1128	0.1065	0.2358	0.1073	0.1428	0.2565	0.1339	0.7081	0.06172	0.216	0.05722	0.1298	0.8176	0.1214	0.4073	0.4652	0.4905	0.3411	0.1431	0.008867		0.0231	0.914	0.7	0.367	0.318	0.345	0.813	0.175	0.0951	0.905	0.67	0.0306	0.521	0.698	0.296
Cre06.g255450		0.6621	0.7651	0.6553	0.3366	0.4323	0.4619	0.4886	0.7887	0.8511	0.7111	0.5206	0.8495	0.8996	0.9993	0.7232	0.3227	0.4827	0.6148	0.4532	0.1498	0.8506	0.8941	0.5106	1	0.4799	0.2779	0.9596	0.9254	0.1116	0.7958	0.7888	0.7499		0.327	0.453	0.646	0.0308	0.865	0.825	0.472	0.375	0.559	0.524	0.256	0.348	0.381	0.173	0.81
Cre12.g540400		0.6621	0.7651	0.6553	0.3366	0.4323	0.4619	0.4886	0.7887	0.8511	0.7111	0.5206	0.8495	0.8996	0.9993	0.7232	0.3227	0.4827	0.6148	0.4532	0.1498	0.8506	0.8941	0.5106	1	0.4799	0.2779	0.9596	0.9254	0.1116	0.7958	0.7888	0.7499		0.327	0.453	0.646	0.0308	0.865	0.825	0.472	0.375	0.559	0.524	0.256	0.348	0.381	0.173	0.81
Cre10.g429200		0.7262	0.3716	0.9116	0.409	0.4196	0.3407	0.7239	0.4218	0.2654	0.5218	0.2325	0.514	0.2792	0.3889	0.5302	0.1448	0.2585	0.3786	0.9718	0.5241	0.3777	0.4655	0.2234	0.5496	0.6592	0.1054	0.6665	0.7738	0.06263	0.6282	0.6953	0.1939		0.111	0.737	0.995	0.181	0.518	0.487	0.515	0.158	0.289	0.734	0.361	0.175	0.312	0.427	0.47
Cre12.g541777		0.8189	0.4801	0.683	0.2362	0.474	0.4981	0.9489	0.7884	0.8129	0.2778	0.4844	0.5735	0.2206	0.9852	0.5643	0.9735	0.5414	0.6811	0.6198	0.05253	0.919	0.02843	0.2526	0.8337	0.7624	0.7789	0.9233	0.4016	0.8534	0.389	0.4651	0.7851		0.512	0.449	0.8	0.468	0.725	0.561	0.0425	0.219	0.776	0.269	0.0772	0.784	0.00452	0.508	0.644
Cre02.g089200		0.439	0.4567	0.04932	0.4254	0.7973	0.3411	0.007847	0.2538	0.9834	0.3214	0.3079	0.2544	0.3744	0.8124	0.2406	0.6582	0.7598	0.4233	0.252	0.8006	0.2427	0.7844	0.5101	0.2969	0.3251	0.8873	0.3934	0.175	0.005519	0.2724	0.1222	0.4851		0.886	0.544	0.414	0.225	0.572	0.5	0.875	0.84	0.988	0.834	0.806	0.658	0.825	0.238	0.576
Cre03.g164650		0.2871	0.105	0.181	0.4329	0.2405	0.9243	0.281	0.4261	0.9497	0.08497	0.2742	0.8659	0.5916	0.4264	0.3302	0.8194	0.2557	0.8828	0.7059	0.5861	0.387	0.2207	0.1405	0.9054	0.6683	0.5868	0.5503	0.1134	0.4307	0.1671	0.04541	0.6039		0.304	0.588	0.947	0.396	0.55	0.42	0.147	0.0983	0.541	0.431	0.144	0.54	0.0254	0.529	0.476
Cre03.g197700		0.4085	0.9709	0.9235	0.2872	0.4527	0.7789	0.8568	0.9262	0.5853	0.6535	0.7614	0.5341	0.3819	0.3469	0.7023	0.5101	0.7035	0.554	0.2774	0.08575	0.9538	0.5598	0.892	0.7671	0.9409	0.513	0.9022	0.6476	0.6201	0.6496	0.6947	0.7208		0.862	0.0486	0.209	0.449	0.543	0.71	0.125	0.841	0.56	0.000136	0.0955	0.686	0.336	0.244	0.62
Cre06.g283200		0.8146	0.513	0.533	0.4803	0.1254	0.8463	0.2336	0.4545	0.5501	0.5852	0.3205	0.5451	0.9788	0.6403	0.3808	0.3059	0.3651	0.3451	0.7684	0.925	0.4093	0.6103	0.4682	0.7289	0.4265	0.6379	0.8464	0.6411	0.7957	0.6963	0.556	0.2796		0.933	0.289	0.228	0.129	0.48	0.469	0.826	0.918	0.878	0.53	0.532	0.788	0.936	0.0769	0.508
Cre07.g321200		0.8865	0.4715	0.4559	0.3504	0.2828	0.07903	0.8271	0.6998	0.7992	0.9139	0.9797	0.8347	0.06031	0.013	0.5198	0.9084	0.6339	0.8519	0.6709	0.4232	0.9833	0.6467	0.8638	0.4727	0.2644	0.6227	0.9326	0.7319	0.09273	0.5817	0.6463	0.472		0.761	0.182	0.0746	0.28	0.242	0.257	0.795	0.691	0.566	0.41	0.548	0.887	0.989	0.11	0.271
Cre07.g352600		0.7351	0.8646	0.2661	0.9315	0.629	0.2459	0.1214	0.7882	0.6367	0.962	0.9551	0.5909	0.3484	0.556	0.7489	0.668	0.6212	0.9765	0.3544	0.4279	0.8118	0.7467	0.7624	0.6395	0.4245	0.3097	0.8789	0.6773	0.001323	0.815	0.5956	0.906		0.336	0.912	0.549	0.932	0.23	0.12	0.369	0.0955	0.43	0.816	0.522	0.619	0.165	0.884	0.183
Cre11.g475950		0.7079	0.3269	0.6241	0.0787	0.3622	0.3649	0.9963	0.4331	0.7905	0.1932	0.1737	0.9782	0.4564	0.8768	0.3172	0.4314	0.3125	0.8702	0.8138	0.03221	0.5351	0.1694	0.08453	0.7338	0.6684	0.3979	0.912	0.3485	0.7915	0.2812	0.3873	0.6879		0.986	0.533	0.819	0.96	0.922	0.727	0.0987	0.553	0.811	0.273	0.281	0.687	0.179	0.847	0.852
Cre12.g503800		0.5011	0.882	0.2866	0.7059	0.6206	0.168	0.1639	0.5845	0.9219	0.8766	0.957	0.2161	0.9554	0.8966	0.6481	0.9493	0.8593	0.6381	0.07967	0.0894	0.5683	0.5625	0.8134	0.3764	0.4432	0.5462	0.9948	0.9247	0.04952	0.9292	0.7353	0.5756		0.573	0.222	0.388	0.0243	0.863	0.937	0.355	0.546	0.853	0.3	0.147	0.612	0.375	0.0513	0.928
Cre17.g732901		0.06372	0.1476	0.08242	0.1637	0.8533	0.9812	0.2976	0.1439	0.2702	0.07311	0.0948	0.2942	0.562	0.7492	0.1505	0.5289	0.3722	0.7079	0.2713	0.4936	0.1682	0.624	0.04958	0.2202	0.327	0.5555	0.3152	0.09249	0.281	0.07984	0.02989	0.391		0.901	0.0701	0.252	0.462	0.599	0.772	0.0945	0.787	0.597	0.00176	0.0792	0.707	0.291	0.269	0.678
Cre17.g742700		0.002327	0.07893	0.01446	0.04537	0.81	0.4311	0.2147	0.0002582	0.02841	0.03432	0.001116	0.0009612	0.7616	0.7447	0.003488	0.012	0.08093	0.05474	0.009937	0.7648	0.00133	0.3507	0.003719	0.0009122	0.1144	0.07959	0.1749	0.06253	0.593	0.01337	0.04711	0.01246		0.0345	0.583	0.337	0.757	0.0636	0.0869	0.89	0.121	0.0206	0.686	0.88	0.109	0.541	0.881	0.0546
Cre17.g702351		0.2822	0.8574	0.4525	0.9097	0.6837	0.5033	0.4999	0.2215	0.2804	0.9917	0.4171	0.01502	0.2277	0.7226	0.3849	0.2142	0.6564	0.2308	0.02388	0.1803	0.21	0.05811	0.6259	0.06634	0.6376	0.6375	0.8569	0.959	0.8093	0.8122	0.7968	0.08086		0.111	0.731	0.977	0.227	0.477	0.426	0.432	0.105	0.299	0.687	0.314	0.217	0.23	0.465	0.424
Cre10.g437829		0.3077	0.8297	0.2023	0.6915	0.7471	0.2804	0.4624	0.5959	0.852	0.5284	0.7837	0.7106	0.2953	0.6581	0.4606	0.8483	0.8813	0.8846	0.301	0.9923	0.7353	0.3773	0.6514	0.6228	0.346	0.6887	0.9372	0.4801	0.04606	0.4247	0.5169	0.8914		0.472	0.287	0.563	0.149	0.914	0.793	0.153	0.321	0.766	0.244	0.0434	0.628	0.133	0.199	0.837
Cre12.g503450		0.303	0.8446	0.5802	0.5651	0.3746	0.8902	0.6664	0.2441	0.06665	0.9153	0.303	0.03379	0.4876	0.9106	0.4749	0.3258	0.9647	0.4572	0.1287	0.6429	0.2513	0.1156	0.469	0.03741	0.678	0.751	0.5265	0.928	0.8504	0.7489	0.6038	0.1738		0.00597	0.883	0.64	0.424	0.253	0.268	0.763	0.12	0.0772	0.912	0.655	0.0478	0.461	0.759	0.229
Cre06.g281000		0.6681	0.5006	0.9266	0.4152	0.1562	0.5724	0.7743	0.9536	0.5591	0.387	0.691	0.3026	0.5108	0.9087	0.793	0.8151	0.4215	0.9821	0.2207	0.07483	0.9188	0.14	0.5066	0.4199	0.6176	0.466	0.9815	0.515	0.468	0.5676	0.7903	0.765		0.0735	0.948	0.608	0.58	0.192	0.134	0.482	0.00223	0.184	0.894	0.491	0.252	0.211	0.862	0.148
Cre17.g746247		0.2413	0.3646	0.125	0.9708	0.9167	0.5135	0.0497	0.4131	0.6641	0.4224	0.5087	0.2921	0.9611	0.6115	0.5037	0.9561	0.7821	0.6521	0.2059	0.3289	0.3103	0.798	0.604	0.4532	0.2654	0.9179	0.3107	0.2821	0.07463	0.4208	0.08555	0.4418		0.422	0.473	0.824	0.396	0.677	0.528	0.0779	0.173	0.683	0.314	0.0827	0.672	0.0103	0.472	0.598
Cre17.g702451		0.01208	0.03853	0.01071	0.07968	0.6298	0.4728	0.07382	0.001846	0.04045	0.02305	0.001956	0.004597	0.7582	0.6274	0.01254	0.02932	0.1041	0.0413	0.04138	0.8936	0.0009147	0.3052	0.01296	0.009498	0.08607	0.09351	0.04972	0.02485	0.5062	0.01346	0.008969	0.01359		0.0224	0.823	0.521	0.591	0.142	0.122	0.646	0.033	0.0907	0.944	0.626	0.148	0.337	0.915	0.112
Cre13.g573000		0.7227	0.9144	0.661	0.282	0.9378	0.8331	0.7739	0.8449	0.7606	0.5084	0.7061	0.6656	0.09814	0.5422	0.5919	0.8365	0.8651	0.4855	0.9258	0.08916	0.8939	0.02331	0.4172	0.9656	0.9169	0.8249	0.5944	0.6386	0.4678	0.5078	0.797	0.541		0.635	0.283	0.594	0.373	0.928	0.761	0.0215	0.347	0.93	0.149	0.0168	0.879	0.0484	0.354	0.844
Cre08.g377200		0.1519	0.238	0.02133	0.0199	0.8037	0.4336	0.1617	0.07229	0.5311	0.04157	0.05737	0.285	0.1486	0.5664	0.03846	0.3057	0.3582	0.4011	0.3048	0.2018	0.1377	0.4342	0.06375	0.1419	0.1948	0.5375	0.3349	0.03445	0.08588	0.02304	0.08195	0.509		0.806	0.107	0.281	0.589	0.58	0.761	0.103	0.845	0.519	0.0122	0.129	0.593	0.32	0.367	0.657
Cre16.g647602		0.01444	0.1488	0.01183	0.1655	0.9578	0.4423	0.08033	0.01648	0.1282	0.09196	0.02995	0.0107	0.9729	0.7793	0.03679	0.1612	0.2745	0.1951	0.01545	0.9239	0.01955	0.5809	0.05162	0.01514	0.1338	0.3926	0.2089	0.08836	0.1758	0.05574	0.02984	0.07135		0.0911	0.44	0.298	0.799	0.129	0.214	0.808	0.311	0.00827	0.458	0.871	0.0582	0.834	0.82	0.143
Cre11.g479300		0.1106	0.1759	0.1575	0.1496	0.9875	0.7515	0.367	0.1807	0.1628	0.1039	0.09748	0.3183	0.5878	0.788	0.2257	0.5616	0.5116	0.7564	0.4152	0.4014	0.1963	0.7648	0.06518	0.2125	0.3798	0.5768	0.2098	0.1166	0.4032	0.1168	0.03442	0.4248		0.639	0.0736	0.175	0.623	0.403	0.569	0.211	0.957	0.368	0.026	0.217	0.474	0.481	0.35	0.472
Cre12.g537671		0.414	0.667	0.08895	0.3685	0.9406	0.5357	0.06138	0.2175	0.9583	0.4989	0.276	0.1538	0.4303	0.8338	0.1915	0.5506	0.7346	0.5476	0.1094	0.8262	0.2683	0.5976	0.3974	0.1754	0.7391	0.784	0.9639	0.4302	0.01382	0.4113	0.2854	0.3824		0.74	0.898	0.741	0.38	0.818	0.689	0.6	0.879	0.742	0.806	0.91	0.462	0.655	0.497	0.798
Cre03.g199350		0.136	0.6757	0.7001	0.5151	0.5555	0.8967	0.8632	0.6364	0.2024	0.9936	0.8024	0.2235	0.1585	0.2242	0.916	0.976	0.8562	0.9759	0.1082	0.1129	0.5273	0.2271	0.6719	0.4112	0.6609	0.9381	0.8024	0.9025	0.9417	0.9869	0.4918	0.3177		0.395	0.119	0.0177	0.619	0.0801	0.159	0.645	0.517	0.198	0.242	0.539	0.417	0.976	0.303	0.116
Cre02.g087600		0.3272	0.4273	0.03435	0.327	0.7811	0.2252	0.0482	0.2816	0.8888	0.1997	0.3454	0.4612	0.1823	0.6661	0.1942	0.7583	0.6348	0.5846	0.3091	0.8389	0.33	0.4085	0.4088	0.4214	0.2238	0.9469	0.5133	0.1151	0.004226	0.1582	0.1419	0.742		0.331	0.628	0.998	0.481	0.52	0.382	0.135	0.0951	0.557	0.442	0.166	0.59	0.0137	0.607	0.447
Cre03.g158550		0.1317	0.4067	0.04791	0.467	0.9117	0.4428	0.04862	0.1344	0.4698	0.3436	0.2074	0.05987	0.811	0.8908	0.181	0.4918	0.6365	0.4154	0.04262	0.5654	0.1323	0.7902	0.308	0.0941	0.2928	0.9363	0.4391	0.2658	0.04196	0.2667	0.1087	0.2266		0.249	0.731	0.722	0.476	0.548	0.673	0.678	0.606	0.209	0.572	0.903	0.0723	0.938	0.789	0.567
Cre03.g179300		0.2032	0.1338	0.03825	0.003183	0.4235	0.6582	0.2148	0.0429	0.5425	0.01725	0.01415	0.288	0.257	0.7794	0.01629	0.1245	0.1529	0.2599	0.4068	0.09729	0.08749	0.4005	0.01476	0.1594	0.4002	0.263	0.3872	0.02867	0.3286	0.01425	0.07946	0.3191		0.676	0.425	0.609	0.942	0.754	0.945	0.194	0.886	0.483	0.214	0.372	0.393	0.39	0.826	0.816
Cre03.g183350		0.08569	0.4664	0.506	0.9841	0.7125	0.6043	0.8297	0.4797	0.2219	0.6244	0.4884	0.2854	0.5176	0.267	0.6435	0.9359	0.6822	0.8114	0.1489	0.5559	0.45	0.8206	0.2853	0.3645	0.7981	0.9006	0.8539	0.7868	0.7437	0.6581	0.2599	0.3627		0.771	0.0671	0.213	0.543	0.505	0.676	0.14	0.907	0.482	0.00492	0.138	0.587	0.374	0.309	0.579
Cre03.g189000		0.7493	0.6965	0.6786	0.07555	0.4412	0.7426	0.8022	0.4263	0.9858	0.3924	0.2985	0.8752	0.4363	0.3871	0.3053	0.1698	0.4664	0.248	0.666	0.0732	0.5405	0.7803	0.4638	0.6378	0.9	0.3061	0.6665	0.4053	0.78	0.3562	0.9485	0.76		0.459	0.284	0.522	0.074	0.962	0.866	0.246	0.374	0.744	0.294	0.0883	0.562	0.224	0.136	0.89
Cre06.g270850		0.8139	0.6029	0.7041	0.2997	0.8875	0.05362	0.3195	0.8579	0.4082	0.5479	0.4628	0.7608	0.8252	0.7372	0.8598	0.8233	0.7059	0.6006	0.5247	0.05248	0.9506	0.4153	0.2297	0.9324	0.4774	0.5626	0.9534	0.8265	0.2629	0.6981	0.7002	0.9772		0.747	0.146	0.314	0.682	0.577	0.762	0.117	0.882	0.475	0.0318	0.172	0.522	0.343	0.444	0.651
Cre06.g287950		0.9036	0.7401	0.3789	0.5715	0.4943	0.02263	0.2833	0.5326	0.73	0.5077	0.7077	0.7751	0.7089	0.3896	0.427	0.3337	0.5726	0.09409	0.9571	0.9234	0.527	0.5346	0.9019	0.8108	0.1743	0.4396	0.359	0.3147	0.6412	0.3897	0.9104	0.8113		0.953	0.278	0.531	0.722	0.847	0.956	0.0391	0.643	0.689	0.0941	0.139	0.669	0.183	0.561	0.926
Cre09.g390000		0.148	0.241	0.005924	0.2571	0.752	0.1307	0.01323	0.1114	0.693	0.101	0.171	0.1925	0.3864	0.7978	0.09218	0.4476	0.4461	0.2724	0.1501	0.9973	0.1195	0.8975	0.2693	0.2002	0.06759	0.712	0.2143	0.04194	0.01221	0.06478	0.05298	0.4038		0.604	0.195	0.364	0.035	0.838	0.92	0.327	0.558	0.891	0.266	0.128	0.653	0.362	0.0465	0.905
Cre10.g430950		0.3148	0.8744	0.7536	0.5374	0.7757	0.7822	0.7714	0.6501	0.5789	0.7791	0.8019	0.1986	0.2065	0.2277	0.8448	0.8771	0.8194	0.9818	0.07876	0.09071	0.5788	0.5079	0.706	0.4247	0.7496	0.8704	0.6101	0.6333	0.8125	0.7865	0.7134	0.2518		0.444	0.769	0.853	0.504	0.764	0.913	0.53	0.85	0.383	0.544	0.789	0.2	0.729	0.759	0.794
Cre12.g508150		0.1158	0.2028	0.08788	0.006391	0.8352	0.9549	0.4617	0.06102	0.2651	0.04443	0.02332	0.2574	0.313	0.7988	0.04294	0.212	0.2763	0.4942	0.3473	0.08671	0.1292	0.4804	0.01114	0.1031	0.4242	0.3577	0.4225	0.08022	0.4161	0.03378	0.1025	0.3796		0.58	0.154	0.264	0.779	0.446	0.621	0.213	0.942	0.332	0.0622	0.274	0.383	0.486	0.492	0.512
Cre10.g455750		0.6173	0.9103	0.1993	0.9652	0.7707	0.3277	0.04612	0.5319	0.9236	0.8541	0.7372	0.2835	0.63	0.796	0.5826	0.9936	0.8026	0.6479	0.2163	0.3058	0.4964	0.8712	0.9706	0.3892	0.4427	0.5071	0.6555	0.5881	0.009166	0.7276	0.4057	0.6452		0.667	0.391	0.397	0.0482	0.729	0.713	0.789	0.84	0.856	0.606	0.489	0.542	0.805	0.0946	0.761
Cre14.g614400		0.6305	0.4875	0.492	0.117	0.509	0.4743	0.8208	0.1465	0.4451	0.3312	0.1419	0.276	0.7872	0.7533	0.1366	0.01543	0.1899	0.04982	0.6046	0.3909	0.1956	0.3998	0.2606	0.2315	0.5851	0.06824	0.5521	0.4178	0.4828	0.2519	0.8494	0.2167		0.281	0.548	0.891	0.307	0.589	0.471	0.173	0.114	0.526	0.426	0.132	0.487	0.0524	0.447	0.516
Cre07.g325700		0.463	0.5144	0.355	0.04453	0.801	0.7592	0.9702	0.3722	0.8073	0.1522	0.2718	0.9849	0.1398	0.4457	0.2067	0.4965	0.4203	0.8292	0.9494	0.0151	0.5932	0.1796	0.1552	0.5863	0.5577	0.4907	0.8318	0.2255	0.6799	0.129	0.548	0.9287		0.785	0.0989	0.314	0.205	0.773	0.916	0.118	0.577	0.897	0.0769	0.0185	0.937	0.221	0.127	0.854
Cre01.g046237		0.6363	0.5157	0.07026	0.1745	0.794	0.4415	0.01535	0.2092	0.9544	0.2915	0.2063	0.2736	0.2059	0.5228	0.1836	0.4777	0.7915	0.3337	0.4221	0.7264	0.2329	0.6969	0.4438	0.2309	0.4142	0.9791	0.3535	0.1523	0.01616	0.2322	0.1733	0.5238		0.552	0.556	0.557	0.0797	0.87	0.824	0.914	0.788	0.698	0.779	0.607	0.399	0.868	0.191	0.891
Cre14.g618860		0.1496	0.1655	0.1487	0.04249	0.6833	0.9915	0.5958	0.1742	0.3865	0.03887	0.08499	0.5826	0.3201	0.9592	0.1216	0.4227	0.2747	0.7128	0.6055	0.08361	0.2563	0.3334	0.02934	0.3507	0.4069	0.3704	0.4087	0.07308	0.545	0.04528	0.09766	0.6069		0.954	0.065	0.264	0.327	0.67	0.831	0.0928	0.688	0.731	0.0198	0.0351	0.871	0.249	0.185	0.751
Cre05.g236950		0.03954	0.09746	0.0245	0.03864	0.6212	0.6683	0.2499	0.04028	0.3174	0.01941	0.02314	0.1893	0.4849	0.896	0.02639	0.2143	0.1537	0.3919	0.1756	0.3136	0.07187	0.5691	0.008739	0.121	0.2693	0.3039	0.3693	0.03899	0.292	0.01625	0.03437	0.2518		0.851	0.0905	0.27	0.533	0.592	0.77	0.0945	0.815	0.556	0.00543	0.103	0.644	0.302	0.325	0.67
Cre16.g687301		0.7451	0.6374	0.47	0.4112	0.875	0.399	0.3236	0.5381	0.8978	0.6024	0.3608	0.5375	0.4723	0.8396	0.5506	0.9051	0.949	0.9067	0.6444	0.6914	0.556	0.3374	0.3748	0.4901	0.6397	0.7219	0.9361	0.6103	0.2584	0.6758	0.276	0.6184		0.79	0.865	0.929	0.593	0.891	0.727	0.384	0.783	0.71	0.571	0.663	0.48	0.468	0.732	0.85
Cre02.g143800		0.1742	0.2302	0.8184	0.5058	0.8744	0.1612	0.7856	0.3413	0.03598	0.3954	0.1799	0.314	0.2697	0.1691	0.5395	0.391	0.3594	0.8098	0.5098	0.743	0.2929	0.5326	0.08219	0.3306	0.9258	0.2501	0.5053	0.6519	0.2723	0.5044	0.249	0.1687		0.226	0.272	0.211	0.987	0.173	0.294	0.575	0.5	0.0699	0.264	0.625	0.14	0.925	0.645	0.208
Cre13.g603400		0.1597	0.2591	0.09935	0.1269	0.8221	0.9372	0.3262	0.2061	0.5706	0.1059	0.1422	0.4504	0.285	0.9939	0.158	0.6205	0.4462	0.8371	0.3737	0.3308	0.279	0.2836	0.08041	0.3106	0.4857	0.7425	0.5656	0.1296	0.1742	0.1089	0.08415	0.5923		0.916	0.207	0.473	0.531	0.864	0.948	0.012	0.56	0.79	0.0606	0.0528	0.824	0.132	0.407	0.947
Cre12.g520850		0.6	0.8614	0.2697	0.9006	0.4246	0.159	0.1278	0.4547	0.7281	0.9809	0.7578	0.1583	0.8035	0.4916	0.5671	0.7473	0.691	0.426	0.1669	0.3001	0.4583	0.3279	0.831	0.2004	0.2414	0.6515	0.5184	0.7147	0.05127	0.7613	0.69	0.6053		0.201	0.612	0.94	0.261	0.539	0.446	0.263	0.096	0.428	0.52	0.189	0.37	0.108	0.442	0.473
Cre10.g448700		0.6	0.8614	0.2697	0.9006	0.4246	0.159	0.1278	0.4547	0.7281	0.9809	0.7578	0.1583	0.8035	0.4916	0.5671	0.7473	0.691	0.426	0.1669	0.3001	0.4583	0.3279	0.831	0.2004	0.2414	0.6515	0.5184	0.7147	0.05127	0.7613	0.69	0.6053		0.201	0.612	0.94	0.261	0.539	0.446	0.263	0.096	0.428	0.52	0.189	0.37	0.108	0.442	0.473
Cre02.g118250		0.6869	0.1967	0.09665	0.2168	0.06546	0.1274	0.0529	0.119	0.8515	0.1279	0.1292	0.3132	0.9162	0.9913	0.06976	0.04426	0.09098	0.00889	0.5144	0.843	0.09963	0.7882	0.3243	0.4491	0.3917	0.1377	0.3712	0.09597	0.6306	0.12	0.3095	0.1674		0.982	0.0323	0.194	0.268	0.589	0.734	0.158	0.762	0.703	0.0318	0.0613	0.884	0.328	0.119	0.667
Cre06.g278184		0.662	0.1384	0.6913	0.2321	0.1421	0.5626	0.793	0.2764	0.3734	0.1948	0.1086	0.5459	0.4963	0.3973	0.3122	0.09039	0.114	0.2006	0.9577	0.374	0.2189	0.6726	0.1227	0.5957	0.9499	0.04457	0.364	0.318	0.1868	0.2956	0.3357	0.1613		0.326	0.411	0.665	0.0828	0.811	0.732	0.307	0.279	0.585	0.415	0.147	0.422	0.223	0.208	0.744
Cre09.g401219		0.1667	0.6842	0.6304	0.3952	0.8301	0.3568	0.8217	0.5673	0.3423	0.9982	0.9082	0.2004	0.04753	0.2982	0.7813	0.6234	0.5628	0.4956	0.07775	0.02951	0.4494	0.03665	0.8892	0.4782	0.3563	0.5604	0.7771	0.9448	0.8193	0.9035	0.7732	0.2379		0.701	0.977	0.655	0.803	0.455	0.308	0.329	0.342	0.787	0.704	0.57	0.971	0.24	0.756	0.408
Cre04.g219400		0.8936	0.3869	0.397	0.6368	0.3381	0.8998	0.151	0.9393	0.5474	0.2963	0.7288	0.5815	0.2043	0.9605	0.7943	0.7131	0.8649	0.9685	0.5177	0.5427	0.8337	0.2217	0.7887	0.613	0.6196	0.9058	0.3234	0.1612	0.2217	0.4207	0.1759	0.7382		0.0344	0.811	0.501	0.628	0.128	0.101	0.629	0.0261	0.101	0.948	0.627	0.174	0.322	0.948	0.097
Cre14.g610631		0.437	0.8035	0.6401	0.5246	0.1371	0.8087	0.7412	0.4026	0.1615	0.8899	0.4766	0.1041	0.9555	0.6723	0.6178	0.6715	0.6089	0.8694	0.1988	0.8758	0.4896	0.4274	0.6396	0.05687	0.7798	0.7244	0.7496	0.9319	0.4226	0.8964	0.7534	0.4986		0.0537	0.65	0.502	0.559	0.244	0.321	0.912	0.288	0.0335	0.621	0.958	0.0037	0.757	0.926	0.247
Cre13.g580450		0.8055	0.7544	0.3333	0.9015	0.8495	0.5988	0.2419	0.9908	0.447	0.5664	0.9951	0.7636	0.1652	0.7981	0.8172	0.4635	0.8892	0.6809	0.9069	0.9445	0.998	0.1513	0.9443	0.8005	0.5935	0.4578	0.8496	0.409	0.03058	0.6006	0.3646	0.6066		0.18	0.721	0.927	0.384	0.428	0.329	0.263	0.0438	0.382	0.583	0.238	0.381	0.082	0.582	0.364
Cre04.g220250		0.7192	0.7098	0.4862	0.8549	0.7554	0.0459	0.3617	0.8829	0.08271	0.9955	0.6112	0.7199	0.2649	0.3632	0.8204	0.7557	0.9336	0.8449	0.8708	0.7287	0.801	0.3912	0.4954	0.6713	0.5883	0.5405	0.6363	0.7864	0.08522	0.8828	0.7817	0.5333		0.0618	0.483	0.31	0.774	0.104	0.172	0.897	0.246	0.000664	0.524	0.949	0.0588	0.744	0.847	0.112
Cre16.g653258		0.4287	0.5315	0.8081	0.1249	0.9117	0.9425	0.3616	0.4372	0.3222	0.2771	0.322	0.9252	0.7828	0.7565	0.3619	0.3153	0.3379	0.7193	0.9499	0.03912	0.6161	0.8309	0.1706	0.5835	0.6381	0.1731	0.746	0.4759	0.3263	0.2524	0.8531	0.8435		0.747	0.087	0.031	0.279	0.243	0.296	0.624	0.762	0.514	0.267	0.413	0.811	0.861	0.0808	0.285
Cre03.g151050		0.225	0.2685	0.008069	0.2199	0.7149	0.02515	0.005112	0.05261	0.519	0.1289	0.1244	0.07109	0.6677	0.636	0.05887	0.147	0.3848	0.02926	0.1359	0.8462	0.04834	0.4082	0.3703	0.09481	0.01913	0.411	0.07852	0.04114	0.07482	0.06132	0.1195	0.2148		0.501	0.461	0.814	0.471	0.71	0.548	0.0466	0.21	0.762	0.28	0.0823	0.773	0.00329	0.516	0.63
Cre03.g173165		0.6378	0.2874	0.9226	0.144	0.3973	0.4156	0.5969	0.4048	0.3246	0.2419	0.1798	0.8415	0.8209	0.6909	0.3926	0.1928	0.2059	0.5278	0.7632	0.07779	0.4473	0.9464	0.108	0.6667	0.8879	0.08453	0.6014	0.4503	0.1245	0.3206	0.5832	0.4569		0.0941	0.406	0.238	0.876	0.0728	0.143	0.855	0.27	0.00797	0.464	0.878	0.0977	0.781	0.745	0.0853
Cre14.g614500		0.797	0.6758	0.9336	0.6894	0.538	0.9892	0.355	0.9388	0.8285	0.5092	0.9447	0.3973	0.7782	0.9292	0.8268	0.9438	0.432	0.7874	0.6009	0.2384	0.8227	0.3291	0.564	0.5345	0.9656	0.4759	0.7447	0.7293	0.4241	0.5893	0.9382	0.676		0.306	0.468	0.671	0.0397	0.834	0.792	0.461	0.349	0.538	0.53	0.252	0.336	0.362	0.19	0.779
Cre03.g158850		0.2323	0.2208	0.1753	0.001257	0.7444	0.932	0.5092	0.02354	0.1112	0.07739	0.004975	0.1061	0.7104	0.7589	0.0299	0.01973	0.2104	0.1219	0.3987	0.1042	0.05335	0.7736	0.01811	0.03305	0.4553	0.111	0.2466	0.1202	0.9678	0.05082	0.2177	0.1462		0.00963	0.798	0.584	0.467	0.238	0.273	0.871	0.165	0.0497	0.81	0.755	0.0218	0.555	0.818	0.222
Cre07.g335950		0.436	0.8133	0.636	0.2973	0.3461	0.5215	0.7247	0.3109	0.06845	0.7568	0.2543	0.1392	0.9964	0.8514	0.5228	0.4805	0.8595	0.7068	0.4069	0.7193	0.3497	0.428	0.3774	0.07071	0.7721	0.8808	0.3981	0.745	0.7527	0.6452	0.4727	0.3868		0.0346	0.684	0.514	0.54	0.23	0.294	0.976	0.244	0.0303	0.671	0.901	0.00535	0.694	0.905	0.228
Cre02.g101550		0.3527	0.4397	0.03908	0.4755	0.9498	0.1501	0.01048	0.2585	0.7972	0.2801	0.3677	0.272	0.4052	0.6811	0.2632	0.6779	0.8006	0.3476	0.27	0.7567	0.239	0.9018	0.6108	0.2993	0.08869	0.9937	0.1854	0.1148	0.007722	0.2065	0.1206	0.5717		0.73	0.33	0.647	0.531	0.923	0.74	0.00176	0.383	0.99	0.15	0.0564	0.988	0.0472	0.482	0.84
Cre03.g144284		0.9704	0.7765	0.5646	0.6066	0.842	0.08306	0.213	0.7552	0.8587	0.7163	0.8674	0.362	0.6887	0.7142	0.8568	0.7227	0.8267	0.2834	0.3805	0.09607	0.6586	0.1433	0.4389	0.5929	0.3788	0.8526	0.6697	0.9841	0.3464	0.9119	0.9058	0.6231		0.721	0.216	0.503	0.363	0.966	0.863	0.0208	0.429	0.974	0.0989	0.00715	0.955	0.0843	0.309	0.948
Cre02.g096700		0.2821	0.5233	0.1031	0.5686	0.9368	0.6186	0.08431	0.3419	0.8248	0.4178	0.3968	0.2921	0.4742	0.9777	0.3471	0.9038	0.8459	0.8065	0.1878	0.7561	0.3511	0.6508	0.4456	0.3189	0.4617	0.7378	0.6247	0.3219	0.01725	0.3776	0.145	0.5613		0.987	0.534	0.82	0.962	0.922	0.727	0.0995	0.554	0.81	0.274	0.283	0.686	0.18	0.848	0.852
Cre01.g001600		0.8206	0.8813	0.4244	0.866	0.5594	0.4032	0.3026	0.8654	0.1383	0.608	0.8495	0.4738	0.09	0.5866	0.8283	0.5219	0.9841	0.7837	0.7837	0.7383	0.8183	0.05925	0.88	0.5196	0.7274	0.5203	0.9099	0.4481	0.06246	0.6449	0.6362	0.4355		0.0481	0.957	0.63	0.523	0.206	0.16	0.516	0.0105	0.159	0.911	0.497	0.203	0.239	0.816	0.164
Cre01.g022950		0.2258	0.872	0.3488	0.5104	0.4635	0.756	0.4745	0.1498	0.1923	0.8696	0.255	0.008562	0.6036	0.979	0.2769	0.2409	0.7965	0.3659	0.02229	0.5153	0.1856	0.2353	0.4039	0.01542	0.6911	0.8126	0.8374	0.9084	0.5025	0.6596	0.6285	0.1192		0.0434	0.951	0.756	0.323	0.374	0.408	0.834	0.216	0.12	0.917	0.669	0.0301	0.555	0.646	0.353
Cre03.g174150		0.7985	0.4002	0.5655	0.07624	0.4417	0.3539	0.6418	0.285	0.6519	0.3145	0.1018	0.5082	0.6552	0.8807	0.2619	0.2443	0.4028	0.5558	0.8983	0.157	0.3366	0.4943	0.1133	0.3872	0.5696	0.4539	0.8157	0.4422	0.9368	0.3832	0.3806	0.3578		0.5	0.939	0.87	0.297	0.955	0.928	0.72	0.863	0.523	0.811	0.979	0.27	0.85	0.491	0.966
Cre04.g215450		0.2989	0.5678	0.7791	0.7293	0.9615	0.2533	0.2378	0.5582	0.1587	0.7566	0.4377	0.506	0.1697	0.2455	0.6903	0.4032	0.3504	0.9711	0.5357	0.7782	0.5913	0.6057	0.1977	0.5185	0.6024	0.2634	0.7675	0.8042	0.06686	0.8289	0.8909	0.299		0.324	0.166	0.132	0.844	0.174	0.301	0.489	0.588	0.127	0.176	0.499	0.239	0.831	0.494	0.218
Cre06.g286700		0.1929	0.2052	0.05963	0.1563	0.7192	0.4359	0.04738	0.02268	0.1657	0.1739	0.03011	0.009619	0.8111	0.9147	0.06049	0.04517	0.3077	0.02877	0.1064	0.9034	0.01542	0.2132	0.1568	0.02154	0.2148	0.2496	0.1028	0.1255	0.4402	0.1198	0.1016	0.03546		0.153	0.651	0.945	0.196	0.542	0.479	0.378	0.125	0.362	0.609	0.256	0.267	0.202	0.407	0.483
Cre02.g101150		0.1418	0.06851	0.512	0.9585	0.2262	0.5577	0.8154	0.281	0.164	0.2055	0.3053	0.3559	0.02383	0.1034	0.3983	0.1334	0.04082	0.1085	0.4401	0.5429	0.1542	0.04797	0.2618	0.6513	0.2483	0.006012	0.1868	0.3101	0.1234	0.2638	0.2956	0.07758		0.927	0.811	0.896	0.818	0.712	0.537	0.235	0.507	0.945	0.506	0.477	0.736	0.248	0.875	0.656
Cre04.g219600		0.8329	0.5337	0.495	0.4022	0.3582	0.9591	0.7463	0.8206	0.4205	0.3162	0.6349	0.5788	0.1893	0.9647	0.526	0.9392	0.5048	0.7559	0.8265	0.2201	0.941	0.0128	0.3946	0.7218	0.8664	0.9438	0.7233	0.4005	0.4767	0.4117	0.5026	0.7601		0.28	0.692	0.936	0.492	0.457	0.33	0.176	0.0649	0.491	0.507	0.205	0.531	0.0286	0.645	0.388
Cre03.g179650		0.07748	0.2643	0.06931	0.6406	0.9822	0.4973	0.05818	0.1117	0.2363	0.3264	0.1798	0.02607	0.6483	0.5355	0.2119	0.3716	0.4929	0.2738	0.02929	0.3238	0.07395	0.3265	0.2847	0.08458	0.228	0.6459	0.2512	0.264	0.2046	0.2751	0.0719	0.09074		0.0158	0.959	0.711	0.366	0.3	0.305	0.711	0.119	0.11	0.983	0.591	0.0617	0.426	0.687	0.27
Cre13.g583150		0.1254	0.1462	0.09478	0.2891	0.997	0.6732	0.1116	0.1451	0.09206	0.1131	0.1262	0.1785	0.8848	0.8573	0.25	0.4385	0.5718	0.3168	0.3613	0.8838	0.1036	0.4348	0.2143	0.1655	0.06499	0.4496	0.01074	0.05476	0.3459	0.1009	0.02038	0.3005		0.23	0.505	0.219	0.895	0.0288	0.00157	0.775	0.152	0.195	0.734	0.912	0.415	0.468	0.604	0.0164
Cre04.g213650		0.44	0.4207	0.05109	0.5217	0.5759	0.09658	0.05228	0.419	0.6368	0.2117	0.5326	0.7049	0.2286	0.6998	0.2779	0.8571	0.5789	0.5427	0.4624	0.9774	0.439	0.4391	0.6057	0.7242	0.16	0.9843	0.4959	0.1089	0.01429	0.1814	0.1989	0.8922		0.0193	0.99	0.731	0.355	0.308	0.305	0.672	0.105	0.124	0.98	0.556	0.0767	0.393	0.669	0.275
Cre01.g048501		0.4855	0.7272	0.4052	0.8712	0.2295	0.203	0.3312	0.5773	0.5829	0.8029	0.949	0.1835	0.9968	0.5685	0.7361	0.9203	0.5903	0.6376	0.1332	0.2132	0.5951	0.246	0.7517	0.2247	0.2435	0.5833	0.6512	0.9466	0.1124	0.9204	0.8527	0.6975		0.117	0.983	0.628	0.615	0.21	0.134	0.417	0.001	0.239	0.835	0.451	0.325	0.164	0.873	0.162
Cre14.g610550		0.2818	0.4218	0.1932	0.5485	0.7	0.2929	0.1587	0.07393	0.3267	0.5114	0.156	0.007806	0.297	0.6935	0.1459	0.04253	0.2899	0.02357	0.04587	0.3336	0.05199	0.05979	0.3878	0.05756	0.4113	0.2638	0.4343	0.4908	0.7814	0.3926	0.4334	0.01849		0.305	0.446	0.744	0.161	0.724	0.624	0.228	0.2	0.566	0.396	0.116	0.451	0.132	0.289	0.653
Cre04.g219500		0.341	0.4483	0.4581	0.3982	0.8798	0.7375	0.9074	0.6906	0.7682	0.2146	0.6194	0.7389	0.3602	0.8438	0.5289	0.9837	0.5444	0.8261	0.9889	0.2106	0.8174	0.3091	0.3431	0.9997	0.3511	0.6378	0.6597	0.2667	0.7289	0.2272	0.4326	0.7283		0.535	0.247	0.422	0.0219	0.904	0.975	0.358	0.513	0.812	0.321	0.151	0.577	0.363	0.0644	0.968
Cre04.g218400		0.07908	0.05665	0.007615	0.05447	0.3751	0.609	0.03717	0.01718	0.386	0.01968	0.007563	0.07727	0.6596	0.7283	0.01523	0.1162	0.1228	0.1605	0.1271	0.6077	0.01927	0.8254	0.01525	0.08395	0.3095	0.2759	0.2409	0.02307	0.208	0.02019	0.008936	0.08759		0.468	0.808	0.899	0.481	0.807	0.954	0.539	0.874	0.415	0.574	0.807	0.219	0.725	0.723	0.835
Cre12.g532900		0.2175	0.3374	0.3897	0.6652	0.8372	0.1413	0.5578	0.6885	0.4753	0.3979	0.9184	0.7596	0.4906	0.603	0.7713	0.9029	0.5225	0.5112	0.5551	0.3827	0.5366	0.2368	0.8837	0.9645	0.02346	0.4271	0.1514	0.3009	0.8963	0.3808	0.3569	0.7292		0.687	0.844	0.716	0.313	0.84	0.723	0.68	0.95	0.713	0.87	0.995	0.427	0.74	0.438	0.827
Cre17.g700600		0.4266	0.9806	0.3878	0.3533	0.4154	0.6626	0.4189	0.1651	0.2012	0.8763	0.2567	0.02038	0.8584	0.6406	0.294	0.2072	0.9679	0.2635	0.1037	0.7767	0.2103	0.1896	0.5316	0.0158	0.5749	0.8123	0.5918	0.8105	0.4805	0.6308	0.7177	0.2003		0.0475	0.91	0.841	0.272	0.395	0.388	0.638	0.136	0.177	0.903	0.496	0.0942	0.385	0.564	0.358
Cre17.g700550		0.49	0.09102	0.06033	0.4566	0.03005	0.1738	0.05008	0.3154	0.5394	0.0517	0.2994	0.8181	0.6125	0.6901	0.1686	0.4263	0.09597	0.2238	0.684	0.8584	0.2576	0.4631	0.3186	0.9907	0.3089	0.3197	0.4238	0.0353	0.3259	0.08655	0.1041	0.4923		0.0587	0.492	0.317	0.764	0.107	0.174	0.904	0.243	0.000447	0.532	0.958	0.0562	0.738	0.857	0.114
Cre11.g479800		0.4674	0.9971	0.3032	0.9377	0.4322	0.4291	0.1516	0.5443	0.6482	0.9888	0.7819	0.2045	0.8944	0.8372	0.6973	0.9861	0.6726	0.7265	0.1663	0.2464	0.5085	0.4921	0.9525	0.2753	0.3577	0.5386	0.5528	0.7386	0.05309	0.8204	0.4758	0.6128		0.0288	0.996	0.766	0.32	0.347	0.354	0.71	0.142	0.132	0.99	0.571	0.0626	0.436	0.633	0.316
Cre04.g211700		0.5723	0.5808	0.8522	0.3669	0.253	0.6726	0.7275	0.932	0.7044	0.4197	0.7267	0.2909	0.4741	0.8439	0.8517	0.7752	0.5444	0.9073	0.1406	0.0453	0.8954	0.2939	0.6278	0.4592	0.816	0.429	0.7631	0.489	0.4022	0.5625	0.8857	0.6733		0.0047	0.821	0.591	0.463	0.23	0.256	0.825	0.139	0.0551	0.845	0.718	0.0333	0.512	0.81	0.211
Cre02.g101300		0.1461	0.2451	0.0389	0.6361	0.8604	0.2881	0.02242	0.2238	0.5253	0.2135	0.3073	0.2035	0.7983	0.8024	0.2742	0.6812	0.5981	0.4034	0.1621	0.5355	0.1692	0.7378	0.4207	0.2935	0.09264	0.8225	0.1551	0.1097	0.05084	0.1865	0.0425	0.3679		0.954	0.385	0.28	0.18	0.478	0.44	0.968	0.842	0.895	0.654	0.662	0.767	0.934	0.141	0.495
Cre03.g174200		0.5269	0.6661	0.2484	0.5929	0.938	0.4487	0.08755	0.1966	0.4305	0.7071	0.2929	0.04224	0.7261	0.9637	0.325	0.2494	0.7902	0.1355	0.1543	0.4094	0.1572	0.1663	0.6673	0.09538	0.4457	0.7431	0.3417	0.5375	0.3437	0.5655	0.417	0.1462		0.252	0.499	0.766	0.109	0.712	0.641	0.341	0.221	0.493	0.492	0.189	0.349	0.221	0.27	0.648
Cre04.g212100		0.9528	0.4637	0.7048	0.3093	0.4498	0.1245	0.4961	0.7732	0.5117	0.4874	0.3876	0.812	0.8864	0.6322	0.7785	0.4937	0.4711	0.9102	0.4139	0.09457	0.7794	0.7252	0.2738	0.9884	0.4855	0.2816	0.7566	0.7195	0.1083	0.6605	0.7202	0.7188		0.308	0.586	0.615	0.624	0.525	0.672	0.533	0.691	0.214	0.426	0.738	0.108	0.804	0.941	0.557
[truncated: 38 more columns]

## Sheet: Correlation lists
Correlation values (Pearson correlation) were calculated for all expressed TFs (417) and (82) metabolites [(32) Organic acids, (18) Fatty acids, (20) Amino acids, (12) sugars)].
The sheet titled "R values" contains the Correlation values. The sheet called "P values" contains the corresponding p-values for each comparison.
The calculation was performed using the relative x-fold change normalized to the average amount (metabolites) respectively the average expression (TFs).
The sheet titled "Correlation lists" shows the set of highly correlated TFs to metabolites or transcripts from metabolism genes using a cut-off > |0.9|.
List of TFs and TRs correlated to metabolites with a cut-off R> (0.9)	List of TFs and TRs correlated to transcripts with a cut-off R> (0.9)
AP2.15	AP2.10
AP2.16	AP2.12
AP2.5	AP2.13
ARID.1	AP2.15
BAF60b.2	AP2.3
bHLH3	ARID.1
bHLH6	ARID.4
bHLH9	ARR-B
BSD2	BAF60b.1
bZIP13	bHLH1
bZIP14	bHLH2
bZIP2	bHLH3
bZIP3	bHLH4
bZIP4	bHLH5
bZIP5	bHLH6
C2H2.2	bHLH7
C3H.14	bHLH9
C3H.2	BSD2
C3H.20	bZIP1
C3H.5	bZIP12
C3H.9	bZIP13
CO	bZIP14
CSD.1	bZIP15
DDT.1	bZIP16
DDT.2	bZIP2
E2F.1	bZIP3
E2F.3	bZIP6
FHA.1	C2H2.3
FHA.10	C2H2.4
FHA.12	C3H.10
FHA.3	C3H.12
FHA.4	C3H.14
FHA.5	C3H.16
FHA.6	C3H.2
FHA.7	C3H.22
FHA.9	C3H.3
G2.1	C3H.5
GATA11	C3H.9
GATA5	CPP.3
GATA8	CSD.1
GNAT.1	Dof
GNAT.11	FHA.1
GNAT.13	FHA.10
GNAT.19	FHA.14
GNAT.20	FHA.3
GNAT.21	FHA.6
GNAT.22	G2.2
GNAT.3	GATA11
GNAT.30	GATA9
GNAT.32	GNAT.1
GNAT.36	GNAT.10
GNAT.4	GNAT.11
GNAT.7	GNAT.12
GNAT.8	GNAT.20
HB.2	GNAT.32
HMG.1	GNAT.33
HMG.2	GNAT.34
HMG.4	GNAT.35
HMG.5	GNAT.36
Jumonji.3	GNAT.7
LSD1	GNAT.9
MADS.1	HB.2
MADS.2	HMG.1
MBF1	HMG.3
mTERF.3	HMG.4
Myb.3	HMG.5
Myb.4	Jumonji.3
Myb.6	Jumonji.7
MYB-related.1	MADS.1
MYB-related.13	MADS.2
MYB-related.14	MBF1
MYB-related.15	mTERF.3
MYB-related.16	mTERF.4
MYB-related.3	Myb.3
MYB-related.5	Myb.8
MYB-related.8	Myb.9
NF-X1	MYB-related.1
NRR	MYB-related.13
Orphans.1	MYB-related.5
Orphans.12	MYB-related.6
Orphans.15	MYB-related.7
Orphans.2	NF-X1
Orphans.3	NRR
Orphans.5	Orphans.11
Orphans.6	Orphans.15
PHD.12	Orphans.3
PHD.13	Orphans.8
PHD.16	PHD.13
PHD.17	PHD.14
PHD.19	PHD.17
PHD.2	PHD.19
PHD.21	PHD.20
PHD.22	PHD.6
PHD.23	PHD.7
PHD.3	PLATZ.2
PHD.4	RWP.1
PHD.5	RWP.10
PHD.6	RWP.12
PHD.7	RWP.13
RB	RWP.14
Rcd1-like.1	RWP.16
RWP.1	RWP.5
RWP.10	S1Fa.1
RWP.11	S1Fa.2
RWP.12	SBP.22
RWP.7	SBP.3
SBP.13	SBP.8
SBP.14	SET.10
SBP.16	SET.13
SBP.20	SET.16
SBP.22	SET.19
SBP.24	SET.3
SBP.8	SET.8
SET.1	Sigma70.1
SET.12	SNF2.15
SET.13	SNF2.19
SET.15	SNF2.23
SET.16	SNF2.4
SET.18	SNF2.6
SET.19	SNF2.8
SET.20	SOH1
SET.5	Tab2
Sigma70.1	TAZ.2
SNF2.12	TAZ.3
SNF2.16	TIG.2
SNF2.18	TRAF.20
SNF2.2	TRAF.27
SNF2.24	TRAF.29
SNF2.4	TRAF.35
SNF2.5	TRAF.36
SNF2.6	TRAF.37
SNF2.9	TRAF.8
Tab2	TUB.1
TAZ.2	VARL.10
TAZ.3	VARL.12
TIG.2	VARL.3
TRAF.10	VARL.5
TRAF.12	VARL.7
TRAF.23	VARL.9
TRAF.24	Whirly.1
TRAF.28	YB.3
TRAF.3
TRAF.4
TRAF.5
TRAF.6
TRAF.7
TRAF.8
TUB.1
VARL.1
VARL.11
VARL.12
VARL.3
VARL.9
Whirly.1
Whirly.2
YB.1
YB.3
YC.2

## Sheet: Nitrogen genes
Expression levels and annotation of the genes for specific biological processes used for the correlation analysis.
Genes related to Nitrogen metabolism.
Phytozome 10	Gene name	Fold change							P value							FDR P value correction
		0.5h	1h	2h	4h	6h	12h	24h	0.5h	1h	2h	4h	6h	12h	24h	0.5h	1h	2h	4h	6h	12h	24h
Cre06.g284100	RHP1	-0.777668	-1.09369	-2.1306	-1.861	-1.56706	-1.07466	-1.72079	0.0154433	0.0149036	0.0104128	0.010951	0.0130585	0.013479	0.0136541	0.133364	0.142933	0.169285	0.10696	0.42613	0.125507	0.0844899
Cre03.g169550	AOX2	-0.810746	-1.01403	-0.584303	-1.01951	0.332436	0.748241	0.745687	0.1967	0.225767	0.242175	0.170774	0.861974	0.495313	0.544045	0.395225	0.435001	0.481476	0.341043	0.938176	0.629253	0.645946
Cre07.g355650	AMT6	0.00449686	-0.221522	-0.844217	-0.880688	-0.703011	-0.29494	0.477756	0.386279	0.470657	0.17929	0.0134197	0.253818	0.0432597	0.228643	0.588271	0.647277	0.420424	0.113931	0.674191	0.17603	0.35589
Cre08.g360350	ADI1	0.0421722	-0.295841	-1.29652	-1.06362	-1.5025	-0.350447	-1.01694	0.730598	0.0785877	0.0191121	0.0237695	0.136133	0.0392148	0.499994	0.839896	0.257304	0.193484	0.136766	0.643148	0.170444	0.60814
Cre10.g451400	MoaE1	-0.293587	-0.0981135	0.220489	0.665442	0.423428	0.386221	0.444023	0.630758	0.652897	0.486062	0.280015	0.459854	0.192699	0.254545	0.771977	0.786791	0.673662	0.453855	0.719049	0.353341	0.382775
Cre08.g360250	DUR4	-0.330607	-0.0714011	0.651809	0.344083	0.72533	0.848002	1.55635	0.733546	0.731071	0.135917	0.277736	0.345369	0.0972102	0.0149604	0.841755	0.839931	0.371965	0.451597	0.688569	0.248482	0.0872918
Cre06.g309000	NAR1-2	5.95625	6.16133	6.47099	6.08149	6.5035	4.80045	5.03684	8.38552e-05	0.0360137	0.0184766	0.000938123	0.160214	0.0152952	4.72196e-05	0.0468011	0.188311	0.190577	0.0660843	0.649229	0.130522	0.038284
Cre07.g322250	MoaE2	1.7088	1.60134	1.7026	1.5105	1.50304	0.792298	0.795071	0.0059978	0.00759185	0.0206265	0.00386977	0.152366	0.085824	0.0349999	0.1021	0.117755	0.197048	0.0814813	0.648852	0.233311	0.124285
Cre04.g224700	POT	1.33234	0.885964	0.476519	0.682333	1.25799	1.32456	1.83086	0.0110228	0.0277169	0.000922344	0.0301485	0.155482	0.0379895	0.00177937	0.121209	0.17006	0.112498	0.15002	0.649229	0.168639	0.051207
Cre03.g152000	MCS1	0.600051	0.237266	0.29967	0.278831	0.525328	0.673626	0.858624	0.0667007	0.296042	0.284981	0.265488	0.399332	0.130054	0.04076	0.228281	0.506397	0.518866	0.438927	0.700433	0.286551	0.133192
Cre12.g545101	XDH1	1.66634	1.49938	1.08346	1.04383	0.847396	1.03513	1.48455	0.0244183	0.0366652	0.148106	0.0492418	0.235191	0.00822893	0.0502849	0.154209	0.189343	0.386131	0.182041	0.66625	0.111426	0.14753
Cre08.g360100	DUR2	3.25711	5.94376	6.16077	3.16074	3.44027	3.10452	3.50504	8.9747e-05	0.115313	0.107334	0.0315216	0.0958585	1.26307e-05	0.0108577	0.0468011	0.306973	0.337406	0.152874	0.603969	0.0412664	0.0783226
Cre12.g504950	UOX1	1.45382	1.64208	1.08435	0.792981	0.310076	0.0144005	0.522804	0.131763	0.116407	0.178378	0.253777	0.428625	0.23555	0.0159724	0.316072	0.30807	0.419374	0.427719	0.702731	0.397748	0.0896931
Cre09.g395950	AOX1	-1.39985	-1.66542	-1.53085	-1.00018	-0.943637	-0.416436	-0.272366	0.00133605	0.00134413	0.00678017	0.00448983	0.0471013	0.00979583	0.0109886	0.0805863	0.0849532	0.156555	0.0849653	0.524214	0.114953	0.0788351
Cre13.g602901	CNX2	0.32851	0.238339	0.030504	0.0986649	0.117551	0.2131	0.781928	0.24533	0.200196	0.441292	0.151214	0.779804	0.0941071	0.0288671	0.446793	0.407693	0.636967	0.317426	0.890718	0.244342	0.112453
Cre10.g448450	XUV2	3.63209	8.42001	10.0861	8.35156	9.58514	10.4631	12.4061	0.107326	0.0924871	0.0131072	0.0451623	0.0369934	2.53881e-05	0.00243495	0.284053	0.276344	0.179805	0.175484	0.494505	0.04358	0.0541984
Cre10.g442600	NCS2	1.57847	1.03632	1.2759	0.936588	0.45116	0.210934	1.69253	0.0133853	0.543866	0.351638	0.122682	0.0236802	0.940753	0.47404	0.128075	0.709152	0.575869	0.284573	0.455801	0.969021	0.58455
Cre12.g531000	AMT	1.08295	0.427628	-0.24854	-0.14235	-0.0449783	0.153916	0.554112	0.347673	0.938036	0.287426	0.672542	0.559496	0.880313	0.480615	0.550965	0.974114	0.520837	0.779141	0.766174	0.929433	0.590171
Cre08.g360050	UreaC	4.5175	3.82169	4.87774	1.58166	2.29982	2.53039	3.96587	0.00349455	0.121405	0.108545	0.143854	0.438882	0.00155596	0.0983363	0.0922798	0.31472	0.338759	0.308598	0.708059	0.0896232	0.210999
Cre12.g530600	GLN3	0.934047	1.58175	1.63241	1.58478	1.90759	1.72294	2.15342	0.0403766	0.131209	0.140359	0.0129755	0.182345	0.00797746	0.0116997	0.183176	0.327031	0.376418	0.11307	0.653566	0.111068	0.0809563
Cre08.g360200	DUR3	6.50837	10.0282	9.5486	5.29686	5.89147	4.05525	3.81611	0.112943	0.13113	0.0212767	0.0372262	0.0470349	0.0462094	0.0200822	0.292026	0.326979	0.198841	0.162876	0.524214	0.180246	0.0972108
Cre06.g260700	XUV1	0.991898	1.65863	2.05853	1.91754	2.64049	2.6971	3.79751	0.0515347	0.00313708	0.000165354	0.0210435	0.0909761	0.0318253	0.00242905	0.20343	0.0981927	0.0985384	0.130667	0.594667	0.158746	0.0541984
Cre13.g569850	AMT1-2	2.81596	2.90623	2.72033	2.36424	3.12423	2.48389	3.18337	0.0489037	0.00346991	0.00663268	0.029043	0.111334	0.0369111	0.00223376	0.198839	0.0990989	0.156555	0.147873	0.62321	0.166682	0.053531
Cre09.g400750	AMT5	1.91826	2.07104	1.74368	1.43073	1.6778	1.30349	1.85486	0.000948337	0.00566167	0.000831078	0.00310965	0.127093	0.0467247	0.0052323	0.0738117	0.110654	0.112498	0.0782416	0.638843	0.180721	0.06281
Cre10.g442800	XUV6	0.759375	3.14939	3.94007	4.1164	5.59555	5.7617	7.06978	0.194258	0.00585304	0.00565553	0.0973215	0.0957057	0.0367833	0.000961745	0.392937	0.111544	0.155986	0.250821	0.603969	0.166555	0.0466387
Cre09.g410750	NiR 1	2.78853	4.21845	4.35084	3.3062	4.07735	3.34266	4.12199	0.0330085	0.0487523	0.00467077	3.51562e-05	0.171307	0.004878	0.000386743	0.170271	0.210597	0.154792	0.0532607	0.650344	0.104893	0.0383667
Cre01.g012050	NAR1.6	1.38481	1.53644	2.68113	3.01232	4.47539	4.32091	4.93364	0.00234879	0.0355069	0.0075801	0.134441	0.0588268	0.0596739	0.000202606	0.0852105	0.187149	0.159365	0.297885	0.548652	0.198802	0.038284
Cre09.g410850	Permease	1.93549	2.64419	2.454	1.99269	2.41997	2.06626	2.98164	0.0328064	0.00100971	0.00606798	0.015681	0.0831217	0.0445304	0.00539354	0.169831	0.0823578	0.155986	0.11864	0.586786	0.177678	0.0633491
Cre09.g410800	NRT2.2	0.130951	0.726455	0.183386	0.1374	-0.0447004	-0.515064	0.499388	0.298814	0.115623	0.539863	0.133247	0.693787	0.546054	0.0617017	0.502118	0.307134	0.714724	0.29662	0.841986	0.671572	0.162616
Cre09.g410950	NIT1	2.72038	3.82939	4.45314	4.19674	4.99659	4.33069	4.99549	0.00604174	0.0494137	0.0122688	0.00649183	0.111498	0.0196735	0.00456806	0.1021	0.210852	0.17594	0.0934792	0.623437	0.138457	0.060589
Cre09.g396000	NRT2.3	-2.18299	-2.27817	-2.70665	-3.60468	-1.96553	-5.13063	-0.902136	0.040067	0.0389633	0.0370599	0.042687	0.0407433	0.0355129	0.0616859	0.182574	0.194747	0.233176	0.171072	0.506462	0.164499	0.162596
Cre17.g703800	DUR5	1.04788	6.88081	10.2266	4.08005	5.43262	5.39352	5.69661	0.0290445	0.114568	0.23517	0.128038	0.0858472	0.147654	0.0458571	0.162747	0.30648	0.475751	0.291252	0.586786	0.305225	0.141721
Cre10.g433250	XUV4	1.19374	2.44723	4.26832	0.285336	1.46788	1.90203	2.70019	0.00279995	0.016639	0.199024	0.0148616	0.134696	0.0487219	0.00400565	0.0885366	0.147324	0.441694	0.117662	0.643148	0.18335	0.0584247
Cre10.g433200	XUV3	1.50636	2.71582	3.96886	1.47368	1.98756	2.51587	3.80736	0.0362989	0.00208681	0.11759	0.110116	0.162972	0.0181885	0.0123812	0.175627	0.0919276	0.348944	0.26879	0.649229	0.13574	0.0822997
Cre16.g691750	AMI1	2.90678	6.48053	9.16226	5.84515	6.56145	5.93857	6.57842	0.0552515	0.192217	0.283749	2.92566e-05	0.172001	0.000127546	0.00312972	0.209439	0.399749	0.517908	0.0532607	0.650344	0.0726243	0.0556031
Cre12.g551353	LAO1	4.8241	8.62869	11.6086	10.2587	10.9906	11.388	12.1599	0.0144763	0.0973463	0.095787	0.0206073	0.0307305	0.035033	0.0197709	0.130681	0.28296	0.321743	0.130074	0.4742	0.163774	0.0966839
Cre12.g551352	LAO2	5.43871	8.71111	11.1143	10.0705	10.8316	11.8314	12.5871	0.0184755	0.0954581	0.0327762	0.092906	0.000689473	0.0530925	0.0563349	0.14027	0.280373	0.223938	0.245748	0.382049	0.189197	0.156268
[truncated: 30 more rows]

## Sheet: Photosynthesis genes
Expression levels and annotation of the genes for specific biological processes used for the correlation analysis.
[truncated: 88 more rows]

[truncated: 8 more sheets: Chlorophyll genes, Calvin cycle genes, Photorespiration genes, OPPP genes, TCA-glyoxylate genes, Amino acid genes, sucrose-starch genes, Lipid genes]
